# Supplementary material for: CRISPR/Cas9 Guided Mutagenesis of Grain Size 3 Confers Increased Rice (Oryza sativa L.) Grain Length by Regulating Cysteine Proteinase Inhibitor and Ubiquitin-Related Proteins
Source: Int J Mol Sci. 2021 Mar 22;22(6):3225. doi: 10.3390/ijms22063225 (PMC8004693; doi:10.3390/ijms22063225)
Supplement: Supplementary file 1 [file ijms-22-03225-s001.zip]

Archive with 5 entries (4 files):
- ijms-1148941-suppl/
- ijms-1148941-suppl/Figures and Tables.docx
- ijms-1148941-suppl/Supplementary file 1.xlsx
- Supplementary file 1.docx
- Supplementary file 2.xlsx
