# Supplementary material for: CRISPR/Cas9 Guided Mutagenesis of Grain Size 3 Confers Increased Rice (Oryza sativa L.) Grain Length by Regulating Cysteine Proteinase Inhibitor and Ubiquitin-Related Proteins
Source: Int J Mol Sci. 2021 Mar 22;22(6):3225. doi: 10.3390/ijms22063225 (PMC8004693; doi:10.3390/ijms22063225)
Supplement: Supplementary file 1 [file ijms-22-03225-s001.zip › ijms-1148941-suppl/Supplementary file 1.xlsx]

## Sheet: Basic information
Total spectra	Matched spectrum	Peptide	Identified protein	ALL
574173	66313	26986	4752	4743

## Sheet: Peptide groups
Checked	Confidence	PSM Ambiguity	Sequence	Annotated Sequence	Modifications	Modifications (all possible sites)	Modifications in Master Proteins	Modifications in Master Proteins (all Sites)	Qvality PEP	Qvality q-value	SVM_Score	# Protein Groups	# Proteins	# PSMs	Master Protein Accessions	Master Protein Descriptions	Protein Accessions	Positions in Master Proteins	# Missed Cleavages	Theo. MH+ [Da]	Sequence Length	# Razor Quan Results	Abundance Ratio (log2): (F1, 121) / (F1, 114)	Abundances (Grouped): F1, 114	Abundances (Grouped): F1, 121	Abundances (Grouped) CV [%]: F1, 114	Abundances (Grouped) CV [%]: F1, 121	Abundances (Grouped) Count: F1, 114	Abundances (Grouped) Count: F1, 121	Abundances (Scaled): F1: 114, Control	Abundances (Scaled): F1: 121, Sample	Abundances (Normalized): F1: 114, Control	Abundances (Normalized): F1: 121, Sample	Abundance: F1: 114, Control	Abundance: F1: 121, Sample	Abundances Count: F1: 114, Control	Abundances Count: F1: 121, Sample	Quan Info	Found in Fraction: F1.1	Found in Fraction: F1.2	Found in Fraction: F1.3	Found in Fraction: F1.4	Found in Fraction: F1.5	Found in Fraction: F1.6	Found in Fraction: F1.7	Found in Fraction: F1.8	Found in Fraction: F1.9	Found in Fraction: F1.10	Found in Sample: [S1] F1: 114, Control
FALSE	High	Unambiguous	AAAAAAAAAAAAR	[R].AAAAAAAAAAAAR.[R]	1xiTRAQ8plex [N-Term]	1xiTRAQ8plex [N-Term]			0.0151443	0.00241187	0.325	1	1	1	A0A0E0FXQ5	Uncharacterized protein OS=Oryza nivara OX=4536 PE=4 SV=1	A0A0E0FXQ5	A0A0E0FXQ5 [30-42]	0	1331.77	13	0	0.3	82.4	101.3			1	1	82.4	101.3	68.1	83.7	39.1	63.3	1	1		Not Found	High	Not Found	Not Found	Not Found	Not Found	Not Found	Not Found	Not Found	Not Found	High
FALSE	High	Unambiguous	QAGFLTADQFYQSR	[R].QAGFLTADQFYQSR.[L]	1xiTRAQ8plex [N-Term]	1xiTRAQ8plex [N-Term]			0.0184387	0.00287986	0.294	1	4	1	A0A0E0IYA4	Uncharacterized protein OS=Oryza nivara OX=4536 PE=4 SV=1	A3A4M3; A0A0E0IYA5; A0A0E0IYA4; A2X2H9	A0A0E0IYA4 [151-164]	0	1935.99	14	0	0.01	84	84.6			1	1	84	84.6	87.1	87.7	50	66.3	1	1		Not Found	Not Found	Not Found	Not Found	Not Found	Not Found	Not Found	Not Found	High	Not Found	High
FALSE	High	Unambiguous	QAFSTLETSDDNYNEAPSAEDWKK	[K].QAFSTLETSDDNYNEAPSAEDWKK.[V]	2xiTRAQ8plex [K23; K24]; 1xiTRAQ8plex [N-Term]	2xiTRAQ8plex [K23; K24]; 1xiTRAQ8plex [N-Term]			5.00441e-06	0	1.662	2	6	1	B9FLT3; Q6AVI0	Uncharacterized protein OS=Oryza sativa subsp. japonica OX=39947 GN=OsJ_19692 PE=4 SV=1;Zinc finger BED domain-containing protein RICESLEEPER 2 OS=Oryza sativa subsp. japonica OX=39947 GN=Os03g0733400 PE=2 SV=1	B9FLT3; Q0DFL5; Q6AVI0; B9FJG3; Q75HY4; B8AX66	B9FLT3 [419-442]; Q6AVI0 [419-442]	1	3658.83	24	0	0.26	107.5	128.7			1	1	107.5	128.7	67.8	81.1	38.9	61.3	1	1	NotUnique	Not Found	Not Found	High	Not Found	Not Found	Not Found	Not Found	Not Found	Not Found	Not Found	High
FALSE	High	Unambiguous	QAFNAGVK	[R].QAFNAGVK.[L]	1xiTRAQ8plex [K8]; 1xiTRAQ8plex [N-Term]	1xiTRAQ8plex [K8]; 1xiTRAQ8plex [N-Term]			0.0445266	0.00578473	0.169	1	7	1	Q10T42	(RAP Annotation release2) Formyltetrahydrofolate deformylase family protein OS=Oryza sativa subsp. japonica OX=39947 GN=LOC_Os03g01222 PE=2 SV=1	A0A0E0GFI9; Q10T42; A0A0E0GFJ3; A0A0E0GFJ0; Q10T40; A0A0E0GFJ1; A0A0E0GFJ2	Q10T42 [226-233]	0	1442.86	8	0	-0.54	109.1	74.9			1	1	109.1	74.9	99.6	68.4	57.2	51.7	1	1		Not Found	High	Not Found	Not Found	Not Found	Not Found	Not Found	Not Found	Not Found	Not Found	High
FALSE	High	Unambiguous	QAFDEAISELDTLSEESYK	[K].QAFDEAISELDTLSEESYK.[D]	1xiTRAQ8plex [K/Y]; 1xiTRAQ8plex [N-Term]	1xiTRAQ8plex [Y18; K19]; 1xiTRAQ8plex [N-Term]			5.87924e-06	0	1.639	2	4	2	Q0JCM0; A0A0E0G8U5	G-box binding factor OS=Oryza sativa subsp. japonica OX=39947 GN=Os04g0462500 PE=2 SV=1;Uncharacterized protein OS=Oryza nivara OX=4536 PE=3 SV=1	A6N0W8; Q0JCM0; A0A0E0G8U5; A6N0F1	Q0JCM0 [204-222]; A0A0E0G8U5 [204-222]	0	2783.41	19	0	0.27	91.5	110.2			1	1	91.5	110.2	54.7	65.9	31.4	49.8	1	1	NotUnique	Not Found	Not Found	Not Found	High	Not Found	Not Found	Not Found	Not Found	Not Found	Not Found	High
FALSE	High	Unambiguous	QAFDEAISELDTLGEESYK	[K].QAFDEAISELDTLGEESYK.[D]	2xiTRAQ8plex [Y18; K19]; 1xiTRAQ8plex [N-Term]	2xiTRAQ8plex [Y18; K19]; 1xiTRAQ8plex [N-Term]			2.57079e-06	0	1.757	2	6	1	A0A0E0IC61; A2YWB4	Uncharacterized protein OS=Oryza nivara OX=4536 PE=3 SV=1;Uncharacterized protein OS=Oryza sativa subsp. indica OX=39946 GN=OsI_29626 PE=3 SV=1	Q0J5J5; A3BU62; A0A0P0XG77; A0A0E0IC61; A2YWB4; A6N053	A0A0E0IC61 [198-216]; A2YWB4 [208-226]	0	3057.6	19	0	0.2	58.9	67.8			1	1	58.9	67.8	68.3	78.6	39.2	59.4	1	1	NotUnique	Not Found	Not Found	Not Found	High	Not Found	Not Found	Not Found	Not Found	Not Found	Not Found	High
FALSE	High	Unambiguous	QAFDEAISELDTLGEESYK	[K].QAFDEAISELDTLGEESYK.[D]	1xiTRAQ8plex [K19]; 1xiTRAQ8plex [N-Term]	1xiTRAQ8plex [K19]; 1xiTRAQ8plex [N-Term]			7.06067e-07	0	1.941	2	6	2	A0A0E0IC61; A2YWB4	Uncharacterized protein OS=Oryza nivara OX=4536 PE=3 SV=1;Uncharacterized protein OS=Oryza sativa subsp. indica OX=39946 GN=OsI_29626 PE=3 SV=1	Q0J5J5; A3BU62; A0A0P0XG77; A0A0E0IC61; A2YWB4; A6N053	A0A0E0IC61 [198-216]; A2YWB4 [208-226]	0	2753.4	19	0	0	109	109.2			1	1	109	109.2	157.3	157.7	90.3	119.2	2	2	NotUnique	High	Not Found	Not Found	High	Not Found	Not Found	Not Found	Not Found	Not Found	Not Found	High
FALSE	High	Unambiguous	QAFDDAIAELDTLGEESYK	[K].QAFDDAIAELDTLGEESYK.[D]	1xiTRAQ8plex [Y/K]; 1xiTRAQ8plex [N-Term]	1xiTRAQ8plex [Y18; K19]; 1xiTRAQ8plex [N-Term]			2.10161e-08	0	2.441	1	3	2	A0A0E0GSM9	Uncharacterized protein OS=Oryza nivara OX=4536 PE=3 SV=1	A0A0E0GSM9; A0A0E0GSM8; A0A3Q8M3I0	A0A0E0GSM9 [203-221]	0	2723.39	19	0	0.37	98.2	127.2			1	1	98.2	127.2	102.6	132.9	58.9	100.5	1	1		High	Not Found	Not Found	Not Found	Not Found	Not Found	Not Found	Not Found	Not Found	Not Found	High
FALSE	High	Unambiguous	QAFCPPNIVDGNPCLEYIK	[K].QAFCPPNIVDGNPCLEYIK.[Y]	2xCarbamidomethyl [C4; C14]; 1xiTRAQ8plex [K19]; 1xiTRAQ8plex [N-Term]	2xCarbamidomethyl [C4; C14]; 1xiTRAQ8plex [K19]; 1xiTRAQ8plex [N-Term]			0.0018518	0.000289213	0.692	1	1	1	Q84PX0	Os08g0150800 protein OS=Oryza sativa subsp. japonica OX=39947 GN=P0443G08.126 PE=3 SV=2	Q84PX0	Q84PX0 [283-301]	0	2843.47	19	0	0.06	83.7	87			1	1	83.7	87	35.9	37.3	20.6	28.2	1	1		Not Found	Not Found	Not Found	High	Not Found	Not Found	Not Found	Not Found	Not Found	Not Found	High
FALSE	High	Unambiguous	QAEVWVGQAER	[R].QAEVWVGQAER.[W]	1xiTRAQ8plex [N-Term]	1xiTRAQ8plex [N-Term]			7.85084e-05	0	1.266	1	1	2	A2YX85	Uncharacterized protein OS=Oryza sativa subsp. indica OX=39946 GN=OsI_29953 PE=4 SV=1	A2YX85	A2YX85 [7-17]	0	1576.84	11	0	-0.08	89.3	84.2			1	1	89.3	84.2	316.8	298.8	181.9	225.9	2	2		Not Found	Not Found	Not Found	Not Found	High	Not Found	Not Found	Not Found	Not Found	Not Found	High
FALSE	High	Unambiguous	QAEVFPDRDNFGR	[R].QAEVFPDRDNFGR.[I]	1xiTRAQ8plex [N-Term]	1xiTRAQ8plex [N-Term]			0.000319653	0.000149867	1.031	1	5	2	B8BAV2	Uncharacterized protein OS=Oryza sativa subsp. indica OX=39946 GN=OsI_29286 PE=4 SV=1	B4XVN3; B8BAV2; B9G0Z1; Q6YZ75; A0A0E0IC13	B8BAV2 [209-221]	1	1854.94	13	0	-0.17	104.4	92.9			1	1	104.4	92.9	235.5	209.5	135.2	158.4	2	2		Not Found	Not Found	Not Found	Not Found	High	Not Found	Not Found	Not Found	Not Found	Not Found	High
FALSE	High	Unambiguous	QAGLDVNSGLAFLQER	[R].QAGLDVNSGLAFLQER.[LYS]	1xiTRAQ8plex [N-Term]	1xiTRAQ8plex [N-Term]			2.36318e-06	0	1.769	1	3	1	Q2QNJ8	Prefoldin subunit 3 OS=Oryza sativa subsp. japonica OX=39947 GN=LOC_Os12g37590 PE=2 SV=1	Q2QNJ8; A0A0P0YBE9; A2ZLN8	Q2QNJ8 [41-56]	0	2022.09	16	0	-0.24	103.1	87.1			1	1	103.1	87.1	69.8	59	40.1	44.6	1	1		Not Found	Not Found	Not Found	Not Found	Not Found	Not Found	High	Not Found	Not Found	Not Found	High
FALSE	High	Unambiguous	QAESVPPVQK	[K].QAESVPPVQK.[K]	1xiTRAQ8plex [K10]; 1xiTRAQ8plex [N-Term]	1xiTRAQ8plex [K10]; 1xiTRAQ8plex [N-Term]			0.00398394	0.000475664	0.569	2	9	2	A0A0E0IYA9; B8B3U4	Uncharacterized protein OS=Oryza nivara OX=4536 PE=4 SV=1;Uncharacterized protein OS=Oryza sativa subsp. indica OX=39946 GN=OsI_23436 PE=4 SV=1	A3BCY2; Q0E2Q7; Q5Z627; A0A0E0IYA9; B8B3U4; B7SDI2; A0A0E0HST0; Q6YW46; A0A0E0IYB0	A0A0E0IYA9 [261-270]; B8B3U4 [208-217]	0	1690.99	10	0	0.39	86	112.6			1	1	86	112.6	305.7	400.3	175.5	302.6	2	2	NotUnique	Not Found	Not Found	Not Found	Not Found	High	Not Found	Not Found	Not Found	Not Found	Not Found	High
FALSE	High	Unambiguous	QAEAIQK	[K].QAEAIQK.[G]	1xiTRAQ8plex [K7]; 1xiTRAQ8plex [N-Term]	1xiTRAQ8plex [K7]; 1xiTRAQ8plex [N-Term]			0.0460132	0.00593435	0.165	1	6	1	A0A0P0XAE2	Os07g0691200 protein OS=Oryza sativa subsp. japonica OX=39947 GN=Os07g0691200 PE=4 SV=1	A0A0P0XAE2; A0A0E0I611; Q7XI67; A0A0P0XAN9; B8B6A3; A0A0E0I610	A0A0P0XAE2 [414-420]	0	1395.84	7	0	-0.58	81.3	54.5			1	1	81.3	54.5	165.1	110.7	94.8	83.7	1	1		Not Found	Not Found	Not Found	High	Not Found	Not Found	Not Found	Not Found	Not Found	Not Found	High
FALSE	High	Unambiguous	QAEAEIAALK	[K].QAEAEIAALK.[I]	1xiTRAQ8plex [K10]; 1xiTRAQ8plex [N-Term]	1xiTRAQ8plex [K10]; 1xiTRAQ8plex [N-Term]			0.00201884	0.000289213	0.679	1	6	3	B8AI07	Uncharacterized protein OS=Oryza sativa subsp. indica OX=39946 GN=OsI_08794 PE=4 SV=1	B8AI07; A0A0N7KG12; B9F2I2; A0A0E0GCP0; Q6S3G1; Q6YWR8	B8AI07 [273-282]	0	1651.98	10	0	-0.06	95.6	92			1	1	95.6	92	257.8	248	148	187.5	3	3		Not Found	Not Found	Not Found	Not Found	High	Not Found	Not Found	Not Found	Not Found	Not Found	High
FALSE	High	Unambiguous	QAEAAAMAASDTFR	[R].QAEAAAMAASDTFR.[M]	1xOxidation [M7]; 1xiTRAQ8plex [N-Term]	1xOxidation [M7]; 1xiTRAQ8plex [N-Term]			0.000816771	0.000212667	0.828	1	3	2	A0A0E0HKE7	Uncharacterized protein OS=Oryza nivara OX=4536 PE=4 SV=1	A0A0E0HKE7; B9FRC0; A2Y8W9	A0A0E0HKE7 [190-203]	0	1759.86	14	0	-0.09	99.5	93.2			1	1	99.5	93.2	147.9	138.5	84.9	104.7	2	2		Not Found	Not Found	Not Found	Not Found	Not Found	High	Not Found	Not Found	Not Found	Not Found	High
FALSE	High	Unambiguous	QADTGAIVSLLSR	[R].QADTGAIVSLLSR.[I]	1xiTRAQ8plex [N-Term]	1xiTRAQ8plex [N-Term]			0.0131884	0.00209515	0.347	1	8	1	A0A0E0GXC6	Uncharacterized protein OS=Oryza nivara OX=4536 PE=4 SV=1	B9FDF9; A0A0E0GXC6; Q0JF82; A0A0E0GXC7; A0A0P0W6B7; Q01MT8; A0A0P0W6L3; Q7XP22	A0A0E0GXC6 [773-785]	0	1634.94	13	0	0.12	95	103			1	1	95	103	78.7	85.3	45.2	64.5	1	1		Not Found	High	Not Found	Not Found	Not Found	Not Found	Not Found	Not Found	Not Found	Not Found	High
FALSE	High	Unambiguous	QADLILTAGTVTMK	[R].QADLILTAGTVTMK.[M]	1xOxidation [M13]; 1xiTRAQ8plex [K14]; 1xiTRAQ8plex [N-Term]	1xOxidation [M13]; 1xiTRAQ8plex [K14]; 1xiTRAQ8plex [N-Term]			2.03492e-07	0	2.118	1	5	2	C7IWD0	Os01g0791600 protein OS=Oryza sativa subsp. japonica OX=39947 GN=Os01g0791600 PE=3 SV=1	E9KIP4; C7IWD0; A0A0K0LL12; Q6ENH0; A0A1W5HNR3	C7IWD0 [168-181]	0	2086.2	14	0	-0.22	91	78.3			1	1	91	78.3	217	186.8	124.6	141.2	2	2		Not Found	Not Found	Not Found	Not Found	High	Not Found	Not Found	Not Found	Not Found	Not Found	High
FALSE	High	Unambiguous	QADLILTAGTVTMK	[R].QADLILTAGTVTMK.[M]	1xiTRAQ8plex [K14]; 1xiTRAQ8plex [N-Term]	1xiTRAQ8plex [K14]; 1xiTRAQ8plex [N-Term]			4.63723e-05	0	1.343	1	5	3	C7IWD0	Os01g0791600 protein OS=Oryza sativa subsp. japonica OX=39947 GN=Os01g0791600 PE=3 SV=1	E9KIP4; C7IWD0; A0A0K0LL12; Q6ENH0; A0A1W5HNR3	C7IWD0 [168-181]	0	2070.21	14	0	-0.58	112.3	75.4			1	1	112.3	75.4	160.4	107.7	92.1	81.4	3	3		Not Found	Not Found	Not Found	Not Found	Not Found	Not Found	High	Not Found	Not Found	Not Found	High
FALSE	High	Unambiguous	QADKYGVPR	[R].QADKYGVPR.[I]	2xiTRAQ8plex [K4; Y5]; 1xiTRAQ8plex [N-Term]	2xiTRAQ8plex [K4; Y5]; 1xiTRAQ8plex [N-Term]			0.0131884	0.00209515	0.347	1	4	1	A2XVY3	Elongation factor G, chloroplastic OS=Oryza sativa subsp. indica OX=39946 GN=OsI_16800 PE=3 SV=1	B9FGD1; A0A0E0H3M3; A0A0N7KJF4; A2XVY3	A2XVY3 [197-205]	1	1946.16	9	0	-0.96	115.2	59.4			1	1	115.2	59.4	188.1	97	108	73.3	1	1		Not Found	High	Not Found	Not Found	Not Found	Not Found	Not Found	Not Found	Not Found	Not Found	High
FALSE	High	Unambiguous	QADGSYACVAESAAR	[K].QADGSYACVAESAAR.[F]	1xCarbamidomethyl [C8]; 1xiTRAQ8plex [Y6]; 1xiTRAQ8plex [N-Term]	1xCarbamidomethyl [C8]; 1xiTRAQ8plex [Y6]; 1xiTRAQ8plex [N-Term]			0.00320601	0.000331219	0.607	1	2	3	A0A0E0G053	Uncharacterized protein OS=Oryza nivara OX=4536 PE=4 SV=1	B8AGH9; A0A0E0G053	A0A0E0G053 [312-326]	0	2164.09	15	0	-0.01	97.2	96.7			1	1	97.2	96.7	511.9	509.3	293.9	385	3	3		Not Found	Not Found	Not Found	Not Found	High	High	Not Found	Not Found	Not Found	Not Found	High
FALSE	High	Unambiguous	QADGSYACVAESAAR	[K].QADGSYACVAESAAR.[F]	1xCarbamidomethyl [C8]; 1xiTRAQ8plex [N-Term]	1xCarbamidomethyl [C8]; 1xiTRAQ8plex [N-Term]			0.000820938	0.000212667	0.827	1	2	1	A0A0E0G053	Uncharacterized protein OS=Oryza nivara OX=4536 PE=4 SV=1	B8AGH9; A0A0E0G053	A0A0E0G053 [312-326]	0	1859.89	15	0	-0.75	123.2	73.2			1	1	123.2	73.2	68.8	40.9	39.5	30.9	1	1		Not Found	Not Found	Not Found	Not Found	Not Found	High	Not Found	Not Found	Not Found	Not Found	High
FALSE	High	Unambiguous	QADCFLFGSPEYNYSIATPLK	[R].QADCFLFGSPEYNYSIATPLK.[N]	1xCarbamidomethyl [C4]; 2xiTRAQ8plex [Y12; K21]; 1xiTRAQ8plex [N-Term]	1xCarbamidomethyl [C4]; 2xiTRAQ8plex [Y12; K21]; 1xiTRAQ8plex [N-Term]			0.00290531	0.000331219	0.623	1	1	1	A2WZ68	Uncharacterized protein OS=Oryza sativa subsp. indica OX=39946 GN=OsI_05238 PE=4 SV=1	A2WZ68	A2WZ68 [80-100]	0	3333.76	21	0	-0.24	102.4	86.9			1	1	102.4	86.9	38.8	32.9	22.3	24.9	1	1		Not Found	Not Found	Not Found	Not Found	Not Found	Not Found	Not Found	Not Found	Not Found	High	High
FALSE	High	Unambiguous	QAEPALVAGDPTVQNIGNYEK	[K].QAEPALVAGDPTVQNIGNYEK.[A]	1xiTRAQ8plex [K21]; 1xiTRAQ8plex [N-Term]	1xiTRAQ8plex [K21]; 1xiTRAQ8plex [N-Term]			0.00413574	0.000475664	0.562	1	2	1	A2YEA5	Beta-galactosidase OS=Oryza sativa subsp. indica OX=39946 GN=OsI_23450 PE=3 SV=1	A0A0E0HFT5; A2YEA5	A2YEA5 [338-358]	0	2822.51	21	0	0.22	95.2	111.1			1	1	95.2	111.1	204	238.1	117.1	180	2	2		Not Found	Not Found	Not Found	Not Found	High	Not Found	Not Found	Not Found	Not Found	Not Found	High
FALSE	High	Unambiguous	QADCFLFGSPEYNYSIATPLK	[R].QADCFLFGSPEYNYSIATPLK.[N]	1xCarbamidomethyl [C4]; 1xiTRAQ8plex [K21]; 1xiTRAQ8plex [N-Term]	1xCarbamidomethyl [C4]; 1xiTRAQ8plex [K21]; 1xiTRAQ8plex [N-Term]			0.000188638	0.000149867	1.128	1	1	2	A2WZ68	Uncharacterized protein OS=Oryza sativa subsp. indica OX=39946 GN=OsI_05238 PE=4 SV=1	A2WZ68	A2WZ68 [80-100]	0	3029.55	21	0	0.26	92.5	110.8			1	1	92.5	110.8	43.7	52.4	25.1	39.6	2	2		Not Found	Not Found	Not Found	Not Found	Not Found	Not Found	High	Not Found	Not Found	Not Found	High
FALSE	High	Unambiguous	QAGLVGTATGLAK	[R].QAGLVGTATGLAK.[S]	1xiTRAQ8plex [K13]; 1xiTRAQ8plex [N-Term]	1xiTRAQ8plex [K13]; 1xiTRAQ8plex [N-Term]			5.00978e-09	0	2.645	1	4	2	A0A0E0H9Q0	Uncharacterized protein OS=Oryza nivara OX=4536 PE=4 SV=1	A0A0E0H9Q0; Q9FRA7; A2Y0H2; A0A0E0H9Q1	A0A0E0H9Q0 [304-316]	0	1795.09	13	0	-0.8	116.3	66.8			1	1	116.3	66.8	238.4	136.9	136.9	103.5	2	2		Not Found	Not Found	Not Found	Not Found	Not Found	Not Found	High	Not Found	Not Found	Not Found	High
FALSE	High	Unambiguous	QAGSDGSSQLTLK	[R].QAGSDGSSQLTLK.[E]	1xiTRAQ8plex [K13]; 1xiTRAQ8plex [N-Term]	1xiTRAQ8plex [K13]; 1xiTRAQ8plex [N-Term]			0.000265693	0.000149867	1.067	1	3	2	A0A0E0GYB4	Uncharacterized protein OS=Oryza nivara OX=4536 PE=4 SV=1	A0A0E0GYB4; B8ARK5; Q7XWV6	A0A0E0GYB4 [156-168]	0	1900.06	13	0	-0.17	119	105.8			1	1	119	105.8	232.3	206.6	133.4	156.2	2	2		Not Found	Not Found	Not Found	Not Found	Not Found	High	Not Found	Not Found	Not Found	Not Found	High
FALSE	High	Unambiguous	QALYASK	[R].QALYASK.[I]	1xiTRAQ8plex [K7]; 1xiTRAQ8plex [N-Term]	1xiTRAQ8plex [K7]; 1xiTRAQ8plex [N-Term]			0.013271	0.00213153	0.346	2	9	1	A0A0E0IYY2; A0A0B4U151	6-phosphogluconate dehydrogenase, decarboxylating OS=Oryza nivara OX=4536 PE=3 SV=1;6-phosphogluconate dehydrogenase, decarboxylating (Fragment) OS=Oryza sativa OX=4530 GN=LOC_Os06g02144.1 PE=2 SV=1	A0A0N7KLE5; A0A0E0IYY2; Q5VS01; Q2R480; B9GAQ3; A0A0B4U151; A2ZEA9; A0A0P0Y2C4; B8B1K3	A0A0E0IYY2 [353-359]; A0A0B4U151 [328-334]	0	1388.84	7	0	-0.15	100.9	91.3			1	1	100.9	91.3	278.5	251.9	159.9	190.4	1	1	NotUnique	Not Found	Not Found	Not Found	Not Found	Not Found	High	Not Found	Not Found	Not Found	Not Found	High
FALSE	High	Unambiguous	QAIVDGLR	[R].QAIVDGLR.[D]	1xiTRAQ8plex [N-Term]	1xiTRAQ8plex [N-Term]			0.0124708	0.0019863	0.356	3	13	2	A0A0E0IT52; A0A0E0HJ76; A2YUZ2	Uncharacterized protein OS=Oryza nivara OX=4536 PE=4 SV=1;Uncharacterized protein OS=Oryza nivara OX=4536 PE=4 SV=1;Uncharacterized protein OS=Oryza sativa subsp. indica OX=39946 GN=OsI_29142 PE=4 SV=1	B8BET0; A0A0E0IIA1; Q0J2C0; Q8H918; Q6L4S3; A0A0E0IBI4; Q6ZIV7; A0A0E0IT52; Q6K550; A0A0E0HJ77; A0A0E0HJ76; A0A0P0WR49; A2YUZ2	A0A0E0IT52 [850-857]; A0A0E0HJ76 [249-256]; A2YUZ2 [208-215]	0	1175.7	8	0	-0.1	90.7	84.6			1	1	90.7	84.6	116.7	108.9	67	82.3	2	2	NotUnique	Not Found	Not Found	High	Not Found	Not Found	Not Found	Not Found	Not Found	Not Found	Not Found	High
FALSE	High	Unambiguous	QAITAMVQK	[K].QAITAMVQK.[A]	1xOxidation [M6]; 1xiTRAQ8plex [K9]; 1xiTRAQ8plex [N-Term]	1xOxidation [M6]; 1xiTRAQ8plex [K9]; 1xiTRAQ8plex [N-Term]			0.0152404	0.00244554	0.324	1	5	1	A0A0E0GWL3	Uncharacterized protein OS=Oryza nivara OX=4536 PE=4 SV=1	A3APT6; Q851Y6; A0A0P0W5L8; A0A0E0GWL3; B8ANQ0	A0A0E0GWL3 [67-75]	0	1613.95	9	0	0	117.1	117			1	1	117.1	117	135.2	135.1	77.6	102.1	1	1		Not Found	High	Not Found	Not Found	Not Found	Not Found	Not Found	Not Found	Not Found	Not Found	High
FALSE	High	Unambiguous	QAITAMVQK	[K].QAITAMVQK.[A]	1xiTRAQ8plex [K9]; 1xiTRAQ8plex [N-Term]	1xiTRAQ8plex [K9]; 1xiTRAQ8plex [N-Term]			0.00246015	0.000289213	0.649	1	5	1	A0A0E0GWL3	Uncharacterized protein OS=Oryza nivara OX=4536 PE=4 SV=1	A3APT6; Q851Y6; A0A0P0W5L8; A0A0E0GWL3; B8ANQ0	A0A0E0GWL3 [67-75]	0	1597.96	9	0	0.04	97.6	100.2			1	1	97.6	100.2	144.9	148.8	83.2	112.5	1	1		Not Found	Not Found	Not Found	Not Found	Not Found	Not Found	Not Found	Not Found	High	Not Found	High
FALSE	High	Unambiguous	QAITAAGSGCMAALDAEHYLQEVGAQEGK	[R].QAITAAGSGCMAALDAEHYLQEVGAQEGK.[A]	1xCarbamidomethyl [C10]; 1xOxidation [M11]; 1xiTRAQ8plex [K29]; 1xiTRAQ8plex [N-Term]	1xCarbamidomethyl [C10]; 1xOxidation [M11]; 1xiTRAQ8plex [K29]; 1xiTRAQ8plex [N-Term]			0.0232702	0.00356856	0.258	1	1	1	B8AHL2	Thioredoxin reductase OS=Oryza sativa subsp. indica OX=39946 GN=OsI_08672 PE=3 SV=1	B8AHL2	B8AHL2 [301-329]	0	3600.79	29	0	0.13	105.5	115.8			1	1	105.5	115.8	263.7	289.4	151.4	218.8	1	1		Not Found	Not Found	Not Found	Not Found	Not Found	Not Found	Not Found	Not Found	High	Not Found	High
FALSE	High	Unambiguous	QAITAAGSGCMAALDAEHYLQEVGAQEGK	[R].QAITAAGSGCMAALDAEHYLQEVGAQEGK.[A]	1xCarbamidomethyl [C10]; 1xiTRAQ8plex [K29]; 1xiTRAQ8plex [N-Term]	1xCarbamidomethyl [C10]; 1xiTRAQ8plex [K29]; 1xiTRAQ8plex [N-Term]			6.55172e-11	0	3.262	1	1	1	B8AHL2	Thioredoxin reductase OS=Oryza sativa subsp. indica OX=39946 GN=OsI_08672 PE=3 SV=1	B8AHL2	B8AHL2 [301-329]	0	3584.79	29	0	0.29	93.7	114.7			1	1	93.7	114.7	225.7	276.3	129.6	208.9	1	1		Not Found	Not Found	Not Found	Not Found	Not Found	Not Found	Not Found	Not Found	High	Not Found	High
FALSE	High	Unambiguous	QAITAAGSGCMAALDAEHYLQEIGAQEDKTD	[R].QAITAAGSGCMAALDAEHYLQEIGAQEDKTD.[-]	1xCarbamidomethyl [C10]; 1xiTRAQ8plex [K29]; 1xiTRAQ8plex [N-Term]	1xCarbamidomethyl [C10]; 1xiTRAQ8plex [K29]; 1xiTRAQ8plex [N-Term]			0.00180327	0.000289213	0.696	1	2	1	A0A0E0HQ38	Thioredoxin reductase OS=Oryza nivara OX=4536 PE=3 SV=1	B9FT10; A0A0E0HQ38	A0A0E0HQ38 [338-368]	1	3872.89	31	0	0.81	69.8	122.7			1	1	69.8	122.7	55.2	97.1	31.7	73.4	1	1		Not Found	Not Found	Not Found	Not Found	High	Not Found	Not Found	Not Found	Not Found	Not Found	High
FALSE	High	Unambiguous	QAISIDEALWR	[R].QAISIDEALWR.[V]	1xiTRAQ8plex [N-Term]	1xiTRAQ8plex [N-Term]			2.06869e-05	0	1.459	3	7	12	A0A0E0H2W2; A2XSR2; A0A0E0GZV4	Uncharacterized protein OS=Oryza nivara OX=4536 PE=4 SV=1;Uncharacterized protein OS=Oryza sativa subsp. indica OX=39946 GN=OsI_15649 PE=4 SV=1;Uncharacterized protein OS=Oryza nivara OX=4536 PE=4 SV=1	A0A0E0H2W2; A2XSR2; B8ARC8; A0A0E0GZV4; Q01L00; Q7X8I9; Q7F8Y3	A0A0E0H2W2 [239-249]; A2XSR2 [179-189]; A0A0E0GZV4 [179-189]	0	1605.89	11	0	0.01	95.1	95.5			1	1	95.1	95.5	339.1	340.7	194.7	257.6	6	6	NotUnique	Not Found	Not Found	High	High	Not Found	Not Found	Not Found	Not Found	Not Found	Not Found	High
FALSE	High	Unambiguous	QALQEAVILPVK	[K].QALQEAVILPVK.[F]	1xiTRAQ8plex [K12]; 1xiTRAQ8plex [N-Term]	1xiTRAQ8plex [K12]; 1xiTRAQ8plex [N-Term]			6.0664e-05	0	1.304	1	6	1	A0A0E0FG22	Uncharacterized protein OS=Oryza nivara OX=4536 PE=3 SV=1	A2ZP36; A0A0P0UY25; A0A0E0FG22; A0A0P0UY01; Q8LKV4; A2WKH8	A0A0E0FG22 [544-555]	0	1917.2	12	0	0.02	90.2	91.2			1	1	90.2	91.2	61.5	62.2	35.3	47	1	1		Not Found	Not Found	Not Found	Not Found	Not Found	Not Found	High	Not Found	Not Found	Not Found	High
FALSE	High	Unambiguous	QALQDALR	[K].QALQDALR.[S]	1xiTRAQ8plex [N-Term]	1xiTRAQ8plex [N-Term]			0.00626096	0.00109637	0.479	1	5	1	A0A0E0HPD3	Uncharacterized protein OS=Oryza nivara OX=4536 PE=4 SV=1	B9FSW1; Q5ZA31; B8B0W2; A0A0E0HPD3; Q5ZA32	A0A0E0HPD3 [1107-1114]	0	1218.71	8	0	0.22	85.6	99.7			1	1	85.6	99.7	157.8	183.7	90.6	138.9	1	1		Not Found	High	Not Found	Not Found	Not Found	Not Found	Not Found	Not Found	Not Found	Not Found	High
FALSE	High	Unambiguous	QAGQSAGDNIADVAGK	[K].QAGQSAGDNIADVAGK.[V]	1xiTRAQ8plex [K16]; 1xiTRAQ8plex [N-Term]	1xiTRAQ8plex [K16]; 1xiTRAQ8plex [N-Term]			0.000372562	0.000149867	0.999	1	3	1	A0A0E0I0X9	Uncharacterized protein OS=Oryza nivara OX=4536 PE=4 SV=1	Q84ZE8; A0A0E0I0X9; A2YLD6	A0A0E0I0X9 [26-41]	0	2110.13	16	0	-0.06	95.8	91.9			1	1	95.8	91.9	72.3	69.3	41.5	52.4	1	1		Not Found	Not Found	High	Not Found	Not Found	Not Found	Not Found	Not Found	Not Found	Not Found	High
FALSE	High	Unambiguous	QALNVFR	[R].QALNVFR.[M]	1xiTRAQ8plex [N-Term]	1xiTRAQ8plex [N-Term]			0.0354409	0.00514852	0.198	1	5	2	A2YR01	Tryptophan synthase OS=Oryza sativa subsp. indica OX=39946 GN=OsI_27728 PE=3 SV=1	O04225; Q6YYB9; A2YR01; A0A0P0XBI6; I0J1B9	A2YR01 [228-234]	0	1151.68	7	0	0.26	86.2	103.2			1	1	86.2	103.2	168.1	201.2	96.5	152.1	2	2		Not Found	Not Found	Not Found	Not Found	High	High	Not Found	Not Found	Not Found	Not Found	High
FALSE	High	Unambiguous	QALFDLAAFR	[K].QALFDLAAFR.[Q]	1xiTRAQ8plex [N-Term]	1xiTRAQ8plex [N-Term]			0.00956443	0.00145829	0.4	1	2	2	B8BHU9	Uncharacterized protein OS=Oryza sativa subsp. indica OX=39946 GN=OsI_34292 PE=4 SV=1	A0A0E0H4Y6; B8BHU9	B8BHU9 [144-153]	0	1455.83	10	0	0.18	97.8	110.5			1	1	97.8	110.5	96.3	108.9	55.3	82.3	2	2		Not Found	Not Found	Not Found	Not Found	Not Found	Not Found	High	Not Found	Not Found	Not Found	High
FALSE	High	Unambiguous	QAIELLR	[K].QAIELLR.[R]	1xiTRAQ8plex [N-Term]	1xiTRAQ8plex [N-Term]			0.0463945	0.00599756	0.164	1	6	1	A0A0E0GDZ7	Uncharacterized protein OS=Oryza nivara OX=4536 PE=4 SV=1	B9F3Z9; A0A0E0GDZ8; A0A0E0GDZ7; A0A0P0VQM8; B8AE40; Q6K674	A0A0E0GDZ7 [218-224]	0	1146.71	7	0	-0.31	102.1	82.2			1	1	102.1	82.2	167.2	134.7	96	101.8	1	1		Not Found	Not Found	Not Found	Not Found	Not Found	High	Not Found	Not Found	Not Found	Not Found	High
FALSE	High	Unambiguous	QALDLFVNR	[R].QALDLFVNR.[I]	1xiTRAQ8plex [N-Term]	1xiTRAQ8plex [N-Term]			0.000302543	0.000149867	1.042	1	5	1	Q5N7G9	Os01g0862300 protein OS=Oryza sativa subsp. japonica OX=39947 GN=Os01g0862300 PE=2 SV=1	A0A0E0FW16; A0A0E0FW15; A0A0E0FW17; A2ZZT8; Q5N7G9	Q5N7G9 [108-116]	0	1379.79	9	0	0.32	104.1	130			1	1	104.1	130	81.2	101.3	46.6	76.6	1	1		Not Found	High	Not Found	Not Found	Not Found	Not Found	Not Found	Not Found	Not Found	Not Found	High
FALSE	High	Unambiguous	QALDALQWH	[K].QALDALQWH.[-]	1xiTRAQ8plex [N-Term]	1xiTRAQ8plex [N-Term]			0.0105137	0.00173187	0.384	1	4	1	Q6Z4I1	Os07g0191000 protein OS=Oryza sativa subsp. japonica OX=39947 GN=Os07g0191000 PE=4 SV=1	Q6Z4I1; A0A0E0HXQ8; B8B892; A3BHE6	Q6Z4I1 [332-340]	0	1385.75	9	0	-0.16	114.5	102.8			1	1	114.5	102.8	146.6	131.6	84.2	99.5	1	1		Not Found	High	Not Found	Not Found	Not Found	Not Found	Not Found	Not Found	Not Found	Not Found	High
FALSE	High	Unambiguous	QAIALTPGNYIEAQNWLK	[K].QAIALTPGNYIEAQNWLK.[I]	2xiTRAQ8plex [Y10; K18]; 1xiTRAQ8plex [N-Term]	2xiTRAQ8plex [Y10; K18]; 1xiTRAQ8plex [N-Term]			0.000704769	0.000149867	0.858	1	6	1	A0A0K0LQX0	Photosystem I assembly protein Ycf3 OS=Oryza sativa subsp. japonica OX=39947 GN=ycf3 PE=3 SV=1	A0A0K0LQX0; Q6ENH3; A0A173CU20; P12203; Q5N987; A0A1W5I0J7	A0A0K0LQX0 [147-164]	0	2942.69	18	0	-0.34	109	86.3			1	1	109	86.3	62	49.1	35.6	37.1	1	1		Not Found	Not Found	High	Not Found	Not Found	Not Found	Not Found	Not Found	Not Found	Not Found	High
FALSE	High	Unambiguous	QAIALTPGNYIEAQNWLK	[K].QAIALTPGNYIEAQNWLK.[I]	1xiTRAQ8plex [K18]; 1xiTRAQ8plex [N-Term]	1xiTRAQ8plex [K18]; 1xiTRAQ8plex [N-Term]			4.41766e-05	0	1.35	1	6	1	A0A0K0LQX0	Photosystem I assembly protein Ycf3 OS=Oryza sativa subsp. japonica OX=39947 GN=ycf3 PE=3 SV=1	A0A0K0LQX0; Q6ENH3; A0A173CU20; P12203; Q5N987; A0A1W5I0J7	A0A0K0LQX0 [147-164]	0	2638.48	18	0	-0.15	113.9	102.6			1	1	113.9	102.6	174.5	157.1	100.2	118.8	1	1		High	Not Found	Not Found	Not Found	Not Found	Not Found	Not Found	Not Found	Not Found	Not Found	High
FALSE	High	Unambiguous	QALALLQDNYPEFIAK	[R].QALALLQDNYPEFIAK.[K]	2xiTRAQ8plex [Y10; K16]; 1xiTRAQ8plex [N-Term]	2xiTRAQ8plex [Y10; K16]; 1xiTRAQ8plex [N-Term]			0.00632343	0.00109637	0.477	1	4	1	B8AYI6	Uncharacterized protein OS=Oryza sativa subsp. indica OX=39946 GN=OsI_20058 PE=4 SV=1	A0A0E0HEV8; B9FPQ9; B8AYI6; Q5TKJ2	B8AYI6 [391-406]	0	2746.59	16	0	-0.25	100.6	84.5			1	1	100.6	84.5	61.8	52	35.5	39.3	1	1		Not Found	Not Found	Not Found	Not Found	Not Found	Not Found	Not Found	Not Found	Not Found	High	High
FALSE	High	Unambiguous	QALAFIYEK	[R].QALAFIYEK.[H]	1xiTRAQ8plex [K9]; 1xiTRAQ8plex [N-Term]	1xiTRAQ8plex [K9]; 1xiTRAQ8plex [N-Term]			0.00877353	0.00134705	0.415	1	2	3	Q75GR6	50S ribosomal protein L17, putative, expressed OS=Oryza sativa subsp. japonica OX=39947 GN=LOC_Os03g60100 PE=2 SV=1	Q75HE7; Q75GR6	Q75GR6 [159-167]	0	1691	9	0	0.22	96.9	113.1			1	1	96.9	113.1	165.1	192.6	94.8	145.6	3	3		Not Found	Not Found	Not Found	Not Found	Not Found	Not Found	High	Not Found	Not Found	Not Found	High
FALSE	High	Unambiguous	QAHVGIALLNAEPVQK	[K].QAHVGIALLNAEPVQK.[S]	1xiTRAQ8plex [K16]; 1xiTRAQ8plex [N-Term]	1xiTRAQ8plex [K16]; 1xiTRAQ8plex [N-Term]			2.93736e-06	0	1.738	1	6	1	B9FID1	Uncharacterized protein OS=Oryza sativa subsp. japonica OX=39947 GN=OsJ_18487 PE=4 SV=1	B9FID1; A0A0P0WM50; B8AY36; A0A0E0HE80; A0A0E0HE81; Q6AUL4	B9FID1 [1101-1116]	0	2296.36	16	0	-0.15	104	93.9			1	1	104	93.9	126.6	114.3	72.7	86.4	1	1		Not Found	Not Found	Not Found	Not Found	Not Found	Not Found	High	Not Found	Not Found	Not Found	High
FALSE	High	Unambiguous	QAHCADVGSHLVNR	[R].QAHCADVGSHLVNR.[L]	1xCarbamidomethyl [C4]; 1xiTRAQ8plex [N-Term]	1xCarbamidomethyl [C4]; 1xiTRAQ8plex [N-Term]			6.30973e-07	0	1.957	1	3	1	A0A0E0GHH2	Uncharacterized protein OS=Oryza nivara OX=4536 PE=3 SV=1	A2XD19; A0A0E0GHH2; Q10R45	A0A0E0GHH2 [383-396]	0	1867.95	14	0	-0.17	102.6	91			1	1	102.6	91	68.4	60.7	39.3	45.9	1	1		Not Found	Not Found	Not Found	Not Found	Not Found	Not Found	Not Found	Not Found	Not Found	High	High
FALSE	High	Unambiguous	QAIMAIGVDEEPEKEALK	[K].QAIMAIGVDEEPEKEALK.[L]	1xOxidation [M4]; 2xiTRAQ8plex [K14; K18]; 1xiTRAQ8plex [N-Term]	1xOxidation [M4]; 2xiTRAQ8plex [K14; K18]; 1xiTRAQ8plex [N-Term]			0.000151848	0	1.164	1	5	1	Q67W99	D-3-phosphoglycerate dehydrogenase OS=Oryza sativa subsp. japonica OX=39947 GN=P0460H04.3 PE=3 SV=1	A3BE72; A0A0P0WZL3; A2YFS1; Q0DAG1; Q67W99	Q67W99 [592-609]	1	2899.62	18	0	0.24	95.7	113.2			1	1	95.7	113.2	105.9	125.3	60.8	94.7	1	1		Not Found	Not Found	High	Not Found	Not Found	Not Found	Not Found	Not Found	Not Found	Not Found	High
FALSE	High	Unambiguous	QADAPQEALQVLDIVLR	[R].QADAPQEALQVLDIVLR.[E]	1xiTRAQ8plex [N-Term]	1xiTRAQ8plex [N-Term]			8.66808e-09	0	2.567	2	19	1	A0A0E0H4H0; Q6EU14	Uncharacterized protein OS=Oryza nivara OX=4536 PE=3 SV=1;Protein argonaute 1A OS=Oryza sativa subsp. japonica OX=39947 GN=AGO1A PE=2 SV=1	A0A0P0WDM1; A0A0E0H4H0; A0A0E0HT46; C7J472; Q6EU14; Q7XSA2; B9FU05; A0A0E0H4H1; A0A0P0WDZ5; B8AGF0; B9F1L3; A0A0E0GB51; A0A0E0HT44; A0A0E0HT45; A0A0E0H4G9; B9FC11; Q69VD5; B8AT34; A0A0E0HT43	A0A0E0H4H0 [418-434]; Q6EU14 [342-358]	0	2183.23	17	0	-0.3	132.9	108.1			1	1	132.9	108.1	39.4	32	22.6	24.2	1	1	NotUnique	Not Found	Not Found	Not Found	Not Found	Not Found	High	Not Found	Not Found	Not Found	Not Found	High
FALSE	High	Unambiguous	QACELAPIFNELVDR	[R].QACELAPIFNELVDR.[V]	1xCarbamidomethyl [C3]; 1xiTRAQ8plex [N-Term]	1xCarbamidomethyl [C3]; 1xiTRAQ8plex [N-Term]			3.09886e-05	0	1.401	1	5	1	A0A3G9EDT2	Glutathione synthetase OS=Oryza sativa subsp. japonica OX=39947 GN=OsGS3 PE=2 SV=1	B8BM87; Q2QPI2; A0A3G9EDT2; B9GDG8; C7JA70	A0A3G9EDT2 [68-82]	0	2079.08	15	0	-0.19	88.7	77.9			1	1	88.7	77.9	49.1	43.1	28.2	32.6	1	1		High	Not Found	Not Found	Not Found	Not Found	Not Found	Not Found	Not Found	Not Found	Not Found	High
FALSE	High	Unambiguous	QACDKFDPSFYPR	[K].QACDKFDPSFYPR.[F]	1xCarbamidomethyl [C3]; 2xiTRAQ8plex [K5; Y11]; 1xiTRAQ8plex [N-Term]	1xCarbamidomethyl [C3]; 2xiTRAQ8plex [K5; Y11]; 1xiTRAQ8plex [N-Term]			0.0733774	0.00846769	0.11	1	5	1	A0A0E0H5U1	Uncharacterized protein OS=Oryza nivara OX=4536 PE=4 SV=1	B9FCF5; A0A0E0H5U1; A0A0P0WF16; Q01JS5; A0A0E0H5U0	A0A0E0H5U1 [248-260]	1	2543.35	13	0	0.04	85.8	88.2			1	1	85.8	88.2	108	111	62	83.9	1	1		Not Found	Not Found	Not Found	High	Not Found	Not Found	Not Found	Not Found	Not Found	Not Found	High
FALSE	High	Unambiguous	NYYAGVCPNVESIVR	[R].NYYAGVCPNVESIVR.[G]	1xCarbamidomethyl [C7]; 1xiTRAQ8plex [Y3]; 1xiTRAQ8plex [N-Term]	1xCarbamidomethyl [C7]; 1xiTRAQ8plex [Y3]; 1xiTRAQ8plex [N-Term]			0.00230431	0.000289213	0.659	1	2	1	Q8H2P0	Peroxidase OS=Oryza sativa subsp. japonica OX=39947 GN=OJ1138_B05.114 PE=2 SV=1	B9FV80; Q8H2P0	Q8H2P0 [35-49]	0	2349.25	15	0	-0.62	122.4	79.8			1	1	122.4	79.8	111.8	72.9	64.2	55.1	1	1		Not Found	Not Found	Not Found	Not Found	Not Found	Not Found	Not Found	Not Found	Not Found	High	High
FALSE	High	Unambiguous	NYVVSSTAVQK	[K].NYVVSSTAVQK.[L]	1xiTRAQ8plex [K11]; 1xiTRAQ8plex [N-Term]	1xiTRAQ8plex [K11]; 1xiTRAQ8plex [N-Term]			0.000334045	0.000149867	1.022	1	3	1	A0A0E0GFT1	Uncharacterized protein OS=Oryza nivara OX=4536 PE=4 SV=1	A0A0E0GFT1; B9G551; B8BEL9	A0A0E0GFT1 [753-763]	0	1804.04	11	0	-0.13	91.4	83.8			1	1	91.4	83.8	123.5	113.2	70.9	85.6	1	1		Not Found	High	Not Found	Not Found	Not Found	Not Found	Not Found	Not Found	Not Found	Not Found	High
FALSE	High	Unambiguous	NYVDMDEYPVTTELQNR	[K].NYVDMDEYPVTTELQNR.[C]	1xiTRAQ8plex [Y2]; 1xiTRAQ8plex [N-Term]	1xiTRAQ8plex [Y2]; 1xiTRAQ8plex [N-Term]			0.000370832	0.000149867	1	3	15	1	B9G1B5; A2YW09; Q8LLP2	Glutamate decarboxylase OS=Oryza sativa subsp. japonica OX=39947 GN=OsJ_27610 PE=3 SV=1;Glutamate decarboxylase OS=Oryza sativa subsp. indica OX=39946 GN=OsI_29517 PE=3 SV=1;Glutamate decarboxylase OS=Oryza sativa subsp. japonica OX=39947 GN=OSJNBa0031O09.06 PE=3 SV=1	Q5F1L4; A2XEB3; B9G1B5; A0A0E0ID31; A2YW09; Q6YSB2; Q01J85; Q6ASV4; Q84U04; B8AUD3; A0A0E0GSY8; Q9AQU4; B8AQQ2; Q8LLP2; B9FB85	B9G1B5 [83-99]; A2YW09 [87-103]; Q8LLP2 [104-120]	0	2695.35	17	0	-0.15	96.6	87.2			1	1	96.6	87.2	95.4	86.2	54.8	65.2	1	1	NotUnique	Not Found	Not Found	Not Found	Not Found	Not Found	High	Not Found	Not Found	Not Found	Not Found	High
FALSE	High	Unambiguous	NYVDMDEYPVTTELQNR	[K].NYVDMDEYPVTTELQNR.[C]	1xiTRAQ8plex [N-Term]; 1xiTRAQ8plex [Y2]	1xiTRAQ8plex [N-Term]; 1xiTRAQ8plex [Y2]			4.78309e-08	0	2.324	3	15	2	B9G1B5; A2YW09; Q8LLP2	Glutamate decarboxylase OS=Oryza sativa subsp. japonica OX=39947 GN=OsJ_27610 PE=3 SV=1;Glutamate decarboxylase OS=Oryza sativa subsp. indica OX=39946 GN=OsI_29517 PE=3 SV=1;Glutamate decarboxylase OS=Oryza sativa subsp. japonica OX=39947 GN=OSJNBa0031O09.06 PE=3 SV=1	Q5F1L4; A2XEB3; B9G1B5; A0A0E0ID31; A2YW09; Q6YSB2; Q01J85; Q6ASV4; Q84U04; B8AUD3; A0A0E0GSY8; Q9AQU4; B8AQQ2; Q8LLP2; B9FB85	B9G1B5 [83-99]; A2YW09 [87-103]; Q8LLP2 [104-120]	0	2391.14	17	0	0.18	103.4	117.2			1	1	103.4	117.2	258.1	292.7	148.2	221.3	2	2	NotUnique	Not Found	Not Found	Not Found	High	Not Found	High	Not Found	Not Found	Not Found	Not Found	High
FALSE	High	Unambiguous	NYTIEATPDDR	[K].NYTIEATPDDR.[A]	1xiTRAQ8plex [Y2]; 1xiTRAQ8plex [N-Term]	1xiTRAQ8plex [Y2]; 1xiTRAQ8plex [N-Term]			0.0452623	0.00587942	0.167	1	5	1	A0A0E0GT99	Uncharacterized protein OS=Oryza nivara OX=4536 PE=4 SV=1	A2XLM8; A0A0N7KHZ6; A0A0E0GT98; A0A0E0GT99; A0A0E0GTA0	A0A0E0GT99 [460-470]	0	1903	11	0	-0.56	124.6	84.5			1	1	124.6	84.5	192.6	130.7	110.6	98.8	1	1		Not Found	Not Found	Not Found	Not Found	High	Not Found	Not Found	Not Found	Not Found	Not Found	High
FALSE	High	Unambiguous	NYSQFVSFPIYTWQEK	[K].NYSQFVSFPIYTWQEK.[GS]	iTRAQ8plex [Y]; 1xiTRAQ8plex [N-Term]	iTRAQ8plex [Y]; 1xiTRAQ8plex [N-Term]			0.000372562	0.000149867	0.999	3	14	3	A0A0E0IL65; A0A0E0JCQ1; A0A0E0HJ20	Uncharacterized protein OS=Oryza nivara OX=4536 PE=3 SV=1;Uncharacterized protein OS=Oryza nivara OX=4536 PE=3 SV=1;Uncharacterized protein OS=Oryza nivara OX=4536 PE=3 SV=1	H2KX39; A0A0E0IL65; Q0IN14; Q0J0Z5; B8BM57; A0A0E0JCQ1; B9G449; B9G1I1; A0A0E0IL64; B9GDE8; Q6ZCV7; A0A0E0HJ20; B8BCQ3; A0A0P0YAL1	A0A0E0IL65 [283-298]; A0A0E0JCQ1 [652-667]; A0A0E0HJ20 [516-531]	0	2949.59	16	0	0.07	89.3	94			1	1	89.3	94	249.2	262.3	143.1	198.3	3	3	NotUnique	Not Found	Not Found	Not Found	High	High	Not Found	Not Found	Not Found	Not Found	Not Found	High
FALSE	High	Unambiguous	NYSQFVSFPIYTWQEK	[K].NYSQFVSFPIYTWQEK.[GS]	1xiTRAQ8plex [K16]; 1xiTRAQ8plex [N-Term]	1xiTRAQ8plex [K16]; 1xiTRAQ8plex [N-Term]			2.28079e-05	0	1.445	3	14	1	A0A0E0IL65; A0A0E0JCQ1; A0A0E0HJ20	Uncharacterized protein OS=Oryza nivara OX=4536 PE=3 SV=1;Uncharacterized protein OS=Oryza nivara OX=4536 PE=3 SV=1;Uncharacterized protein OS=Oryza nivara OX=4536 PE=3 SV=1	H2KX39; A0A0E0IL65; Q0IN14; Q0J0Z5; B8BM57; A0A0E0JCQ1; B9G449; B9G1I1; A0A0E0IL64; B9GDE8; Q6ZCV7; A0A0E0HJ20; B8BCQ3; A0A0P0YAL1	A0A0E0IL65 [283-298]; A0A0E0JCQ1 [652-667]; A0A0E0HJ20 [516-531]	0	2645.39	16	0	1.35	65.5	167.3			1	1	65.5	167.3	64.6	164.9	37.1	124.7	1	1	NotUnique	Not Found	Not Found	High	Not Found	Not Found	Not Found	Not Found	Not Found	Not Found	Not Found	High
FALSE	High	Unambiguous	NYSFMLR	[K].NYSFMLR.[T]	1xiTRAQ8plex [N-Term]	1xiTRAQ8plex [N-Term]			0.0143987	0.00230977	0.333	1	3	1	Q60EA3	Os05g0503300 protein OS=Oryza sativa subsp. japonica OX=39947 GN=Os05g0503300 PE=4 SV=1	Q60EI0; Q60EA3; A0A0P0WP74	Q60EA3 [124-130]	0	1234.66	7	0	0.18	97.3	110.5			1	1	97.3	110.5	162.8	184.9	93.5	139.8	1	1		Not Found	Not Found	Not Found	Not Found	High	Not Found	Not Found	Not Found	Not Found	Not Found	High
FALSE	High	Unambiguous	NYSEGLQEDKK	[K].NYSEGLQEDKK.[I]	iTRAQ8plex [K]; 1xiTRAQ8plex [N-Term]	iTRAQ8plex [K]; 1xiTRAQ8plex [N-Term]			0.00208694	0.000289213	0.674	1	2	2	A0A0K0LRP3	30S ribosomal protein S3, chloroplastic OS=Oryza nivara OX=4536 GN=rps3 PE=3 SV=1	Q6Z510; A0A0K0LRP3	A0A0K0LRP3 [28-38]	1	2223.24	11	0	-0.33	98.5	78.2			1	1	98.5	78.2	307.1	243.7	176.3	184.2	2	2		Not Found	Not Found	Not Found	High	Not Found	Not Found	Not Found	Not Found	Not Found	Not Found	High
FALSE	High	Unambiguous	NYSEGLQEDK	[K].NYSEGLQEDK.[K]	2xiTRAQ8plex [Y2; K10]; 1xiTRAQ8plex [N-Term]	2xiTRAQ8plex [Y2; K10]; 1xiTRAQ8plex [N-Term]			0.00584354	0.00106805	0.493	1	2	1	A0A0K0LRP3	30S ribosomal protein S3, chloroplastic OS=Oryza nivara OX=4536 GN=rps3 PE=3 SV=1	Q6Z510; A0A0K0LRP3	A0A0K0LRP3 [28-37]	0	2095.14	10	0	-0.22	100.1	86			1	1	100.1	86	152.9	131.4	87.8	99.3	1	1		High	Not Found	Not Found	Not Found	Not Found	Not Found	Not Found	Not Found	Not Found	Not Found	High
FALSE	High	Unambiguous	PEGTGGFIEPR	[-].PEGTGGFIEPR.[W]	1xiTRAQ8plex [N-Term]	1xiTRAQ8plex [N-Term]			0.0019922	0.000289213	0.681	1	1	1	A6N104	Chlorophyll a-b binding protein, chloroplastic (Fragment) OS=Oryza sativa subsp. indica OX=39946 PE=2 SV=1	A6N104	A6N104 [1-11]	0	1463.78	11	0	0.21	79.2	91.6			1	1	79.2	91.6	175.9	203.3	101	153.7	1	1		Not Found	Not Found	Not Found	Not Found	High	Not Found	Not Found	Not Found	Not Found	Not Found	High
FALSE	High	Unambiguous	NYSEGLQEDK	[K].NYSEGLQEDK.[K]	1xiTRAQ8plex [K10]; 1xiTRAQ8plex [N-Term]	1xiTRAQ8plex [K10]; 1xiTRAQ8plex [N-Term]			5.62558e-05	0	1.315	1	2	2	A0A0K0LRP3	30S ribosomal protein S3, chloroplastic OS=Oryza nivara OX=4536 GN=rps3 PE=3 SV=1	Q6Z510; A0A0K0LRP3	A0A0K0LRP3 [28-37]	0	1790.94	10	0	-0.29	105	85.6			1	1	105	85.6	557.3	454.4	320	343.5	2	2		High	High	Not Found	Not Found	Not Found	Not Found	Not Found	Not Found	Not Found	Not Found	High
FALSE	High	Unambiguous	NYPVVSAEYQEAVEK	[K].NYPVVSAEYQEAVEK.[A]	iTRAQ8plex [Y]; 1xiTRAQ8plex [N-Term]	iTRAQ8plex [Y]; 1xiTRAQ8plex [N-Term]			0.000404675	0.000149867	0.981	1	3	3	A0A0E0GKX8	Uncharacterized protein OS=Oryza nivara OX=4536 PE=3 SV=1	Q10N21; A0A0E0GKX8; A2XFC7	A0A0E0GKX8 [4-18]	0	2638.45	15	0	-0.04	95.2	92.4			1	1	95.2	92.4	537.5	522	308.6	394.6	3	3		Not Found	Not Found	Not Found	Not Found	High	Not Found	Not Found	Not Found	Not Found	Not Found	High
FALSE	High	Unambiguous	NYPVVSAEYQEAVEK	[K].NYPVVSAEYQEAVEK.[A]	iTRAQ8plex [K]; 1xiTRAQ8plex [N-Term]	iTRAQ8plex [K]; 1xiTRAQ8plex [N-Term]			0.000107147	0	1.219	1	3	6	A0A0E0GKX8	Uncharacterized protein OS=Oryza nivara OX=4536 PE=3 SV=1	Q10N21; A0A0E0GKX8; A2XFC7	A0A0E0GKX8 [4-18]	0	2334.24	15	0	0	90.7	90.5			1	1	90.7	90.5	526.7	525.8	302.4	397.5	5	5		Not Found	Not Found	Not Found	High	High	Not Found	Not Found	Not Found	Not Found	Not Found	High
FALSE	High	Unambiguous	NYPSPVEVIDEYGADALR	[K].NYPSPVEVIDEYGADALR.[L]	1xiTRAQ8plex [N-Term]	1xiTRAQ8plex [N-Term]			2.97801e-09	0	2.719	1	5	1	A0A0E0HU43	Uncharacterized protein OS=Oryza nivara OX=4536 PE=3 SV=1	B8B0Q4; A0A0E0HU44; B9FQ68; A0A0E0HU43; Q67WM2	A0A0E0HU43 [714-731]	0	2312.17	18	0	0.58	78.7	117.3			1	1	78.7	117.3	73.3	109.3	42.1	82.6	1	1		Not Found	Not Found	Not Found	Not Found	High	Not Found	Not Found	Not Found	Not Found	Not Found	High
FALSE	High	Unambiguous	NYMNAQYFGEIGVGTPPQK	[K].NYMNAQYFGEIGVGTPPQK.[F]	1xOxidation [M3]; 1xiTRAQ8plex [K19]; 1xiTRAQ8plex [N-Term]	1xOxidation [M3]; 1xiTRAQ8plex [K19]; 1xiTRAQ8plex [N-Term]			0.000567712	0.000149867	0.905	1	3	1	A0A0E0HIK0	Uncharacterized protein OS=Oryza nivara OX=4536 PE=3 SV=1	A0A0E0HIK0; A2Y7J9; A0A0E0HIJ8	A0A0E0HIK0 [107-125]	0	2738.41	19	0	-0.02	112	110.3			1	1	112	110.3	94.4	93	54.2	70.3	1	1		Not Found	Not Found	High	Not Found	Not Found	Not Found	Not Found	Not Found	Not Found	Not Found	High
FALSE	High	Unambiguous	NYITYATTLLQDK	[R].NYITYATTLLQDK.[G]	1xiTRAQ8plex [K13]; 1xiTRAQ8plex [N-Term]	1xiTRAQ8plex [K13]; 1xiTRAQ8plex [N-Term]			0.00128605	0.000289213	0.748	1	7	1	A0A0E0IN30	Uncharacterized protein OS=Oryza nivara OX=4536 PE=3 SV=1	A0A0E0IN29; Q651C3; Q7XJ13; A0A0E0IN30; Q0IZY3; B8BE22; B9G4U5	A0A0E0IN30 [675-687]	0	2152.21	13	0	0.06	100.6	105			1	1	100.6	105	43.2	45.1	24.8	34.1	1	1		Not Found	Not Found	Not Found	Not Found	Not Found	Not Found	Not Found	High	Not Found	Not Found	High
FALSE	High	Unambiguous	NYITGNTVDK	[R].NYITGNTVDK.[T]	1xiTRAQ8plex [K10]; 1xiTRAQ8plex [N-Term]	1xiTRAQ8plex [K10]; 1xiTRAQ8plex [N-Term]			0.00276236	0.000331219	0.631	1	3	2	A2ZAT7	Uncharacterized protein OS=Oryza sativa subsp. indica OX=39946 GN=OsI_34873 PE=3 SV=1	Q2QYK4; A2ZAT7; B8BNX1	A2ZAT7 [88-97]	0	1732.97	10	0	-0.05	87.4	84.4			1	1	87.4	84.4	88.1	85.1	50.6	64.3	2	2		Not Found	Not Found	Not Found	Not Found	Not Found	High	Not Found	Not Found	Not Found	Not Found	High
FALSE	High	Unambiguous	NYITGNTVDK	[R].NYITGNTVDK.[T]	1xiTRAQ8plex [K10]	1xiTRAQ8plex [K10]			0.0656573	0.00768183	0.123	1	3	1	A2ZAT7	Uncharacterized protein OS=Oryza sativa subsp. indica OX=39946 GN=OsI_34873 PE=3 SV=1	Q2QYK4; A2ZAT7; B8BNX1	A2ZAT7 [88-97]	0	1428.76	10	0	0.2	99.4	114.1			1	1	99.4	114.1	153.6	176.3	88.2	133.3	1	1		Not Found	Not Found	Not Found	High	Not Found	Not Found	Not Found	Not Found	Not Found	Not Found	High
FALSE	High	Unambiguous	NYLPHDEQLR	[R].NYLPHDEQLR.[G]	1xiTRAQ8plex [N-Term]	1xiTRAQ8plex [N-Term]			0.0463945	0.00599756	0.164	1	3	1	A0A0E0HVY1	Uncharacterized protein OS=Oryza nivara OX=4536 PE=4 SV=1	A0A0E0HVY2; Q5Z414; A0A0E0HVY1	A0A0E0HVY1 [89-98]	0	1588.84	10	0	0.01	93.7	94.6			1	1	93.7	94.6	43.9	44.3	25.2	33.5	1	1		Not Found	Not Found	Not Found	Not Found	Not Found	Not Found	Not Found	Not Found	Not Found	High	High
FALSE	High	Unambiguous	NYLNLPSEIVPATLKK	[R].NYLNLPSEIVPATLKK.[S]	2xiTRAQ8plex [K15; K16]; 1xiTRAQ8plex [N-Term]	2xiTRAQ8plex [K15; K16]; 1xiTRAQ8plex [N-Term]			0.00016441	0.000112627	1.151	1	3	2	P0DKK9	40S ribosomal protein S10-2 OS=Oryza sativa subsp. japonica OX=39947 GN=RPS10-2 PE=2 SV=1	A6MZC6; P0DKK9; A0A0E0G7X8	P0DKK9 [78-93]	1	2712.64	16	0	0.39	103.4	135.5			1	1	103.4	135.5	188.8	247.5	108.4	187.1	2	2		Not Found	High	Not Found	Not Found	Not Found	Not Found	Not Found	Not Found	Not Found	Not Found	High
FALSE	High	Unambiguous	NYLNLPSEIVPATLK	[R].NYLNLPSEIVPATLK.[K]	2xiTRAQ8plex [Y2; K15]; 1xiTRAQ8plex [N-Term]	2xiTRAQ8plex [Y2; K15]; 1xiTRAQ8plex [N-Term]			0.00435778	0.000566757	0.552	1	3	1	P0DKK9	40S ribosomal protein S10-2 OS=Oryza sativa subsp. japonica OX=39947 GN=RPS10-2 PE=2 SV=1	A6MZC6; P0DKK9; A0A0E0G7X8	P0DKK9 [78-92]	0	2584.55	15	0	-0.38	136.1	104.9			1	1	136.1	104.9	45.6	35.2	26.2	26.6	1	1		Not Found	Not Found	High	Not Found	Not Found	Not Found	Not Found	Not Found	Not Found	Not Found	High
FALSE	High	Unambiguous	NYSDLPETAR	[R].NYSDLPETAR.[L]	1xiTRAQ8plex [N-Term]	1xiTRAQ8plex [N-Term]			0.00200547	0.000289213	0.68	2	3	1	A0A0E0GSC6; Q851S8	Adenylosuccinate synthetase, chloroplastic OS=Oryza nivara OX=4536 GN=PURA PE=3 SV=1;Adenylosuccinate synthetase 2, chloroplastic OS=Oryza sativa subsp. japonica OX=39947 GN=PURA2 PE=2 SV=1	B8AQ03; A0A0E0GSC6; Q851S8	A0A0E0GSC6 [439-448]; Q851S8 [451-460]	0	1469.75	10	0	0.05	85.1	88.2			1	1	85.1	88.2	46.9	48.5	26.9	36.7	1	1	NotUnique	High	Not Found	Not Found	Not Found	Not Found	Not Found	Not Found	Not Found	Not Found	Not Found	High
FALSE	High	Unambiguous	PEYETKDTDILAAFR	[-].PEYETKDTDILAAFR.[V]	1xAcetyl [N-Term]	1xAcetyl [N-Term]	L7X352 1xAcetyl [N-Term]	L7X352 1xAcetyl [N-Term]	0.0733774	0.00846769	0.11	1	1	2	L7X352	Ribulose bisphosphate carboxylase large chain (Fragment) OS=Oryza sativa OX=4530 GN=rbcL PE=3 SV=1	L7X352	L7X352 [1-15]	1	1810.89	15	0																NoQuanLabels	Not Found	Not Found	Not Found	High	Not Found	Not Found	Not Found	Not Found	Not Found	Not Found	High
FALSE	High	Unambiguous	PQTETKASVGFK	[-].PQTETKASVGFK.[A]	1xAcetyl [N-Term]; 1xiTRAQ8plex [K12]	1xAcetyl [N-Term]; 1xiTRAQ8plex [K12]	A0A0F7EX29 1xAcetyl [N-Term]	A0A0F7EX29 1xAcetyl [N-Term]	0.000195389	0.000149867	1.122	1	1	4	A0A0F7EX29	Ribulose bisphosphate carboxylase large chain (Fragment) OS=Oryza sativa OX=4530 GN=rbcL PE=3 SV=1	A0A0F7EX29	A0A0F7EX29 [1-12]	1	1638.9	12	0	0.08	93.8	98.9			1	1	93.8	98.9	291.9	307.8	167.6	232.7	4	4		Not Found	Not Found	Not Found	Not Found	Not Found	Not Found	Not Found	High	High	Not Found	High
FALSE	High	Unambiguous	PQTETKASVGFK	[-].PQTETKASVGFK.[A]	1xAcetyl [N-Term]; 2xiTRAQ8plex [K6; K12]	1xAcetyl [N-Term]; 2xiTRAQ8plex [K6; K12]	A0A0F7EX29 1xAcetyl [N-Term]	A0A0F7EX29 1xAcetyl [N-Term]	4.93477e-06	0	1.664	1	1	10	A0A0F7EX29	Ribulose bisphosphate carboxylase large chain (Fragment) OS=Oryza sativa OX=4530 GN=rbcL PE=3 SV=1	A0A0F7EX29	A0A0F7EX29 [1-12]	1	1943.11	12	0	0.04	101.4	104.4			1	1	101.4	104.4	820.2	844.2	470.9	638.2	10	10		Not Found	Not Found	Not Found	Not Found	Not Found	Not Found	Not Found	High	High	Not Found	High
FALSE	High	Unambiguous	QACDKFDPSFYPR	[K].QACDKFDPSFYPR.[F]	1xCarbamidomethyl [C3]; 1xiTRAQ8plex [K5]; 1xiTRAQ8plex [N-Term]	1xCarbamidomethyl [C3]; 1xiTRAQ8plex [K5]; 1xiTRAQ8plex [N-Term]			0.00458663	0.000566757	0.542	1	5	2	A0A0E0H5U1	Uncharacterized protein OS=Oryza nivara OX=4536 PE=4 SV=1	B9FCF5; A0A0E0H5U1; A0A0P0WF16; Q01JS5; A0A0E0H5U0	A0A0E0H5U1 [248-260]	1	2239.14	13	0	0.3	87.8	108.3			1	1	87.8	108.3	356.2	439	204.5	331.9	2	2		High	Not Found	Not Found	Not Found	Not Found	Not Found	Not Found	Not Found	Not Found	Not Found	High
FALSE	High	Unambiguous	QAAVIHADDLPSLAPQSR	[R].QAAVIHADDLPSLAPQSR.[L]	1xiTRAQ8plex [N-Term]	1xiTRAQ8plex [N-Term]			0.00188907	0.000289213	0.689	1	5	1	A0A0E0FZV7	Uncharacterized protein OS=Oryza nivara OX=4536 PE=4 SV=1	A0A0E0FZV8; A2WZU1; Q6YPG5; A0A0E0FZV7; B9F1Q0	A0A0E0FZV7 [346-363]	0	2193.19	18	0	0.17	88.8	100.2			1	1	88.8	100.2	73.5	82.9	42.2	62.7	1	1		Not Found	Not Found	High	Not Found	Not Found	Not Found	Not Found	Not Found	Not Found	Not Found	High
FALSE	High	Unambiguous	QAAQQLLPLCVK	[K].QAAQQLLPLCVK.[A]	1xCarbamidomethyl [C10]; 1xiTRAQ8plex [K12]; 1xiTRAQ8plex [N-Term]	1xCarbamidomethyl [C10]; 1xiTRAQ8plex [K12]; 1xiTRAQ8plex [N-Term]			2.93098e-05	0	1.409	1	4	2	A0A0E0FFQ2	Uncharacterized protein OS=Oryza nivara OX=4536 PE=4 SV=1	A0A0P0UXI2; A0A0E0FFQ3; Q9LGA3; A0A0E0FFQ2	A0A0E0FFQ2 [429-440]	0	1977.18	12	0	-0.15	104.3	94.3			1	1	104.3	94.3	222.8	201.3	127.9	152.2	2	2		Not Found	Not Found	High	High	Not Found	Not Found	Not Found	Not Found	Not Found	Not Found	High
FALSE	High	Unambiguous	QAAQEATMR	[K].QAAQEATMR.[K]	1xiTRAQ8plex [N-Term]	1xiTRAQ8plex [N-Term]			0.0413996	0.00545055	0.178	1	3	1	B8AWQ0	Uncharacterized protein OS=Oryza sativa subsp. indica OX=39946 GN=OsI_20957 PE=4 SV=1	B8AWQ0; B9FLK8; Q6AT30	B8AWQ0 [537-545]	0	1309.68	9	0	-0.14	101.1	91.5			1	1	101.1	91.5	67.2	60.8	38.6	46	1	1		Not Found	High	Not Found	Not Found	Not Found	Not Found	Not Found	Not Found	Not Found	Not Found	High
FALSE	High	Unambiguous	QAANVLCGMR	[R].QAANVLCGMR.[S]	1xCarbamidomethyl [C7]; 1xOxidation [M9]; 1xiTRAQ8plex [N-Term]	1xCarbamidomethyl [C7]; 1xOxidation [M9]; 1xiTRAQ8plex [N-Term]			0.0525951	0.00643104	0.149	1	3	1	A0A0E0HV24	Delta-aminolevulinic acid dehydratase OS=Oryza nivara OX=4536 PE=3 SV=1	Q5Z8V9; A2YGS3; A0A0E0HV24	A0A0E0HV24 [484-493]	0	1439.74	10	0	-0.42	90.5	67.7			1	1	90.5	67.7	146	109.1	83.8	82.5	1	1		Not Found	Not Found	Not Found	Not Found	Not Found	Not Found	Not Found	Not Found	High	Not Found	High
FALSE	High	Unambiguous	QAANVLCGMR	[R].QAANVLCGMR.[S]	1xCarbamidomethyl [C7]; 1xiTRAQ8plex [N-Term]	1xCarbamidomethyl [C7]; 1xiTRAQ8plex [N-Term]			0.000107147	0	1.219	1	3	1	A0A0E0HV24	Delta-aminolevulinic acid dehydratase OS=Oryza nivara OX=4536 PE=3 SV=1	Q5Z8V9; A2YGS3; A0A0E0HV24	A0A0E0HV24 [484-493]	0	1423.75	10	0	0.39	89.8	117.4			1	1	89.8	117.4	40.8	53.3	23.4	40.3	1	1		Not Found	Not Found	High	Not Found	Not Found	Not Found	Not Found	Not Found	Not Found	Not Found	High
FALSE	High	Unambiguous	QAANAIPSTPLSQVR	[K].QAANAIPSTPLSQVR.[D]	1xiTRAQ8plex [N-Term]	1xiTRAQ8plex [N-Term]			0.000665988	0.000149867	0.87	1	3	1	A0A0E0J9P2	Uncharacterized protein OS=Oryza nivara OX=4536 PE=4 SV=1	A0A0P0Y9Y8; B8BPD2; A0A0E0J9P2	A0A0E0J9P2 [900-914]	0	1857.05	15	0	0.04	83.5	85.9			1	1	83.5	85.9	52.1	53.6	29.9	40.5	1	1		Not Found	Not Found	High	Not Found	Not Found	Not Found	Not Found	Not Found	Not Found	Not Found	High
FALSE	High	Unambiguous	QAALVLNASR	[R].QAALVLNASR.[R]	1xiTRAQ8plex [N-Term]	1xiTRAQ8plex [N-Term]			0.000372562	0.000149867	0.999	2	15	3	Q7EZ84; A0A0E0H5M8	Calcium-transporting ATPase OS=Oryza sativa subsp. japonica OX=39947 GN=P0686C03.148 PE=3 SV=1;Calcium-transporting ATPase OS=Oryza nivara OX=4536 PE=3 SV=1	A0A0E0G267; A0A0E0G269; Q7EZ84; B9F3C7; B8B8W3; A0A0P0XIY3; A0A0E0G268; A0A0E0H5M8; Q6ETP2; Q0E3G0; Q7X8B5; B8AIL2; A0A0E0G270; A0A0P0VFR4; B9G1S8	Q7EZ84 [51-60]; A0A0E0H5M8 [52-61]	0	1346.81	10	0	-0.18	115.2	101.9			1	1	115.2	101.9	318	281.4	182.6	212.7	3	3	NotUnique	Not Found	Not Found	High	Not Found	Not Found	Not Found	Not Found	Not Found	Not Found	Not Found	High
FALSE	High	Unambiguous	QAALGAGIPNTVVCSAVNK	[R].QAALGAGIPNTVVCSAVNK.[V]	1xCarbamidomethyl [C14]; 1xiTRAQ8plex [K19]; 1xiTRAQ8plex [N-Term]	1xCarbamidomethyl [C14]; 1xiTRAQ8plex [K19]; 1xiTRAQ8plex [N-Term]			7.41669e-07	0	1.934	1	3	2	Q0J366	Os09g0252100 protein (Fragment) OS=Oryza sativa subsp. japonica OX=39947 GN=Os09g0252100 PE=3 SV=1	A0A0E0IGV1; Q0J366; A0A0N7KQF3	Q0J366 [107-125]	0	2478.4	19	0	0.03	86.9	89			1	1	86.9	89	183.6	188	105.4	142.1	2	2		High	High	Not Found	Not Found	Not Found	Not Found	Not Found	Not Found	Not Found	Not Found	High
FALSE	High	Unambiguous	QAALGAGLPDTVPCTTVNK	[R].QAALGAGLPDTVPCTTVNK.[V]	1xCarbamidomethyl [C14]; 1xiTRAQ8plex [K19]; 1xiTRAQ8plex [N-Term]	1xCarbamidomethyl [C14]; 1xiTRAQ8plex [K19]; 1xiTRAQ8plex [N-Term]			0.000345494	0.000149867	1.015	1	3	1	Q9ASK5	Os01g0110400 protein OS=Oryza sativa subsp. japonica OX=39947 GN=Os01g0110400 PE=2 SV=1	A0A0E0FF60; Q9ASK5; A0A0E0FF59	Q9ASK5 [81-99]	0	2521.39	19	0	0.06	91.8	95.6			1	1	91.8	95.6	64.1	66.8	36.8	50.5	1	1		Not Found	Not Found	Not Found	High	Not Found	Not Found	Not Found	Not Found	Not Found	Not Found	High
FALSE	High	Unambiguous	QAAGPIPVPLEDVTFAKPLQMR	[RK].QAAGPIPVPLEDVTFAKPLQMR.[RK]	1xiTRAQ8plex [K17]; 1xiTRAQ8plex [N-Term]	1xiTRAQ8plex [K17]; 1xiTRAQ8plex [N-Term]			1.68979e-05	0	1.488	2	5	2	A0A0E0H689; A2XXT8	Uncharacterized protein OS=Oryza nivara OX=4536 PE=4 SV=1;Uncharacterized protein OS=Oryza sativa subsp. indica OX=39946 GN=OsI_17513 PE=4 SV=1	A0A0E0H689; A2XXT8; Q01K87; Q0J9X9; B8AUS9	A0A0E0H689 [203-224]; A2XXT8 [177-198]	0	2986.7	22	0	-0.15	83.6	75.4			1	1	83.6	75.4	76.5	68.9	43.9	52.1	2	2	NotUnique	Not Found	Not Found	High	Not Found	Not Found	Not Found	Not Found	Not Found	Not Found	Not Found	High
FALSE	High	Unambiguous	QAAGGVTDASGALQDK	[K].QAAGGVTDASGALQDK.[V]	1xiTRAQ8plex [K16]; 1xiTRAQ8plex [N-Term]	1xiTRAQ8plex [K16]; 1xiTRAQ8plex [N-Term]			3.03643e-12	0	3.699	1	6	3	B8A7P7	Uncharacterized protein OS=Oryza sativa subsp. indica OX=39946 GN=OsI_04777 PE=4 SV=1	Q5N8N4; A0A0P0VBM6; Q0JGY3; Q8L4W8; A0A0E0FX06; B8A7P7	B8A7P7 [206-221]	0	2097.14	16	0	-0.06	98	93.8			1	1	98	93.8	406.3	388.6	233.3	293.8	3	3		Not Found	Not Found	Not Found	High	Not Found	Not Found	Not Found	Not Found	Not Found	Not Found	High
FALSE	High	Selected	QAAFYPIR	[K].QAAFYPIR.[E]	1xiTRAQ8plex [N-Term]	1xiTRAQ8plex [N-Term]			0.0778757	0.0090037	0.103	1	2	1	A0A0E0HVD0	Uncharacterized protein OS=Oryza nivara OX=4536 PE=3 SV=1	A2YGY8; A0A0E0HVD0	A0A0E0HVD0 [298-305]	0	1269.73	8	0	-0.07	107.7	102.6			1	1	107.7	102.6	142.6	135.8	81.9	102.7	1	1		Not Found	Not Found	High	Not Found	Not Found	Not Found	Not Found	Not Found	Not Found	Not Found	High
FALSE	High	Unambiguous	QAAESTMNAYK	[K].QAAESTMNAYK.[A]	2xiTRAQ8plex [Y10; K11]; 1xiTRAQ8plex [N-Term]	2xiTRAQ8plex [Y10; K11]; 1xiTRAQ8plex [N-Term]			0.0235799	0.00356856	0.256	1	3	1	A0A0E0J2Y2	Uncharacterized protein OS=Oryza nivara OX=4536 PE=3 SV=1	A0A0E0J2Y2; A6N0I0; Q2R2W2	A0A0E0J2Y2 [153-163]	0	2126.17	11	0	-0.5	110.8	78.2			1	1	110.8	78.2	160.4	113.2	92.1	85.6	1	1		Not Found	Not Found	Not Found	Not Found	Not Found	Not Found	Not Found	Not Found	Not Found	High	High
FALSE	High	Unambiguous	QAAESTMNAYK	[K].QAAESTMNAYK.[A]	1xOxidation [M7]; 1xiTRAQ8plex [K11]; 1xiTRAQ8plex [N-Term]	1xOxidation [M7]; 1xiTRAQ8plex [K11]; 1xiTRAQ8plex [N-Term]			0.00344311	0.000384938	0.595	1	3	2	A0A0E0J2Y2	Uncharacterized protein OS=Oryza nivara OX=4536 PE=3 SV=1	A0A0E0J2Y2; A6N0I0; Q2R2W2	A0A0E0J2Y2 [153-163]	0	1837.96	11	0	-0.28	96.2	79			1	1	96.2	79	125.9	103.4	72.3	78.2	2	2		Not Found	Not Found	High	Not Found	Not Found	Not Found	Not Found	Not Found	Not Found	Not Found	High
FALSE	High	Unambiguous	QAAESTMNAYK	[K].QAAESTMNAYK.[A]	1xiTRAQ8plex [K11]; 1xiTRAQ8plex [N-Term]	1xiTRAQ8plex [K11]; 1xiTRAQ8plex [N-Term]			0.0394752	0.00537514	0.184	1	3	1	A0A0E0J2Y2	Uncharacterized protein OS=Oryza nivara OX=4536 PE=3 SV=1	A0A0E0J2Y2; A6N0I0; Q2R2W2	A0A0E0J2Y2 [153-163]	0	1821.96	11	0	-0.55	112.1	76.3			1	1	112.1	76.3	65.5	44.6	37.6	33.7	1	1		Not Found	Not Found	Not Found	Not Found	High	Not Found	Not Found	Not Found	Not Found	Not Found	High
FALSE	High	Unambiguous	QAAAVPGAVAAAGGISAESVAR	[R].QAAAVPGAVAAAGGISAESVAR.[Q]	1xiTRAQ8plex [N-Term]	1xiTRAQ8plex [N-Term]			1.85185e-08	0	2.459	1	4	2	Q6ZFI5	Os08g0502800 protein OS=Oryza sativa subsp. japonica OX=39947 GN=Os08g0502800 PE=4 SV=1	B8BCD6; Q6ZFI5; A0A0E0IE09; B9G1P0	Q6ZFI5 [17-38]	0	2228.23	22	0	-0.15	103.5	93.2			1	1	103.5	93.2	120.7	108.6	69.3	82.1	2	2		Not Found	Not Found	Not Found	Not Found	Not Found	Not Found	High	Not Found	Not Found	Not Found	High
FALSE	High	Unambiguous	QAAATSASLAK	[R].QAAATSASLAK.[K]	1xiTRAQ8plex [K11]; 1xiTRAQ8plex [N-Term]	1xiTRAQ8plex [K11]; 1xiTRAQ8plex [N-Term]			0.000567712	0.000149867	0.905	1	1	2	Q7XJ15	Os09g0541700 protein OS=Oryza sativa subsp. japonica OX=39947 GN=Os09g0541700 PE=2 SV=1	Q7XJ15	Q7XJ15 [85-95]	0	1626.96	11	0	0.16	91.2	101.9			1	1	91.2	101.9	107.3	120	61.6	90.7	2	2		Not Found	Not Found	Not Found	Not Found	Not Found	Not Found	Not Found	High	Not Found	High	High
FALSE	High	Unambiguous	QAAAPVAVAAPAAAGAVTLEYQR	[K].QAAAPVAVAAPAAAGAVTLEYQR.[K]	1xiTRAQ8plex [Y21]; 1xiTRAQ8plex [N-Term]	1xiTRAQ8plex [Y21]; 1xiTRAQ8plex [N-Term]			3.4275e-09	0	2.699	1	2	3	Q5ZC72	Light stress-responsive one-helix protein-like OS=Oryza sativa subsp. japonica OX=39947 GN=P0415C01.15 PE=4 SV=1	Q0JLL8; Q5ZC72	Q5ZC72 [444-466]	0	2804.59	23	0	-0.11	81.4	75.3			1	1	81.4	75.3	118.8	109.9	68.2	83.1	3	3		Not Found	High	Not Found	Not Found	Not Found	Not Found	Not Found	Not Found	Not Found	Not Found	High
FALSE	High	Unambiguous	QAAAPVAVAAPAAAGAVTLEYQR	[K].QAAAPVAVAAPAAAGAVTLEYQR.[K]	1xiTRAQ8plex [N-Term]	1xiTRAQ8plex [N-Term]			8.00984e-12	0	3.561	1	2	5	Q5ZC72	Light stress-responsive one-helix protein-like OS=Oryza sativa subsp. japonica OX=39947 GN=P0415C01.15 PE=4 SV=1	Q0JLL8; Q5ZC72	Q5ZC72 [444-466]	0	2500.38	23	0	0.13	87.1	95			1	1	87.1	95	205.7	224.3	118.1	169.6	5	5		Not Found	High	Not Found	Not Found	Not Found	Not Found	Not Found	High	High	Not Found	High
FALSE	High	Unambiguous	QAAAPVAVAAPAAAGAVTLENQR	[K].QAAAPVAVAAPAAAGAVTLENQR.[K]	1xiTRAQ8plex [N-Term]	1xiTRAQ8plex [N-Term]			3.07561e-10	0	3.042	1	1	3	A0A0E0FNT4	Uncharacterized protein OS=Oryza nivara OX=4536 PE=4 SV=1	A0A0E0FNT4	A0A0E0FNT4 [92-114]	0	2451.36	23	0	-0.08	131.6	124.4			1	1	131.6	124.4	141.6	133.9	81.3	101.2	3	3		Not Found	Not Found	Not Found	Not Found	Not Found	Not Found	High	Not Found	Not Found	Not Found	High
FALSE	High	Unambiguous	QAAAFGLNSVVYVPK	[K].QAAAFGLNSVVYVPK.[I]	2xiTRAQ8plex [Y12; K15]; 1xiTRAQ8plex [N-Term]	2xiTRAQ8plex [Y12; K15]; 1xiTRAQ8plex [N-Term]			0.000552697	0.000149867	0.911	1	5	1	Q10SL7	Dihydrodipicolinate reductase, C-terminus family protein, expressed OS=Oryza sativa subsp. japonica OX=39947 GN=LOC_Os03g02690 PE=2 SV=1	Q8H053; Q10SL6; A0A0E0IK47; Q10SL7; A0A0E0IK48	Q10SL7 [160-174]	0	2476.47	15	0	-0.24	103.3	87.2			1	1	103.3	87.2	97	81.9	55.7	61.9	1	1		Not Found	Not Found	Not Found	Not Found	Not Found	High	Not Found	Not Found	Not Found	Not Found	High
FALSE	High	Unambiguous	QAAAAAAAAAAK	[R].QAAAAAAAAAAK.[E]	1xiTRAQ8plex [K12]; 1xiTRAQ8plex [N-Term]	1xiTRAQ8plex [K12]; 1xiTRAQ8plex [N-Term]			6.95228e-05	0	1.284	1	2	2	B8BMD4	Uncharacterized protein OS=Oryza sativa subsp. indica OX=39946 GN=OsI_38641 PE=4 SV=1	A0A0E0I3R0; B8BMD4	B8BMD4 [688-699]	0	1593.95	12	0	-0.23	98.1	83.5			1	1	98.1	83.5	413.3	351.9	237.3	266	2	2		High	Not Found	Not Found	Not Found	Not Found	Not Found	Not Found	Not Found	Not Found	Not Found	High
FALSE	High	Unambiguous	QAMAVHGAVTNTK	[R].QAMAVHGAVTNTK.[V]	1xiTRAQ8plex [K13]; 1xiTRAQ8plex [N-Term]	1xiTRAQ8plex [K13]; 1xiTRAQ8plex [N-Term]			0.00077291	0.000212667	0.839	1	6	1	B8BDJ2	Uncharacterized protein OS=Oryza sativa subsp. indica OX=39946 GN=OsI_32043 PE=4 SV=1	Q69IL3; K8DVL5; B8BDJ2; A0A0E0IMD9; B9G4K3; A0A0E0IME0	B8BDJ2 [248-260]	0	1936.09	13	0	-0.14	100.7	91.4			1	1	100.7	91.4	187.1	169.8	107.4	128.4	1	1		Not Found	Not Found	Not Found	High	Not Found	Not Found	Not Found	Not Found	Not Found	Not Found	High
FALSE	High	Unambiguous	NYLNLPSEIVPATLK	[R].NYLNLPSEIVPATLK.[K]	iTRAQ8plex [Y]; 1xiTRAQ8plex [N-Term]	iTRAQ8plex [Y]; 1xiTRAQ8plex [N-Term]			0.000149987	0	1.166	1	3	3	P0DKK9	40S ribosomal protein S10-2 OS=Oryza sativa subsp. japonica OX=39947 GN=RPS10-2 PE=2 SV=1	A6MZC6; P0DKK9; A0A0E0G7X8	P0DKK9 [78-92]	0	2280.34	15	0	0.3	86.8	107.2			1	1	86.8	107.2	151.4	186.9	86.9	141.3	2	2		High	Not Found	Not Found	Not Found	Not Found	Not Found	Not Found	Not Found	Not Found	Not Found	High
FALSE	High	Unambiguous	QAMDQLK	[K].QAMDQLK.[E]	1xiTRAQ8plex [K7]; 1xiTRAQ8plex [N-Term]	1xiTRAQ8plex [K7]; 1xiTRAQ8plex [N-Term]			0.0197818	0.00308245	0.283	1	4	2	A0A0E0GKP6	Uncharacterized protein OS=Oryza nivara OX=4536 PE=4 SV=1	Q01HX3; A3AXV7; A0A0E0GKP6; A0A0E0GKP7	A0A0E0GKP6 [63-69]	0	1441.83	7	0	-0.56	108.2	73.6			1	1	108.2	73.6	477.4	324.6	274.1	245.4	2	2		Not Found	Not Found	Not Found	Not Found	High	Not Found	Not Found	Not Found	Not Found	Not Found	High
FALSE	High	Unambiguous	QAMSQTFSR	[K].QAMSQTFSR.[H]	1xOxidation [M3]; 1xiTRAQ8plex [N-Term]	1xOxidation [M3]; 1xiTRAQ8plex [N-Term]			0.0508511	0.00631127	0.153	1	3	2	A0A0E0I6H7	Uncharacterized protein OS=Oryza nivara OX=4536 PE=4 SV=1	A0A0E0I6H7; A0A0P0XBI1; A3BNZ2	A0A0E0I6H7 [315-323]	0	1375.69	9	0	-0.12	111.5	102.8			1	1	111.5	102.8	157.3	145	90.3	109.6	2	2		Not Found	Not Found	Not Found	Not Found	Not Found	Not Found	Not Found	High	High	Not Found	High
FALSE	High	Unambiguous	QDIISLVPVHK	[K].QDIISLVPVHK.[AQ]	1xiTRAQ8plex [K11]; 1xiTRAQ8plex [N-Term]	1xiTRAQ8plex [K11]; 1xiTRAQ8plex [N-Term]			0.0066814	0.00113913	0.466	2	5	2	A2YKN4; Q7EY18	Uncharacterized protein OS=Oryza sativa subsp. indica OX=39946 GN=OsI_25780 PE=4 SV=1;Putative tetratricopeptide repeat(TPR)-containing protein OS=Oryza sativa subsp. japonica OX=39947 GN=B1123E10.126 PE=4 SV=1	A0A0E0IPG3; A2YKN4; Q7EY18; B9FWW9; A0A0E0IPG2	A2YKN4 [859-869]; Q7EY18 [903-913]	0	1857.14	11	0	0.22	81.8	95.1			1	1	81.8	95.1	201	233.7	115.4	176.7	2	2	NotUnique	Not Found	Not Found	Not Found	Not Found	Not Found	Not Found	Not Found	Not Found	Not Found	High	High
FALSE	High	Unambiguous	QDILEAYR	[R].QDILEAYR.[L]	1xiTRAQ8plex [Y7]; 1xiTRAQ8plex [N-Term]	1xiTRAQ8plex [Y7]; 1xiTRAQ8plex [N-Term]			0.000397374	0.000149867	0.985	1	4	1	Q6ZKK5	Os08g0206600 protein OS=Oryza sativa subsp. japonica OX=39947 GN=OJ1119_C05.21-1 PE=2 SV=1	Q6ZKK5; A0A0E0I8D4; Q6ZKK4; B8BBZ9	Q6ZKK5 [363-370]	0	1615.93	8	0	-0.39	107.7	82.3			1	1	107.7	82.3	127	97	72.9	73.3	1	1		Not Found	Not Found	High	Not Found	Not Found	Not Found	Not Found	Not Found	Not Found	Not Found	High
FALSE	High	Unambiguous	QDILEAYR	[R].QDILEAYR.[L]	1xiTRAQ8plex [N-Term]	1xiTRAQ8plex [N-Term]			0.00604809	0.00109637	0.486	1	4	1	Q6ZKK5	Os08g0206600 protein OS=Oryza sativa subsp. japonica OX=39947 GN=OJ1119_C05.21-1 PE=2 SV=1	Q6ZKK5; A0A0E0I8D4; Q6ZKK4; B8BBZ9	Q6ZKK5 [363-370]	0	1311.72	8	0	0.02	102.5	104.2			1	1	102.5	104.2	70.5	71.7	40.5	54.2	1	1		Not Found	Not Found	Not Found	Not Found	Not Found	Not Found	High	Not Found	Not Found	Not Found	High
FALSE	High	Unambiguous	QDLANALDIR	[R].QDLANALDIR.[A]	1xiTRAQ8plex [N-Term]	1xiTRAQ8plex [N-Term]			0.0709147	0.00826825	0.114	1	4	1	A0A0E0GK94	Uncharacterized protein OS=Oryza nivara OX=4536 PE=4 SV=1	Q10NP2; A2XET8; A0A0E0GK94; B9F767	A0A0E0GK94 [570-579]	0	1432.81	10	0	-0.1	86.1	80.3			1	1	86.1	80.3	52.8	49.2	30.3	37.2	1	1		High	Not Found	Not Found	Not Found	Not Found	Not Found	Not Found	Not Found	Not Found	Not Found	High
FALSE	High	Unambiguous	QDIAAGYVLLHVK	[R].QDIAAGYVLLHVK.[V]	2xiTRAQ8plex [Y7; K13]; 1xiTRAQ8plex [N-Term]	2xiTRAQ8plex [Y7; K13]; 1xiTRAQ8plex [N-Term]			0.000535747	0.000149867	0.918	1	1	1	Q7X7T9	OJ991214_12.17 protein OS=Oryza sativa subsp. japonica OX=39947 GN=OJ991214_12.17 PE=2 SV=1	Q7X7T9	Q7X7T9 [140-152]	0	2339.42	13	0	-0.85	114.9	63.9			1	1	114.9	63.9	96.3	53.6	55.3	40.5	1	1		High	Not Found	Not Found	Not Found	Not Found	Not Found	Not Found	Not Found	Not Found	Not Found	High
FALSE	High	Unambiguous	QDIAAGYVLLHVK	[R].QDIAAGYVLLHVK.[V]	1xiTRAQ8plex [K13]; 1xiTRAQ8plex [N-Term]	1xiTRAQ8plex [Y7; K13]; 1xiTRAQ8plex [N-Term]			2.29776e-06	0	1.773	1	1	1	Q7X7T9	OJ991214_12.17 protein OS=Oryza sativa subsp. japonica OX=39947 GN=OJ991214_12.17 PE=2 SV=1	Q7X7T9	Q7X7T9 [140-152]	0	2035.22	13	0	-0.2	94.5	82.1			1	1	94.5	82.1	64.1	55.7	36.8	42.1	1	1		Not Found	Not Found	Not Found	Not Found	Not Found	Not Found	Not Found	Not Found	High	Not Found	High
FALSE	High	Unambiguous	QDHGLDMALDNK	[K].QDHGLDMALDNK.[L]	1xiTRAQ8plex [K12]; 1xiTRAQ8plex [N-Term]	1xiTRAQ8plex [K12]; 1xiTRAQ8plex [N-Term]			1.55401e-05	0	1.5	2	8	2	Q0JKD0; B8AWG6	Glutamate synthase 1 [NADH], chloroplastic OS=Oryza sativa subsp. japonica OX=39947 GN=Os01g0681900 PE=2 SV=1;Uncharacterized protein OS=Oryza sativa subsp. indica OX=39946 GN=OsI_20922 PE=4 SV=1	A2WTU1; Q0JKD0; A0A0E0HHY1; B9EYM2; B8AWG6; B9FLJ1; A0A0E0FR94; Q0DG35	Q0JKD0 [1351-1362]; B8AWG6 [1362-1373]	0	1965.03	12	0	0.16	94.8	105.8			1	1	94.8	105.8	227.3	253.7	130.5	191.8	2	2	NotUnique	Not Found	Not Found	High	Not Found	Not Found	Not Found	Not Found	Not Found	Not Found	Not Found	High
FALSE	High	Unambiguous	QDGPSLAPLRPVGSKPK	[K].QDGPSLAPLRPVGSKPK.[E]	2xiTRAQ8plex [K15; K17]; 1xiTRAQ8plex [N-Term]	2xiTRAQ8plex [K15; K17]; 1xiTRAQ8plex [N-Term]			0.000410216	0.000149867	0.978	1	2	2	Q6Z7B3	Heat shock factor protein hsf8-like OS=Oryza sativa subsp. japonica OX=39947 GN=Os02g0115600 PE=2 SV=1	Q6Z7B3; A0A0E0FTZ2	Q6Z7B3 [186-202]	0	2659.6	17	0	0.12	99.3	108.1			1	1	99.3	108.1	343.5	373.7	197.2	282.5	2	2		Not Found	Not Found	Not Found	Not Found	Not Found	Not Found	Not Found	Not Found	Not Found	High	High
FALSE	High	Unambiguous	QDGDKPGLQAMLQK	[K].QDGDKPGLQAMLQK.[V]	2xiTRAQ8plex [K5; K14]; 1xiTRAQ8plex [N-Term]	2xiTRAQ8plex [K5; K14]; 1xiTRAQ8plex [N-Term]			9.77736e-05	0	1.233	1	5	1	A0A0E0IMR5	Uncharacterized protein OS=Oryza nivara OX=4536 PE=4 SV=1	A2Z3D8; A3C0W4; A0A0E0IMR4; Q652K7; A0A0E0IMR5	A0A0E0IMR5 [218-231]	0	2441.39	14	0	-0.1	112.7	105.1			1	1	112.7	105.1	239.5	223.4	137.5	168.9	1	1		High	Not Found	Not Found	Not Found	Not Found	Not Found	Not Found	Not Found	Not Found	Not Found	High
FALSE	High	Unambiguous	QDGALLVFDEVMTGFR	[K].QDGALLVFDEVMTGFR.[L]	1xOxidation [M12]; 1xiTRAQ8plex [N-Term]	1xOxidation [M12]; 1xiTRAQ8plex [N-Term]			0.00070814	0.000149867	0.857	1	3	2	A0A0E0IF06	Uncharacterized protein OS=Oryza nivara OX=4536 PE=3 SV=1	A0A0E0IF06; Q6YZE2; B8B936	A0A0E0IF06 [282-297]	0	2118.08	16	0	0.13	90.5	99.1			1	1	90.5	99.1	292.4	320.4	167.9	242.2	2	2		High	Not Found	Not Found	Not Found	Not Found	Not Found	Not Found	Not Found	Not Found	Not Found	High
FALSE	High	Unambiguous	QDLPNAMNAAEITDK	[K].QDLPNAMNAAEITDK.[L]	1xiTRAQ8plex [K15]; 1xiTRAQ8plex [N-Term]	1xiTRAQ8plex [K15]; 1xiTRAQ8plex [N-Term]			9.09311e-07	0	1.905	1	21	3	A2XN99	Uncharacterized protein OS=Oryza sativa subsp. indica OX=39946 GN=OsI_14032 PE=4 SV=1	A3ANY8; Q0DH67; Q7XZG0; Q9LDC9; A0A0E0HY77; A2ZRJ6; A0A0E0FJS1; A2XN99; Q10CA7; Q10CA9; B8B8G5; A0A0E0HY79; Q67G16; A0A0E0FJS2; A0A0E0HY76; A6N0E9; A0A0E0GVG8; B9FW82; B8AB93; A0A0E0FJS3; B9FW81	A2XN99 [128-142]	0	2239.18	15	0	0.2	96.3	111			1	1	96.3	111	325	374.6	186.6	283.2	3	3		Not Found	Not Found	Not Found	Not Found	High	Not Found	Not Found	Not Found	Not Found	Not Found	High
FALSE	High	Unambiguous	QDFMEVVEFLK	[K].QDFMEVVEFLK.[K]	1xOxidation [M4]; 1xiTRAQ8plex [K11]; 1xiTRAQ8plex [N-Term]	1xOxidation [M4]; 1xiTRAQ8plex [K11]; 1xiTRAQ8plex [N-Term]			5.757e-06	0	1.642	1	3	3	A0A0E0HVM5	Uncharacterized protein OS=Oryza nivara OX=4536 PE=3 SV=1	Q0DA88; A2YG12; A0A0E0HVM5	A0A0E0HVM5 [628-638]	0	2009.09	11	0	-0.09	93.1	87.3			1	1	93.1	87.3	137.9	129.4	79.2	97.8	3	3		Not Found	Not Found	Not Found	Not Found	Not Found	High	High	High	Not Found	Not Found	High
FALSE	High	Unambiguous	QDEGVVIANLDADKHTALAEK	[K].QDEGVVIANLDADKHTALAEK.[Y]	2xiTRAQ8plex [K14; K21]; 1xiTRAQ8plex [N-Term]	2xiTRAQ8plex [K14; K21]; 1xiTRAQ8plex [N-Term]			9.02944e-07	0	1.906	1	3	1	A0A0E0H9U8	Uncharacterized protein OS=Oryza nivara OX=4536 PE=3 SV=1	A0A0E0H9U9; A0A0E0H9U8; A0A067Y3P4	A0A0E0H9U8 [197-217]	1	3149.76	21	0	-0.03	100.7	98.3			1	1	100.7	98.3	125.6	122.6	72.1	92.7	1	1		Not Found	Not Found	Not Found	High	Not Found	Not Found	Not Found	Not Found	Not Found	Not Found	High
FALSE	High	Unambiguous	QDEGLDIIGEGLETLK	[K].QDEGLDIIGEGLETLK.[N]	1xiTRAQ8plex [K16]; 1xiTRAQ8plex [N-Term]	1xiTRAQ8plex [K16]; 1xiTRAQ8plex [N-Term]			0.000118812	0	1.203	1	6	1	A0A0E0HHW1	Uncharacterized protein OS=Oryza nivara OX=4536 PE=3 SV=1	B9FHV6; Q6AUC0; A0A0E0HHW1; Q6I633; A0A0P0WQ70; A2Y792	A0A0E0HHW1 [271-286]	0	2338.3	16	0	0.32	97	121.1			1	1	97	121.1	34.1	42.6	19.6	32.2	1	1		Not Found	Not Found	High	Not Found	Not Found	Not Found	Not Found	Not Found	Not Found	Not Found	High
FALSE	High	Unambiguous	QDEGFVSGIR	[K].QDEGFVSGIR.[G]	1xiTRAQ8plex [N-Term]	1xiTRAQ8plex [N-Term]			0.00601838	0.00106805	0.487	2	8	1	A0A0E0GFB4; Q6K9T1	Uncharacterized protein OS=Oryza nivara OX=4536 PE=3 SV=1;Oligopeptidase A-like OS=Oryza sativa subsp. japonica OX=39947 GN=Os02g0830100 PE=2 SV=1	A0A0E0GFB4; Q6K9T1; B9F4N9; B8AF81; A0A0P0VRN6; A0A0P0VRM6; A0A0E0GFB3; A0A0N7KGD8	A0A0E0GFB4 [585-594]; Q6K9T1 [564-573]	0	1411.75	10	0	-0.13	102.1	93.5			1	1	102.1	93.5	86.6	79.2	49.7	59.9	1	1	NotUnique	Not Found	Not Found	Not Found	High	Not Found	Not Found	Not Found	Not Found	Not Found	Not Found	High
FALSE	High	Unambiguous	QDDLVNVIWR	[R].QDDLVNVIWR.[N]	1xiTRAQ8plex [N-Term]	1xiTRAQ8plex [N-Term]			0.000291933	0.000149867	1.049	1	3	1	A0A0E0I0Z1	Uncharacterized protein OS=Oryza nivara OX=4536 PE=4 SV=1	B8B676; A0A0E0I0Z1; B9FXA6	A0A0E0I0Z1 [230-239]	0	1561.86	10	0	0.03	98.8	101.1			1	1	98.8	101.1	75.6	77.4	43.4	58.5	1	1		Not Found	Not Found	Not Found	High	Not Found	Not Found	Not Found	Not Found	Not Found	Not Found	High
FALSE	High	Unambiguous	QDDDLAAAAAEAADGRPVYCR	[R].QDDDLAAAAAEAADGRPVYCR.[D]	1xCarbamidomethyl [C20]; 1xiTRAQ8plex [N-Term]	1xCarbamidomethyl [C20]; 1xiTRAQ8plex [N-Term]			0.000334045	0.000149867	1.022	1	5	1	A0A0E0GPH2	Uncharacterized protein OS=Oryza nivara OX=4536 PE=4 SV=1	A6MZZ7; Q10J01; A0A0E0GPH2; B8AKG5; Q75KB9	A0A0E0GPH2 [272-292]	0	2539.21	21	0	-0.44	109.1	80.5			1	1	109.1	80.5	125.9	92.9	72.3	70.2	1	1		Not Found	High	Not Found	Not Found	Not Found	Not Found	Not Found	Not Found	Not Found	Not Found	High
FALSE	High	Unambiguous	QDDAIAEFVNR	[R].QDDAIAEFVNR.[-]	1xiTRAQ8plex [N-Term]	1xiTRAQ8plex [N-Term]			0.00688791	0.00115386	0.46	1	4	1	A0A0P0XP65	Os09g0462200 protein (Fragment) OS=Oryza sativa subsp. japonica OX=39947 GN=Os09g0462200 PE=4 SV=1	Q67IZ3; A0A0P0XP65; B8BCQ7; A3BZM5	A0A0P0XP65 [326-336]	0	1581.82	11	0	0.36	86.3	110.8			1	1	86.3	110.8	58.3	74.9	33.5	56.6	1	1		Not Found	Not Found	High	Not Found	Not Found	Not Found	Not Found	Not Found	Not Found	Not Found	High
FALSE	High	Unambiguous	QDAPAAIMQANR	[R].QDAPAAIMQANR.[L]	1xiTRAQ8plex [N-Term]	1xiTRAQ8plex [N-Term]			0.000604676	0.000149867	0.891	1	8	1	A3ASM6	Uncharacterized protein OS=Oryza sativa subsp. japonica OX=39947 GN=OsJ_14362 PE=4 SV=1	A3ASM6; B8ASH5; A0A0E0GZD4; A0A0P0W9C3; Q0JE02; Q01LJ9; Q7XVZ6; A0A0P0W8V6	A3ASM6 [290-301]	0	1589.84	12	0	-0.12	94.4	87			1	1	94.4	87	157.3	144.8	90.3	109.5	1	1		High	Not Found	Not Found	Not Found	Not Found	Not Found	Not Found	Not Found	Not Found	Not Found	High
FALSE	High	Selected	QDAMYQLVK	[R].QDAMYQLVK.[E]	1xOxidation [M4]; 1xiTRAQ8plex [K9]; 1xiTRAQ8plex [N-Term]	1xOxidation [M4]; 1xiTRAQ8plex [K9]; 1xiTRAQ8plex [N-Term]			0.0237366	0.00360308	0.255	1	4	1	B8AR23	Uncharacterized protein OS=Oryza sativa subsp. indica OX=39946 GN=OsI_13396 PE=3 SV=1	B8AR23; A3AMD8; A0A0E0GTC2; Q6AVG6	B8AR23 [350-358]	0	1719.96	9	0	-0.14	92.7	83.9			1	1	92.7	83.9	67.2	60.8	38.6	46	1	1		Not Found	Not Found	Not Found	Not Found	Not Found	High	Not Found	Not Found	Not Found	Not Found	High
FALSE	High	Unambiguous	QDAMYQLVK	[R].QDAMYQLVK.[E]	1xiTRAQ8plex [K9]; 1xiTRAQ8plex [N-Term]	1xiTRAQ8plex [K9]; 1xiTRAQ8plex [N-Term]			0.00159055	0.000289213	0.715	1	4	1	B8AR23	Uncharacterized protein OS=Oryza sativa subsp. indica OX=39946 GN=OsI_13396 PE=3 SV=1	B8AR23; A3AMD8; A0A0E0GTC2; Q6AVG6	B8AR23 [350-358]	0	1703.96	9	0	-0.13	96.8	88.5			1	1	96.8	88.5	141.8	129.6	81.4	98	1	1		High	Not Found	Not Found	Not Found	Not Found	Not Found	Not Found	Not Found	Not Found	Not Found	High
FALSE	High	Unambiguous	QDAMEAAGVALVLIGPGTVEQAK	[K].QDAMEAAGVALVLIGPGTVEQAK.[A]	1xOxidation [M4]; 1xiTRAQ8plex [K23]; 1xiTRAQ8plex [N-Term]	1xOxidation [M4]; 1xiTRAQ8plex [K23]; 1xiTRAQ8plex [N-Term]			0.000750415	0.000212667	0.845	1	3	1	A0A0E0GKX1	Uncharacterized protein OS=Oryza nivara OX=4536 PE=4 SV=1	Q10N28; B8ALJ3; A0A0E0GKX1	A0A0E0GKX1 [122-144]	0	2892.6	23	0	-0.73	106.2	63.8			1	1	106.2	63.8	256.9	154.5	147.5	116.8	1	1		High	Not Found	Not Found	Not Found	Not Found	Not Found	Not Found	Not Found	Not Found	Not Found	High
FALSE	High	Unambiguous	QDFMEVVEFLK	[K].QDFMEVVEFLK.[K]	1xiTRAQ8plex [K11]; 1xiTRAQ8plex [N-Term]	1xiTRAQ8plex [K11]; 1xiTRAQ8plex [N-Term]			9.52873e-06	0	1.57	1	3	3	A0A0E0HVM5	Uncharacterized protein OS=Oryza nivara OX=4536 PE=3 SV=1	Q0DA88; A2YG12; A0A0E0HVM5	A0A0E0HVM5 [628-638]	0	1993.09	11	0	0.33	92.7	116.4			1	1	92.7	116.4	387.7	486.9	222.6	368.1	3	3		High	Not Found	Not Found	Not Found	Not Found	Not Found	Not Found	High	Not Found	High	High
FALSE	High	Unambiguous	QCVVSLGSDTGGSVR	[R].QCVVSLGSDTGGSVR.[Q]	1xCarbamidomethyl [C2]; 1xiTRAQ8plex [N-Term]	1xCarbamidomethyl [C2]; 1xiTRAQ8plex [N-Term]			3.46388e-05	0	1.385	1	4	1	A0A0E0I8K6	Glutamyl-tRNA(Gln) amidotransferase subunit A, chloroplastic/mitochondrial OS=Oryza nivara OX=4536 GN=GATA PE=3 SV=1	A0A0E0I8K6; Q7X8Z8; A0A0N7KJT1; Q25A68	A0A0E0I8K6 [247-261]	0	1825.94	15	0	0	107.4	107.7			1	1	107.4	107.7	58.7	58.9	33.7	44.5	1	1		Not Found	High	Not Found	Not Found	Not Found	Not Found	Not Found	Not Found	Not Found	Not Found	High
FALSE	High	Unambiguous	QDLPNAMNAAEITDK	[K].QDLPNAMNAAEITDK.[L]	1xOxidation [M7]; 1xiTRAQ8plex [K15]; 1xiTRAQ8plex [N-Term]	1xOxidation [M7]; 1xiTRAQ8plex [K15]; 1xiTRAQ8plex [N-Term]			0.000388384	0.000149867	0.99	1	21	2	A2XN99	Uncharacterized protein OS=Oryza sativa subsp. indica OX=39946 GN=OsI_14032 PE=4 SV=1	A3ANY8; Q0DH67; Q7XZG0; Q9LDC9; A0A0E0HY77; A2ZRJ6; A0A0E0FJS1; A2XN99; Q10CA7; Q10CA9; B8B8G5; A0A0E0HY79; Q67G16; A0A0E0FJS2; A0A0E0HY76; A6N0E9; A0A0E0GVG8; B9FW82; B8AB93; A0A0E0FJS3; B9FW81	A2XN99 [128-142]	0	2255.18	15	0	0	91.1	91.4			1	1	91.1	91.4	187.2	187.8	107.5	142	2	2		Not Found	High	Not Found	Not Found	High	Not Found	Not Found	Not Found	Not Found	Not Found	High
FALSE	High	Unambiguous	QDITITGASTLPKDEVEK	[K].QDITITGASTLPKDEVEK.[M]	2xiTRAQ8plex [K13; K18]; 1xiTRAQ8plex [N-Term]	2xiTRAQ8plex [K13; K18]; 1xiTRAQ8plex [N-Term]			0.000812635	0.000212667	0.829	1	3	1	A0A0E0HC73	Uncharacterized protein OS=Oryza nivara OX=4536 PE=3 SV=1	Q0DJB9; A2Y2Y4; A0A0E0HC73	A0A0E0HC73 [540-557]	1	2857.63	18	0	0.11	87.7	94.7			1	1	87.7	94.7	159.9	172.6	91.8	130.5	1	1		Not Found	Not Found	Not Found	Not Found	High	Not Found	Not Found	Not Found	Not Found	Not Found	High
FALSE	High	Unambiguous	QEEAPLIEQAFQK	[R].QEEAPLIEQAFQK.[R]	1xiTRAQ8plex [K13]; 1xiTRAQ8plex [N-Term]	1xiTRAQ8plex [K13]; 1xiTRAQ8plex [N-Term]			4.03649e-05	0	1.363	1	4	2	B8ACZ5	Eukaryotic translation initiation factor 3 subunit A OS=Oryza sativa subsp. indica OX=39946 GN=OsI_00169 PE=3 SV=1	A0A0P0UXG7; Q5ZEN1; A0A0E0FFI1; B8ACZ5	B8ACZ5 [697-709]	0	2139.19	13	0	0.11	95.5	103.1			1	1	95.5	103.1	234.1	252.8	134.4	191.1	2	2		Not Found	Not Found	Not Found	Not Found	High	Not Found	Not Found	Not Found	Not Found	Not Found	High
FALSE	High	Unambiguous	QEDSIIFSLLER	[R].QEDSIIFSLLER.[A]	1xiTRAQ8plex [N-Term]	1xiTRAQ8plex [N-Term]			0.00164374	0.000289213	0.71	1	2	1	A0A0E0FTJ8	Chorismate mutase OS=Oryza nivara OX=4536 PE=4 SV=1	A0A0E0FTJ8; Q5JN19	A0A0E0FTJ8 [78-89]	0	1753.96	12	0	-0.19	145.9	127.9			1	1	145.9	127.9	161.5	141.5	92.7	107	1	1		High	Not Found	Not Found	Not Found	Not Found	Not Found	Not Found	Not Found	Not Found	Not Found	High
FALSE	High	Unambiguous	QEDMVDVNLK	[K].QEDMVDVNLK.[S]	1xiTRAQ8plex [K10]; 1xiTRAQ8plex [N-Term]	1xiTRAQ8plex [K10]; 1xiTRAQ8plex [N-Term]			0.00710326	0.00115386	0.454	1	3	1	B8B6D3	Uncharacterized protein OS=Oryza sativa subsp. indica OX=39946 GN=OsI_26083 PE=4 SV=1	B9FXC5; A0A0E0I134; B8B6D3	B8B6D3 [217-226]	0	1798.98	10	0	-0.34	106.5	84			1	1	106.5	84	299.4	236.1	171.9	178.5	1	1		High	Not Found	Not Found	Not Found	Not Found	Not Found	Not Found	Not Found	Not Found	Not Found	High
FALSE	High	Unambiguous	QEDFNLSGLVECQK	[K].QEDFNLSGLVECQK.[K]	1xCarbamidomethyl [C12]; 1xiTRAQ8plex [K14]; 1xiTRAQ8plex [N-Term]	1xCarbamidomethyl [C12]; 1xiTRAQ8plex [K14]; 1xiTRAQ8plex [N-Term]			9.07348e-06	0	1.577	1	3	1	A0A0E0IY89	Aminopeptidase OS=Oryza nivara OX=4536 PE=3 SV=1	Q6Z6L4; A0A0E0IY89; A2X2G9	A0A0E0IY89 [517-530]	0	2275.18	14	0	0.69	76.8	123.8			1	1	76.8	123.8	48.6	78.3	27.9	59.2	1	1		Not Found	Not Found	Not Found	Not Found	High	Not Found	Not Found	Not Found	Not Found	Not Found	High
FALSE	High	Unambiguous	QEASDLLEYSNAK	[R].QEASDLLEYSNAK.[L]	1xiTRAQ8plex [K13]; 1xiTRAQ8plex [N-Term]	1xiTRAQ8plex [K13]; 1xiTRAQ8plex [N-Term]			0.000154676	0	1.161	1	4	1	B9FS74	Kinesin-like protein KIN-14L OS=Oryza sativa subsp. japonica OX=39947 GN=KIN14L PE=2 SV=1	A0A0E0HMQ6; B8B402; B9FS74; A0A0E0HMQ5	B9FS74 [81-93]	0	2076.11	13	0	0.14	79.7	87.6			1	1	79.7	87.6	68.3	75	39.2	56.7	1	1		Not Found	Not Found	Not Found	High	Not Found	Not Found	Not Found	Not Found	Not Found	Not Found	High
FALSE	High	Unambiguous	QEAPLCAAASFDR	[R].QEAPLCAAASFDR.[D]	1xCarbamidomethyl [C6]; 1xiTRAQ8plex [N-Term]	1xCarbamidomethyl [C6]; 1xiTRAQ8plex [N-Term]			7.90092e-07	0	1.925	1	2	1	A0A0E0FLN9	Uncharacterized protein OS=Oryza nivara OX=4536 PE=4 SV=1	B9EWV4; A0A0E0FLN9	A0A0E0FLN9 [123-135]	0	1739.87	13	0	-0.24	110.5	93.3			1	1	110.5	93.3	166.3	140.5	95.5	106.2	1	1		Not Found	Not Found	Not Found	Not Found	Not Found	High	Not Found	Not Found	Not Found	Not Found	High
FALSE	High	Unambiguous	QEALFLEK	[K].QEALFLEK.[I]	1xiTRAQ8plex [K8]; 1xiTRAQ8plex [N-Term]	1xiTRAQ8plex [K8]; 1xiTRAQ8plex [N-Term]			0.0391664	0.00534584	0.185	1	4	1	A0A0E0IMK8	Uncharacterized protein OS=Oryza nivara OX=4536 PE=4 SV=1	A0A0P0XPC1; Q651M3; A0A0E0IMK7; A0A0E0IMK8	A0A0E0IMK8 [573-580]	0	1585.94	8	0	-0.09	99.4	93.2			1	1	99.4	93.2	200.8	188.2	115.3	142.3	1	1		Not Found	Not Found	Not Found	Not Found	High	Not Found	Not Found	Not Found	Not Found	Not Found	High
FALSE	High	Unambiguous	QEALEHLGADEFLVSR	[R].QEALEHLGADEFLVSR.[D]	1xiTRAQ8plex [N-Term]	1xiTRAQ8plex [N-Term]			1.051e-07	0	2.212	1	2	3	B8BF56	Uncharacterized protein OS=Oryza sativa subsp. indica OX=39946 GN=OsI_31294 PE=3 SV=1	A0A0E0IJ15; B8BF56	B8BF56 [294-309]	0	2118.11	16	0	-0.17	98.4	87.4			1	1	98.4	87.4	204.5	181.5	117.4	137.2	3	3		Not Found	Not Found	Not Found	Not Found	Not Found	Not Found	High	Not Found	Not Found	Not Found	High
FALSE	High	Unambiguous	QEAFDIAR	[R].QEAFDIAR.[V]	1xiTRAQ8plex [N-Term]	1xiTRAQ8plex [N-Term]			0.0225177	0.003403	0.263	1	4	1	B9EV09	Dynein light chain OS=Oryza sativa subsp. japonica OX=39947 GN=OsJ_01150 PE=3 SV=1	A0A0E0FJK6; B8AU68; Q9SDK0; B9EV09	B9EV09 [72-79]	0	1253.68	8	0	-0.13	88.1	80.4			1	1	88.1	80.4	165.5	151.1	95	114.2	1	1		Not Found	Not Found	Not Found	Not Found	High	Not Found	Not Found	Not Found	Not Found	Not Found	High
FALSE	High	Unambiguous	QDWEPVVVR	[R].QDWEPVVVR.[K]	1xiTRAQ8plex [N-Term]	1xiTRAQ8plex [N-Term]			0.00535038	0.000938582	0.511	1	2	2	A2YUJ5	Uncharacterized protein OS=Oryza sativa subsp. indica OX=39946 GN=OsI_29001 PE=4 SV=1	F1DK64; A2YUJ5	A2YUJ5 [9-17]	0	1431.79	9	0	0.04	99.6	102			1	1	99.6	102	160.1	164	91.9	124	2	2		Not Found	Not Found	Not Found	Not Found	Not Found	High	Not Found	High	Not Found	Not Found	High
FALSE	High	Unambiguous	QDLPNAMNAAEITDKLGLHSLR	[K].QDLPNAMNAAEITDKLGLHSLR.[Q]	1xiTRAQ8plex [K15]; 1xiTRAQ8plex [N-Term]	1xiTRAQ8plex [K15]; 1xiTRAQ8plex [N-Term]			0.000754098	0.000212667	0.844	1	20	1	A2XN99	Uncharacterized protein OS=Oryza sativa subsp. indica OX=39946 GN=OsI_14032 PE=4 SV=1	A3ANY8; Q0DH67; Q7XZG0; Q9LDC9; A0A0E0HY77; A2ZRJ6; A0A0E0FJS1; A2XN99; Q10CA7; Q10CA9; B8B8G5; A0A0E0HY79; Q67G16; A0A0E0FJS2; A0A0E0HY76; A0A0E0GVG8; B9FW82; B8AB93; A0A0E0FJS3; B9FW81	A2XN99 [128-149]	1	3015.65	22	0	-0.07	99.1	94.2			1	1	99.1	94.2	84.8	80.6	48.7	60.9	1	1		Not Found	Not Found	Not Found	Not Found	Not Found	Not Found	Not Found	Not Found	Not Found	High	High
FALSE	High	Unambiguous	QDWELSFEK	[R].QDWELSFEK.[T]	1xiTRAQ8plex [K9]; 1xiTRAQ8plex [N-Term]	1xiTRAQ8plex [K9]; 1xiTRAQ8plex [N-Term]			0.0196553	0.00308245	0.284	1	3	2	A0A0E0GKX1	Uncharacterized protein OS=Oryza nivara OX=4536 PE=4 SV=1	Q10N28; B8ALJ3; A0A0E0GKX1	A0A0E0GKX1 [200-208]	0	1789.96	9	0	-0.43	110	81.8			1	1	110	81.8	327.3	243.3	187.9	183.9	2	2		Not Found	Not Found	Not Found	Not Found	High	Not Found	Not Found	Not Found	Not Found	Not Found	High
FALSE	High	Unambiguous	QDSTYWDNISQGGLQR	[K].QDSTYWDNISQGGLQR.[I]	1xiTRAQ8plex [N-Term]	1xiTRAQ8plex [N-Term]			1.06279e-08	0	2.538	1	5	4	A0A0E0HM38	Sucrose synthase OS=Oryza nivara OX=4536 PE=3 SV=1	A0A0P0WTZ1; A2YA91; P30298; A0A0E0HM38; A0A0E0HM40	A0A0E0HM38 [728-743]	0	2172.06	16	0	0.23	104.8	123			1	1	104.8	123	311.6	365.7	178.9	276.5	4	4		Not Found	Not Found	Not Found	Not Found	Not Found	Not Found	Not Found	High	Not Found	High	High
FALSE	High	Unambiguous	QDQLNHQFASK	[R].QDQLNHQFASK.[A]	1xiTRAQ8plex [K11]; 1xiTRAQ8plex [N-Term]	1xiTRAQ8plex [K11]; 1xiTRAQ8plex [N-Term]			0.0015393	0.000289213	0.72	1	8	4	B9FFX9	Uncharacterized protein OS=Oryza sativa subsp. japonica OX=39947 GN=OsJ_15338 PE=4 SV=1	B8ARA0; Q84PB3; Q1MSJ3; B9FFX9; A0A0P0WC18; A0A0E0H2R5; Q1MSJ4; J3JRT9	B9FFX9 [168-178]	0	1924.05	11	0	-0.01	85	84.5			1	1	85	84.5	301.8	300.3	173.3	227	4	4		Not Found	Not Found	Not Found	Not Found	Not Found	High	High	High	Not Found	Not Found	High
FALSE	High	Unambiguous	QDPQFLLEHTKK	[K].QDPQFLLEHTKK.[R]	2xiTRAQ8plex [K11; K12]; 1xiTRAQ8plex [N-Term]	2xiTRAQ8plex [K11; K12]; 1xiTRAQ8plex [N-Term]			0.00593024	0.00106805	0.49	1	2	3	Q8H8U5	Protein IN2-1 homolog B OS=Oryza sativa subsp. japonica OX=39947 GN=GSTZ5 PE=2 SV=1	B9F7E0; Q8H8U5	Q8H8U5 [228-239]	1	2396.41	12	0	0.46	73.2	100.7			1	1	73.2	100.7	226.6	311.9	130.1	235.8	3	3		Not Found	Not Found	Not Found	Not Found	Not Found	Not Found	Not Found	Not Found	High	High	High
FALSE	High	Unambiguous	QDPQFLLEHTK	[K].QDPQFLLEHTK.[K]	1xiTRAQ8plex [K11]; 1xiTRAQ8plex [N-Term]	1xiTRAQ8plex [K11]; 1xiTRAQ8plex [N-Term]			1.05087e-05	0	1.556	1	2	7	Q8H8U5	Protein IN2-1 homolog B OS=Oryza sativa subsp. japonica OX=39947 GN=GSTZ5 PE=2 SV=1	B9F7E0; Q8H8U5	Q8H8U5 [228-238]	0	1964.11	11	0	0.84	62	110.6			1	1	62	110.6	317.7	566.9	182.4	428.6	7	7		Not Found	Not Found	Not Found	Not Found	Not Found	High	Not Found	High	Not Found	Not Found	High
FALSE	High	Unambiguous	QDPMLVLK	[R].QDPMLVLK.[F]	1xiTRAQ8plex [K8]; 1xiTRAQ8plex [N-Term]	1xiTRAQ8plex [K8]; 1xiTRAQ8plex [N-Term]			0.0602681	0.00711747	0.133	1	3	1	A0A0E0H1Q6	Uncharacterized protein OS=Oryza nivara OX=4536 PE=4 SV=1	A0A0E0H1Q6; A6MZT1; A0A0P0WBG4	A0A0E0H1Q6 [99-106]	0	1551.94	8	0	1.02	65.5	132.7			1	1	65.5	132.7	32.6	66	18.7	49.9	1	1		High	Not Found	Not Found	Not Found	Not Found	Not Found	Not Found	Not Found	Not Found	Not Found	High
FALSE	High	Unambiguous	QDNFFHENLSR	[K].QDNFFHENLSR.[L]	1xiTRAQ8plex [N-Term]	1xiTRAQ8plex [N-Term]			0.00118652	0.000289213	0.761	1	5	1	Q8GU64	MRP-like ABC transporter OS=Oryza sativa subsp. japonica OX=39947 GN=mrp8 PE=2 SV=1	A0A0E0FLH2; Q8GU64; A2ZSZ8; A0A0E0FLH3; A2WPT2	Q8GU64 [1162-1172]	0	1710.85	11	0	-0.63	129.7	84.1			1	1	129.7	84.1	102.1	66.1	58.6	50	1	1		Not Found	Not Found	Not Found	Not Found	Not Found	High	Not Found	Not Found	Not Found	Not Found	High
FALSE	High	Unambiguous	QDMSGDVACLAIAPVPEGR	[K].QDMSGDVACLAIAPVPEGR.[Q]	1xCarbamidomethyl [C9]; 1xiTRAQ8plex [N-Term]	1xCarbamidomethyl [C9]; 1xiTRAQ8plex [N-Term]			0.000152786	0	1.163	1	5	1	Q6YXY3	Putative splicing factor 3b, subunit 3, 130kDa OS=Oryza sativa subsp. japonica OX=39947 GN=OSJNBa0026E05.6 PE=4 SV=1	A3A2Y3; Q0E445; A0A0P0VEN2; Q6YXY3; A0A0E0G0V0	Q6YXY3 [594-612]	0	2290.15	19	0	-0.48	59.9	43.1			1	1	59.9	43.1	75.9	54.6	43.6	41.3	1	1		Not Found	Not Found	Not Found	Not Found	Not Found	Not Found	Not Found	Not Found	High	Not Found	High
FALSE	High	Unambiguous	QDLYAIIQASPASR	[K].QDLYAIIQASPASR.[R]	1xiTRAQ8plex [N-Term]	1xiTRAQ8plex [N-Term]			0.000114315	0	1.209	1	3	2	A0A0E0H3B1	Uncharacterized protein OS=Oryza nivara OX=4536 PE=4 SV=1	A0A0E0H3B1; A3AVN8; A2XVN0	A0A0E0H3B1 [123-136]	0	1837.01	14	0	0.42	83.1	111.2			1	1	83.1	111.2	66	88.4	37.9	66.8	2	2		Not Found	High	Not Found	Not Found	Not Found	Not Found	Not Found	Not Found	Not Found	Not Found	High
FALSE	High	Unambiguous	QDIVVVEVPK	[R].QDIVVVEVPK.[L]	1xiTRAQ8plex [K10]; 1xiTRAQ8plex [N-Term]	1xiTRAQ8plex [K10]; 1xiTRAQ8plex [N-Term]			0.000229285	0.000149867	1.094	1	2	3	A0A0E0J2L4	Uncharacterized protein OS=Oryza nivara OX=4536 PE=3 SV=1	Q2R3A1; A0A0E0J2L4	A0A0E0J2L4 [98-107]	0	1734.06	10	0	0.27	95.5	115.4			1	1	95.5	115.4	308.3	372.5	177	281.6	3	3		Not Found	Not Found	Not Found	Not Found	Not Found	Not Found	High	Not Found	Not Found	Not Found	High
FALSE	High	Unambiguous	QDITITGASTLPKDEVER	[K].QDITITGASTLPKDEVER.[M]	1xiTRAQ8plex [K13]; 1xiTRAQ8plex [N-Term]	1xiTRAQ8plex [K13]; 1xiTRAQ8plex [N-Term]			1.39948e-05	0	1.515	1	6	1	B8BP25	Uncharacterized protein OS=Oryza sativa subsp. indica OX=39946 GN=OsI_37938 PE=3 SV=1	A0A0E0J8K1; Q2QV45; A0A0P0Y952; B8BP25; A0A0P0Y8M7; A0A0P0Y8U7	B8BP25 [568-585]	1	2581.43	18	0	0	104.4	104.5			1	1	104.4	104.5	109.6	109.7	62.9	82.9	1	1		Not Found	Not Found	Not Found	Not Found	High	Not Found	Not Found	Not Found	Not Found	Not Found	High
FALSE	High	Unambiguous	QDVAAGYVALQVK	[R].QDVAAGYVALQVK.[V]	2xiTRAQ8plex [Y7; K13]; 1xiTRAQ8plex [N-Term]	2xiTRAQ8plex [Y7; K13]; 1xiTRAQ8plex [N-Term]			0.00364706	0.000428885	0.585	1	2	2	B8AJF5	Uncharacterized protein OS=Oryza sativa subsp. indica OX=39946 GN=OsI_07559 PE=4 SV=1	B9F0E8; B8AJF5	B8AJF5 [141-153]	0	2274.36	13	0	-0.43	105.9	78.4			1	1	105.9	78.4	206.2	152.6	118.4	115.4	2	2		Not Found	Not Found	Not Found	Not Found	Not Found	Not Found	High	Not Found	Not Found	Not Found	High
FALSE	High	Unambiguous	QCVTDLEK	[K].QCVTDLEK.[A]	1xCarbamidomethyl [C2]; 1xiTRAQ8plex [K8]; 1xiTRAQ8plex [N-Term]	1xCarbamidomethyl [C2]; 1xiTRAQ8plex [K8]; 1xiTRAQ8plex [N-Term]			0.00123877	0.000289213	0.754	1	4	1	A0A0E0GC04	Uncharacterized protein OS=Oryza nivara OX=4536 PE=4 SV=1	A2X8T8; Q7XXP7; A3AAL6; A0A0E0GC04	A0A0E0GC04 [115-122]	0	1600.88	8	0	-0.12	97.4	89.7			1	1	97.4	89.7	183.2	168.8	105.2	127.6	1	1		High	Not Found	Not Found	Not Found	Not Found	Not Found	Not Found	Not Found	Not Found	Not Found	High
FALSE	High	Unambiguous	QCVSTEGVEADYIR	[K].QCVSTEGVEADYIR.[N]	1xCarbamidomethyl [C2]; 1xiTRAQ8plex [N-Term]	1xCarbamidomethyl [C2]; 1xiTRAQ8plex [N-Term]			0.000746757	0.000212667	0.846	1	10	2	A3A338	Uncharacterized protein OS=Oryza sativa subsp. japonica OX=39947 GN=OsJ_05362 PE=4 SV=1	C7IYP7; B8AHR1; A0A0P0VIZ4; B9F000; B9F2P9; A0A0E0I0M4; A2X4T8; Q0E3Z1; A3A338; A0A0E0G160	A3A338 [772-785]	0	1930.95	14	0	-0.17	105.3	93.4			1	1	105.3	93.4	154.1	136.8	88.5	103.4	2	2		Not Found	High	Not Found	Not Found	Not Found	Not Found	Not Found	Not Found	Not Found	Not Found	High
FALSE	High	Unambiguous	QCSSGLQAVANVASNIK	[R].QCSSGLQAVANVASNIK.[A]	1xCarbamidomethyl [C2]; 1xiTRAQ8plex [K17]; 1xiTRAQ8plex [N-Term]	1xCarbamidomethyl [C2]; 1xiTRAQ8plex [K17]; 1xiTRAQ8plex [N-Term]			0.00632343	0.00109637	0.477	1	3	1	A0A0E0ISX2	Uncharacterized protein OS=Oryza nivara OX=4536 PE=3 SV=1	Q94LR9; B8BH96; A0A0E0ISX2	A0A0E0ISX2 [136-152]	0	2355.29	17	0	-0.25	105.4	88.5			1	1	105.4	88.5	199.1	167.2	114.3	126.4	1	1		Not Found	Not Found	Not Found	Not Found	Not Found	Not Found	Not Found	Not Found	Not Found	High	High
FALSE	High	Unambiguous	QATYTTAR	[R].QATYTTAR.[L]	1xiTRAQ8plex [N-Term]	1xiTRAQ8plex [N-Term]			0.00420168	0.000526731	0.559	2	4	3	Q60EY9; Q53PA7	Os05g0208000 protein OS=Oryza sativa subsp. japonica OX=39947 GN=Os05g0208000 PE=2 SV=1;2-oxoglutarate/malate translocator (Clone OMT103), mitochondrial membrane-proso millet OS=Oryza sativa subsp. japonica OX=39947 GN=LOC_Os11g24450 PE=2 SV=1	A0A0N7KKB7; Q60EY9; Q53PA7; B9FN21	Q60EY9 [84-91]; Q53PA7 [87-94]	0	1215.66	8	0	-0.72	104.2	63.4			1	1	104.2	63.4	174	106	99.9	80.1	3	3	NotUnique	Not Found	Not Found	Not Found	Not Found	High	High	Not Found	High	Not Found	Not Found	High
FALSE	High	Unambiguous	QATVGPVTTGRPGIFNLK	[K].QATVGPVTTGRPGIFNLK.[D]	1xiTRAQ8plex [K18]; 1xiTRAQ8plex [N-Term]	1xiTRAQ8plex [K18]; 1xiTRAQ8plex [N-Term]			0.000140079	0	1.177	1	2	6	A0A0E0HK21	Uncharacterized protein OS=Oryza nivara OX=4536 PE=4 SV=1	A0A0E0HK21; Q5VRM0	A0A0E0HK21 [59-76]	0	2464.45	18	0	-0.02	116.6	114.8			1	1	116.6	114.8	877.3	863.8	503.7	653	6	6		Not Found	Not Found	Not Found	Not Found	Not Found	Not Found	Not Found	High	High	Not Found	High
FALSE	High	Selected	QATTVQSAK	[K].QATTVQSAK.[-]	1xiTRAQ8plex [K9]; 1xiTRAQ8plex [N-Term]	1xiTRAQ8plex [K9]; 1xiTRAQ8plex [N-Term]			0.010451	0.00173187	0.385	1	10	1	A0A1D9CEX0	Chloroplast ferredoxin-dependent glutamate synthase OS=Oryza sativa subsp. indica OX=39946 PE=2 SV=1	B8B5I7; B9FUN5; A0A0P0X9S7; O04187; A0A1D9CEX0; Q69RJ0; A0A0E0I558; O04186; A0A0E0I557; A0A0E0I559	A0A1D9CEX0 [1607-1615]	0	1541.91	9	0	-0.26	58	48.3			1	1	58	48.3	47.2	39.3	27.1	29.7	1	1		Not Found	Not Found	Not Found	Not Found	Not Found	High	Not Found	Not Found	Not Found	Not Found	High
FALSE	High	Unambiguous	QATTPEYR	[K].QATTPEYR.[A]	1xiTRAQ8plex [Y7]; 1xiTRAQ8plex [N-Term]	1xiTRAQ8plex [Y7]; 1xiTRAQ8plex [N-Term]			0.000796395	0.000212667	0.833	1	9	5	Q7Y1F0	Serine hydroxymethyltransferase OS=Oryza sativa subsp. japonica OX=39947 GN=OSJNBa0057G07.17 PE=3 SV=1	B9FBQ3; A0A411IZW5; B8AJX7; Q7Y1F0; Q10D67; A0A0P0W2R2; A0A0E0FHU1; B7E588; Q6TUC6	Q7Y1F0 [386-393]	0	1573.88	8	0	-0.81	112.2	64.2			1	1	112.2	64.2	471.5	269.7	270.7	203.9	5	5		Not Found	Not Found	Not Found	High	Not Found	Not Found	Not Found	High	High	Not Found	High
FALSE	High	Unambiguous	QATTPEYR	[K].QATTPEYR.[A]	1xiTRAQ8plex [N-Term]	1xiTRAQ8plex [N-Term]			0.00824929	0.00131697	0.426	1	9	6	Q7Y1F0	Serine hydroxymethyltransferase OS=Oryza sativa subsp. japonica OX=39947 GN=OSJNBa0057G07.17 PE=3 SV=1	B9FBQ3; A0A411IZW5; B8AJX7; Q7Y1F0; Q10D67; A0A0P0W2R2; A0A0E0FHU1; B7E588; Q6TUC6	Q7Y1F0 [386-393]	0	1269.67	8	0	-0.44	95.3	70.4			1	1	95.3	70.4	696.3	514.2	399.8	388.7	6	6		High	Not Found	Not Found	Not Found	Not Found	High	Not Found	High	High	Not Found	High
FALSE	High	Unambiguous	QATEALQGAGVDPAPVLSAAK	[K].QATEALQGAGVDPAPVLSAAK.[T]	1xiTRAQ8plex [K21]; 1xiTRAQ8plex [N-Term]	1xiTRAQ8plex [K21]; 1xiTRAQ8plex [N-Term]			1.48927e-08	0	2.49	1	5	2	B8AI07	Uncharacterized protein OS=Oryza sativa subsp. indica OX=39946 GN=OsI_08794 PE=4 SV=1	B8AI07; A0A0N7KG12; B9F2I2; Q6S3G1; Q6YWR8	B8AI07 [124-144]	0	2602.47	21	0	0.18	85.5	97.1			1	1	85.5	97.1	117.9	133.9	67.7	101.2	2	2		Not Found	High	Not Found	Not Found	Not Found	Not Found	Not Found	Not Found	Not Found	Not Found	High
FALSE	High	Unambiguous	QATEALQGAGVDPAPVLSAAK	[K].QATEALQGAGVDPAPVLSAAK.[T]	1xiTRAQ8plex [K21]	1xiTRAQ8plex [K21]			0.0362556	0.00514852	0.195	1	5	1	B8AI07	Uncharacterized protein OS=Oryza sativa subsp. indica OX=39946 GN=OsI_08794 PE=4 SV=1	B8AI07; A0A0N7KG12; B9F2I2; Q6S3G1; Q6YWR8	B8AI07 [124-144]	0	2298.26	21	0	-0.01	87.4	87.1			1	1	87.4	87.1	122.6	122.1	70.4	92.3	1	1		Not Found	Not Found	Not Found	Not Found	Not Found	Not Found	Not Found	Not Found	Not Found	High	High
FALSE	High	Unambiguous	QATAQVLASQK	[R].QATAQVLASQK.[R]	1xiTRAQ8plex [K11]; 1xiTRAQ8plex [N-Term]	1xiTRAQ8plex [K11]; 1xiTRAQ8plex [N-Term]			6.48963e-07	0	1.953	1	4	6	B8A7P4	Uncharacterized protein OS=Oryza sativa subsp. indica OX=39946 GN=OsI_04768 PE=4 SV=1	Q8S0J7; A0A0E0FWZ3; B8A7P4; A0A0E0FWZ4	B8A7P4 [102-112]	0	1753.04	11	0	-0.25	102.7	86.2			1	1	102.7	86.2	652.6	547.6	374.7	414	6	6		Not Found	Not Found	High	Not Found	Not Found	Not Found	Not Found	Not Found	Not Found	Not Found	High
FALSE	High	Unambiguous	QASNMVGELIATISPSTPAK	[K].QASNMVGELIATISPSTPAK.[K]	1xiTRAQ8plex [K20]; 1xiTRAQ8plex [N-Term]	1xiTRAQ8plex [K20]; 1xiTRAQ8plex [N-Term]			0.00867483	0.00134705	0.417	1	1	1	Q7XPK1	Zinc finger CCCH domain-containing protein 31 OS=Oryza sativa subsp. japonica OX=39947 GN=Os04g0665700 PE=2 SV=1	Q7XPK1	Q7XPK1 [234-253]	0	2623.46	20	0	0.13	96.3	105.3			1	1	96.3	105.3	59.6	65.1	34.2	49.2	1	1		Not Found	Not Found	Not Found	High	Not Found	Not Found	Not Found	Not Found	Not Found	Not Found	High
FALSE	High	Unambiguous	QASHLLK	[K].QASHLLK.[Y]	1xiTRAQ8plex [K7]; 1xiTRAQ8plex [N-Term]	1xiTRAQ8plex [K7]; 1xiTRAQ8plex [N-Term]			0.00141479	0.000289213	0.733	2	2	6	Q7X8A1; O22387	Glyceraldehyde-3-phosphate dehydrogenase OS=Oryza sativa subsp. japonica OX=39947 GN=Os04g0459500 PE=2 SV=1;Glyceraldehyde-3-phosphate dehydrogenase (Fragment) OS=Oryza sativa OX=4530 GN=GAPDH PE=2 SV=1	Q7X8A1; O22387	Q7X8A1 [107-113]; O22387 [34-40]	0	1404.88	7	0	-1	108.3	54.3			1	1	108.3	54.3	752.2	376.9	431.9	284.9	6	6	NotUnique	High	High	High	Not Found	Not Found	Not Found	Not Found	Not Found	Not Found	Not Found	High
FALSE	High	Unambiguous	QATYTTAR	[R].QATYTTAR.[L]	1xiTRAQ8plex [Y4]; 1xiTRAQ8plex [N-Term]	1xiTRAQ8plex [Y4]; 1xiTRAQ8plex [N-Term]			0.071523	0.00836272	0.113	2	4	1	Q60EY9; Q53PA7	Os05g0208000 protein OS=Oryza sativa subsp. japonica OX=39947 GN=Os05g0208000 PE=2 SV=1;2-oxoglutarate/malate translocator (Clone OMT103), mitochondrial membrane-proso millet OS=Oryza sativa subsp. japonica OX=39947 GN=LOC_Os11g24450 PE=2 SV=1	A0A0N7KKB7; Q60EY9; Q53PA7; B9FN21	Q60EY9 [84-91]; Q53PA7 [87-94]	0	1519.87	8	0	-1.23	128	54.5			1	1	128	54.5	68.1	29	39.1	21.9	1	1	NotUnique	Not Found	Not Found	Not Found	Not Found	High	Not Found	Not Found	Not Found	Not Found	Not Found	High
FALSE	High	Unambiguous	QAQPDWSPAAIK	[R].QAQPDWSPAAIK.[S]	1xiTRAQ8plex [K12]; 1xiTRAQ8plex [N-Term]	1xiTRAQ8plex [K12]; 1xiTRAQ8plex [N-Term]			0.00039376	0.000149867	0.987	2	4	7	A0A0E0GDL7; Q6K7G5	Uncharacterized protein OS=Oryza nivara OX=4536 PE=4 SV=1;Os02g0779200 protein OS=Oryza sativa subsp. japonica OX=39947 GN=Os02g0779200 PE=4 SV=1	A0A0P0VQ78; A0A0E0GDL7; Q6K7G5; A2XA86	A0A0E0GDL7 [561-572]; Q6K7G5 [569-580]	0	1920.08	12	0	0.33	89.6	112.4			1	1	89.6	112.4	745.6	935.6	428.1	707.3	7	7	NotUnique	Not Found	Not Found	Not Found	Not Found	Not Found	Not Found	Not Found	High	Not Found	High	High
FALSE	High	Unambiguous	QAQLAQMESRPDLVPPDSRPDLILR	[R].QAQLAQMESRPDLVPPDSRPDLILR.[G]	1xiTRAQ8plex [N-Term]	1xiTRAQ8plex [N-Term]			0.00140572	0.000289213	0.734	1	3	1	A0A0E0FRZ9	Uncharacterized protein OS=Oryza nivara OX=4536 PE=4 SV=1	B9EZ35; A0A0E0FS00; A0A0E0FRZ9	A0A0E0FRZ9 [196-220]	0	3149.7	25	0	0.08	99.8	105.4			1	1	99.8	105.4	78.6	82.9	45.1	62.7	1	1		Not Found	Not Found	Not Found	Not Found	Not Found	High	Not Found	Not Found	Not Found	Not Found	High
FALSE	High	Unambiguous	QAQLAQMESRPDLILR	[R].QAQLAQMESRPDLILR.[G]	1xOxidation [M7]; 1xiTRAQ8plex [N-Term]	1xOxidation [M7]; 1xiTRAQ8plex [N-Term]			0.00132725	0.000289213	0.743	1	1	1	Q5NAI9	Os01g0710000 protein OS=Oryza sativa subsp. japonica OX=39947 GN=Os01g0710000 PE=2 SV=1	Q5NAI9	Q5NAI9 [147-162]	0	2189.2	16	0	-0.02	89.3	87.9			1	1	89.3	87.9	46.3	45.6	26.6	34.5	1	1		Not Found	Not Found	Not Found	High	Not Found	Not Found	Not Found	Not Found	Not Found	Not Found	High
FALSE	High	Unambiguous	QAQAQGPPAAVAAEEAPTAR	[K].QAQAQGPPAAVAAEEAPTAR.[K]	1xiTRAQ8plex [N-Term]	1xiTRAQ8plex [N-Term]			1.74337e-07	0	2.14	1	3	3	A0A0E0IFV5	Uncharacterized protein OS=Oryza nivara OX=4536 PE=4 SV=1	A0A0E0IFV6; B8B9L3; A0A0E0IFV5	A0A0E0IFV5 [46-65]	0	2238.18	20	0	-0.07	108.9	103.5			1	1	108.9	103.5	168.2	159.9	96.6	120.9	3	3		Not Found	Not Found	High	Not Found	Not Found	Not Found	Not Found	Not Found	Not Found	Not Found	High
FALSE	High	Unambiguous	QAQALAGGPLVQAR	[K].QAQALAGGPLVQAR.[N]	1xiTRAQ8plex [N-Term]	1xiTRAQ8plex [N-Term]			7.72489e-06	0	1.6	2	9	2	Q0JDG5; B9F0B8	Os04g0405100 protein OS=Oryza sativa subsp. japonica OX=39947 GN=Os04g0405100 PE=4 SV=1;Uncharacterized protein OS=Oryza sativa subsp. japonica OX=39947 GN=OsJ_06971 PE=4 SV=1	B9FF05; Q0JDG5; A0A0E0G7K6; A0A0E0H0B1; B7EDW5; B9F0B8; Q01L43; Q7XL02; A0A0E0H0B2	Q0JDG5 [104-117]; B9F0B8 [96-109]	0	1683.98	14	0	0.04	95.2	98.2			1	1	95.2	98.2	154.1	159	88.5	120.2	2	2	NotUnique	Not Found	Not Found	High	Not Found	Not Found	Not Found	Not Found	Not Found	Not Found	Not Found	High
FALSE	High	Unambiguous	QAPNLTPQLLPAMK	[R].QAPNLTPQLLPAMK.[N]	1xiTRAQ8plex [K14]; 1xiTRAQ8plex [N-Term]	1xiTRAQ8plex [K14]; 1xiTRAQ8plex [N-Term]			0.0512808	0.00631127	0.152	2	5	1	Q6YVU2; A0A0E0I1W4	Putative beta-1,3-glucanase OS=Oryza sativa subsp. japonica OX=39947 GN=P0696F12.37 PE=3 SV=1;Uncharacterized protein OS=Oryza nivara OX=4536 PE=3 SV=1	Q6YVU2; A0A0E0I1W5; A3BKR0; A0A0E0I1W4; A0A0P0X7J0	Q6YVU2 [149-162]; A0A0E0I1W4 [87-100]	0	2130.26	14	0	0.36	66.4	85.1			1	1	66.4	85.1	60.3	77.2	34.6	58.4	1	1	NotUnique	Not Found	Not Found	Not Found	High	Not Found	Not Found	Not Found	Not Found	Not Found	Not Found	High
FALSE	High	Unambiguous	QAPLGVGDSTTTTR	[K].QAPLGVGDSTTTTR.[D]	1xiTRAQ8plex [N-Term]	1xiTRAQ8plex [N-Term]			0.00587228	0.00106805	0.492	1	2	2	A2Y8N7	Uncharacterized protein OS=Oryza sativa subsp. indica OX=39946 GN=OsI_21414 PE=4 SV=1	A2Y8N7; A0A0E0HK51	A2Y8N7 [94-107]	0	1707.92	14	0	-0.77	96.3	56.6			1	1	96.3	56.6	210.7	123.9	121	93.7	2	2		Not Found	Not Found	Not Found	Not Found	Not Found	Not Found	Not Found	Not Found	High	Not Found	High
FALSE	High	Unambiguous	QAPGASAPK	[K].QAPGASAPK.[Q]	1xiTRAQ8plex [K9]; 1xiTRAQ8plex [N-Term]	1xiTRAQ8plex [K9]; 1xiTRAQ8plex [N-Term]			0.0662222	0.00777579	0.122	1	2	1	B8B3C8	T-complex protein 1 subunit gamma OS=Oryza sativa subsp. indica OX=39946 GN=OsI_23266 PE=3 SV=1	A0A0E0HS30; B8B3C8	B8B3C8 [532-540]	0	1434.85	9	0	-0.6	100.9	66.4			1	1	100.9	66.4	109.6	72.1	62.9	54.5	1	1		Not Found	Not Found	Not Found	Not Found	High	Not Found	Not Found	Not Found	Not Found	Not Found	High
FALSE	High	Unambiguous	QAPDLTPQLVPAMK	[R].QAPDLTPQLVPAMK.[N]	1xiTRAQ8plex [K14]; 1xiTRAQ8plex [N-Term]	1xiTRAQ8plex [K14]; 1xiTRAQ8plex [N-Term]			0.0275424	0.00408472	0.233	1	1	1	A2YM90	Uncharacterized protein OS=Oryza sativa subsp. indica OX=39946 GN=OsI_26344 PE=3 SV=1	A2YM90	A2YM90 [127-140]	0	2117.22	14	0	-0.23	89.1	75.9			1	1	89.1	75.9	101.7	86.6	58.4	65.5	1	1		Not Found	Not Found	Not Found	Not Found	Not Found	High	Not Found	Not Found	Not Found	Not Found	High
FALSE	High	Unambiguous	QANCPRPTGSGDSNLAALDTTTPNAFDNAYYSNLLSNK	[R].QANCPRPTGSGDSNLAALDTTTPNAFDNAYYSNLLSNK.[G]	1xCarbamidomethyl [C4]; 1xiTRAQ8plex [K38]; 1xiTRAQ8plex [N-Term]	1xCarbamidomethyl [C4]; 1xiTRAQ8plex [K38]; 1xiTRAQ8plex [N-Term]			9.5956e-06	0	1.569	2	3	1	A0A0E0I5P0; A2YPX2	Peroxidase OS=Oryza nivara OX=4536 PE=3 SV=1;Peroxidase OS=Oryza sativa subsp. indica OX=39946 GN=OsI_27326 PE=3 SV=1	A0A0E0I5P0; A2YPX2; O22438	A0A0E0I5P0 [457-494]; A2YPX2 [225-262]	0	4667.29	38	0	-0.84	94.2	52.6			1	1	94.2	52.6	34.1	19	19.6	14.4	1	1	NotUnique	Not Found	Not Found	Not Found	Not Found	Not Found	High	Not Found	Not Found	Not Found	Not Found	High
FALSE	High	Unambiguous	QANATNSVQPSTASTSQSSSSR	[R].QANATNSVQPSTASTSQSSSSR.[K]	1xiTRAQ8plex [N-Term]	1xiTRAQ8plex [N-Term]			0.000989455	0.000289213	0.792	1	3	1	A0A0P0VFH4	Os02g0181800 protein (Fragment) OS=Oryza sativa subsp. japonica OX=39947 GN=Os02g0181800 PE=4 SV=1	A0A0P0VFH4; Q6H806; A2X1N0	A0A0P0VFH4 [253-274]	0	2500.22	22	0	-0.05	97.4	94.2			1	1	97.4	94.2	3.8	3.7	2.2	2.8	1	1		Not Found	Not Found	Not Found	Not Found	Not Found	Not Found	High	Not Found	Not Found	Not Found	High
FALSE	High	Unambiguous	QAQLKPETAPALR	[R].QAQLKPETAPALR.[A]	1xiTRAQ8plex [K5]; 1xiTRAQ8plex [N-Term]	1xiTRAQ8plex [K5]; 1xiTRAQ8plex [N-Term]			5.00378e-05	0	1.332	1	1	2	A0A0E0ITF8	Cyanate hydratase OS=Oryza nivara OX=4536 GN=CYN PE=3 SV=1	A0A0E0ITF8	A0A0E0ITF8 [48-60]	0	2031.22	13	0	0.34	97.1	122.6			1	1	97.1	122.6	426.7	539.2	245	407.6	2	2		Not Found	Not Found	High	Not Found	Not Found	Not Found	Not Found	Not Found	Not Found	Not Found	High
FALSE	High	Unambiguous	QAVAAAFAR	[R].QAVAAAFAR.[D]	1xiTRAQ8plex [N-Term]	1xiTRAQ8plex [N-Term]			0.00587228	0.00106805	0.492	1	3	3	B8A753	Peroxidase OS=Oryza sativa subsp. indica OX=39946 GN=OsI_01672 PE=3 SV=1	Q654S1; Q5U1T1; B8A753	B8A753 [52-60]	0	1208.71	9	0	0.08	78.5	82.9			1	1	78.5	82.9	218.9	231.2	125.7	174.8	3	3		Not Found	Not Found	Not Found	High	Not Found	Not Found	Not Found	Not Found	Not Found	Not Found	High
FALSE	High	Unambiguous	QAVADHANDLASK	[R].QAVADHANDLASK.[I]	1xiTRAQ8plex [K13]; 1xiTRAQ8plex [N-Term]	1xiTRAQ8plex [K13]; 1xiTRAQ8plex [N-Term]			0.0136927	0.0022452	0.341	1	1	1	B8AYG2	Dihydrolipoyl dehydrogenase OS=Oryza sativa subsp. indica OX=39946 GN=OsI_18533 PE=3 SV=1	B8AYG2	B8AYG2 [160-172]	0	1948.07	13	0	0.26	91.5	109.5			1	1	91.5	109.5	54.9	65.6	31.5	49.6	1	1		Not Found	Not Found	High	Not Found	Not Found	Not Found	Not Found	Not Found	Not Found	Not Found	High
FALSE	High	Unambiguous	QAVADHANNLASK	[R].QAVADHANNLASK.[I]	1xiTRAQ8plex [K13]; 1xiTRAQ8plex [N-Term]	1xiTRAQ8plex [K13]; 1xiTRAQ8plex [N-Term]			3.21778e-06	0	1.725	2	6	3	A0A0E0FL85; B9FMK1	Dihydrolipoyl dehydrogenase OS=Oryza nivara OX=4536 PE=3 SV=1;Dihydrolipoyl dehydrogenase OS=Oryza sativa subsp. japonica OX=39947 GN=OsJ_17184 PE=3 SV=1	A0A0E0FL85; A2ZSP3; B9FMK1; Q75M05; A0A0E0H9V2; A2WPH0	A0A0E0FL85 [154-166]; B9FMK1 [160-172]	0	1947.09	13	0	0.42	82.6	110.3			1	1	82.6	110.3	348.3	465.1	200	351.6	3	3	NotUnique	Not Found	Not Found	Not Found	Not Found	Not Found	Not Found	Not Found	High	High	Not Found	High
FALSE	High	Unambiguous	QCSSGLQAVADVAAAIK	[R].QCSSGLQAVADVAAAIK.[A]	1xCarbamidomethyl [C2]; 1xiTRAQ8plex [K17]; 1xiTRAQ8plex [N-Term]	1xCarbamidomethyl [C2]; 1xiTRAQ8plex [K17]; 1xiTRAQ8plex [N-Term]			7.99994e-10	0	2.906	1	4	3	A0A0H3UP39	3-ketoacyl-CoA thiolase-like protein OS=Oryza sativa subsp. japonica OX=39947 PE=2 SV=1	Q8W2F8; A0A0H3UP39; Q84P96; A0A0E0GEV7	A0A0H3UP39 [134-150]	0	2297.27	17	0	0.22	99.4	115.6			1	1	99.4	115.6	153.1	177.9	87.9	134.5	3	3		Not Found	Not Found	Not Found	Not Found	Not Found	Not Found	High	Not Found	Not Found	Not Found	High
FALSE	High	Unambiguous	QCSALPR	[K].QCSALPR.[G]	1xCarbamidomethyl [C2]; 1xiTRAQ8plex [N-Term]	1xCarbamidomethyl [C2]; 1xiTRAQ8plex [N-Term]			0.0169753	0.00276337	0.307	1	2	1	A2WMG4	Histidinol dehydrogenase, chloroplastic OS=Oryza sativa subsp. indica OX=39946 GN=OsI_01033 PE=3 SV=1	A2WMG4; A0A0P0V0M7	A2WMG4 [325-331]	0	1135.62	7	0	0.02	94.7	95.7			1	1	94.7	95.7	42.1	42.6	24.2	32.2	1	1		Not Found	Not Found	Not Found	Not Found	Not Found	Not Found	Not Found	Not Found	Not Found	High	High
FALSE	High	Unambiguous	QCNPFLR	[K].QCNPFLR.[T]	1xCarbamidomethyl [C2]; 1xiTRAQ8plex [N-Term]	1xCarbamidomethyl [C2]; 1xiTRAQ8plex [N-Term]			0.0854293	0.00991423	0.092	1	1	1	B8BDJ3	Uncharacterized protein OS=Oryza sativa subsp. indica OX=39946 GN=OsI_32046 PE=3 SV=1	B8BDJ3	B8BDJ3 [298-304]	0	1238.66	7	0	0.05	101	104.4			1	1	101	104.4	323.8	334.8	185.9	253.1	1	1		High	Not Found	Not Found	Not Found	Not Found	Not Found	Not Found	Not Found	Not Found	Not Found	High
FALSE	High	Unambiguous	QCNEYVK	[K].QCNEYVK.[Q]	1xCarbamidomethyl [C2]; 1xiTRAQ8plex [K7]; 1xiTRAQ8plex [N-Term]	1xCarbamidomethyl [C2]; 1xiTRAQ8plex [K7]; 1xiTRAQ8plex [N-Term]			0.0460132	0.00593435	0.165	1	4	1	B9G0V1	Uncharacterized protein OS=Oryza sativa subsp. japonica OX=39947 GN=OsJ_27281 PE=4 SV=1	B9G0V1; Q6ZAJ3; Q0J5R5; B8BAR7	B9G0V1 [226-232]	0	1548.83	7	0	-1.05	120.9	58.4			1	1	120.9	58.4	208.8	100.9	119.9	76.3	1	1		High	Not Found	Not Found	Not Found	Not Found	Not Found	Not Found	Not Found	Not Found	Not Found	High
FALSE	High	Unambiguous	QCLAEAIK	[K].QCLAEAIK.[S]	1xCarbamidomethyl [C2]; 1xiTRAQ8plex [K8]; 1xiTRAQ8plex [N-Term]	1xCarbamidomethyl [C2]; 1xiTRAQ8plex [K8]; 1xiTRAQ8plex [N-Term]			0.00385604	0.000428885	0.575	1	6	1	Q10T42	(RAP Annotation release2) Formyltetrahydrofolate deformylase family protein OS=Oryza sativa subsp. japonica OX=39947 GN=LOC_Os03g01222 PE=2 SV=1	A0A0E0GFI9; Q10T42; A0A0E0GFJ0; Q10T40; A0A0E0GFJ1; A0A0E0GFJ2	Q10T42 [278-285]	0	1540.9	8	0	-0.19	94.4	82.7			1	1	94.4	82.7	124.7	109.3	71.6	82.6	1	1		Not Found	Not Found	Not Found	Not Found	Not Found	Not Found	Not Found	Not Found	High	Not Found	High
FALSE	High	Unambiguous	QCGVAPSHDNDTLFVGNICK	[K].QCGVAPSHDNDTLFVGNICK.[T]	2xCarbamidomethyl [C2; C19]; 1xiTRAQ8plex [K20]; 1xiTRAQ8plex [N-Term]	2xCarbamidomethyl [C2; C19]; 1xiTRAQ8plex [K20]; 1xiTRAQ8plex [N-Term]			0.00584354	0.00106805	0.493	1	4	1	A0A0E0H3S1	Uncharacterized protein OS=Oryza nivara OX=4536 PE=4 SV=1	Q7X6J4; A0A0E0H3S1; B8ASM2; B9FGE5	A0A0E0H3S1 [271-290]	0	2840.43	20	0	-0.32	98.3	78.7			1	1	98.3	78.7	51	40.9	29.3	30.9	1	1		Not Found	Not Found	Not Found	Not Found	Not Found	Not Found	Not Found	Not Found	Not Found	High	High
FALSE	High	Selected	QCFVEEK	[R].QCFVEEK.[R]	1xCarbamidomethyl [C2]; 1xiTRAQ8plex [K7]; 1xiTRAQ8plex [N-Term]	1xCarbamidomethyl [C2]; 1xiTRAQ8plex [K7]; 1xiTRAQ8plex [N-Term]			0.0471687	0.00601718	0.162	1	5	1	A2X532	Uncharacterized protein OS=Oryza sativa subsp. indica OX=39946 GN=OsI_07304 PE=4 SV=1	Q6K925; Q0E129; A0A0E0G6V8; A3A743; A2X532	A2X532 [387-393]	0	1547.83	7	0	0.1	94.8	101.9			1	1	94.8	101.9	171	183.9	98.2	139	1	1		High	Not Found	Not Found	Not Found	Not Found	Not Found	Not Found	Not Found	Not Found	Not Found	High
FALSE	High	Unambiguous	QCFELLGITPVYKL	[R].QCFELLGITPVYKL.[-]	1xCarbamidomethyl [C2]; 1xiTRAQ8plex [K13]; 1xiTRAQ8plex [N-Term]	1xCarbamidomethyl [C2]; 1xiTRAQ8plex [K13]; 1xiTRAQ8plex [N-Term]			0.00165461	0.000289213	0.709	1	3	1	A2Y0Q1	Uncharacterized protein OS=Oryza sativa subsp. indica OX=39946 GN=OsI_18575 PE=3 SV=1	A0A0E0HA08; Q75IR7; A2Y0Q1	A2Y0Q1 [593-606]	1	2289.31	14	0	0.25	86.5	103.1			1	1	86.5	103.1	32.7	39	18.8	29.5	1	1		Not Found	Not Found	High	Not Found	Not Found	Not Found	Not Found	Not Found	Not Found	Not Found	High
FALSE	High	Unambiguous	QCFELLGITPVYK	[R].QCFELLGITPVYK.[L]	1xCarbamidomethyl [C2]; 1xiTRAQ8plex [K13]; 1xiTRAQ8plex [N-Term]	1xCarbamidomethyl [C2]; 1xiTRAQ8plex [K13]; 1xiTRAQ8plex [N-Term]			0.000825136	0.000212667	0.826	1	3	1	A2Y0Q1	Uncharacterized protein OS=Oryza sativa subsp. indica OX=39946 GN=OsI_18575 PE=3 SV=1	A0A0E0HA08; Q75IR7; A2Y0Q1	A2Y0Q1 [593-605]	0	2176.23	13	0	0.04	91.8	94.6			1	1	91.8	94.6	95.6	98.5	54.9	74.5	1	1		High	Not Found	Not Found	Not Found	Not Found	Not Found	Not Found	Not Found	Not Found	Not Found	High
FALSE	High	Unambiguous	QCAQLWVK	[R].QCAQLWVK.[T]	1xCarbamidomethyl [C2]; 1xiTRAQ8plex [K8]; 1xiTRAQ8plex [N-Term]	1xCarbamidomethyl [C2]; 1xiTRAQ8plex [K8]; 1xiTRAQ8plex [N-Term]			0.0237366	0.00360308	0.255	1	4	1	B8B198	Uncharacterized protein OS=Oryza sativa subsp. indica OX=39946 GN=OsI_21278 PE=3 SV=1	A0A0E0HJK5; Q5VRH2; B8B198; A0A0E0HJK6	B8B198 [341-348]	0	1640.94	8	0	0.06	98.4	102.6			1	1	98.4	102.6	57.8	60.3	33.2	45.6	1	1		Not Found	Not Found	Not Found	Not Found	Not Found	Not Found	High	Not Found	Not Found	Not Found	High
FALSE	High	Unambiguous	QCAEHIMLVDLGR	[K].QCAEHIMLVDLGR.[N]	1xCarbamidomethyl [C2]; 1xiTRAQ8plex [N-Term]	1xCarbamidomethyl [C2]; 1xiTRAQ8plex [N-Term]			6.08874e-06	0	1.634	1	14	2	B9F770	Uncharacterized protein OS=Oryza sativa subsp. japonica OX=39947 GN=OsJ_10240 PE=4 SV=1	Q10NN4; A2XNK3; Q84QB7; Q94GF1; B9F770; A0A0P0VVQ5; Q10NN8; A0A0P0VVT8; Q10NN5; A0A0E0GK98; J9UPY5; J9UN97; B8AKD7; Q10NN7	B9F770 [543-555]	0	1845.96	13	0	-0.11	91.7	85			1	1	91.7	85	129.4	120	74.3	90.7	2	2		Not Found	High	Not Found	Not Found	Not Found	Not Found	Not Found	Not Found	Not Found	Not Found	High
FALSE	High	Unambiguous	QAYSGKTDSEGGFESDAVATANILESSAPVVGGK	[K].QAYSGKTDSEGGFESDAVATANILESSAPVVGGK.[Q]	3xiTRAQ8plex [Y3; K6; K34]; 1xiTRAQ8plex [N-Term]	3xiTRAQ8plex [Y3; K6; K34]; 1xiTRAQ8plex [N-Term]			0.0333882	0.00473489	0.206	1	4	1	B0FFP0	Chloroplast 23 kDa polypeptide of photosystem II (Fragment) OS=Oryza sativa subsp. japonica OX=39947 PE=2 SV=1	O22536; B0FFP0; U5YRP7; O65103	B0FFP0 [90-123]	1	4559.42	34	0	0.03	93.8	96			1	1	93.8	96	42	43	24.1	32.5	1	1		Not Found	Not Found	Not Found	Not Found	Not Found	Not Found	Not Found	Not Found	High	Not Found	High
FALSE	High	Unambiguous	QAVVYSLYAPK	[R].QAVVYSLYAPK.[A]	1xiTRAQ8plex [K11]; 1xiTRAQ8plex [N-Term]	1xiTRAQ8plex [K11]; 1xiTRAQ8plex [N-Term]			0.00426819	0.000566757	0.556	1	6	2	A2Z744	Uncharacterized protein OS=Oryza sativa subsp. indica OX=39946 GN=OsI_33519 PE=3 SV=1	A0A0E0GN06; A2YSQ8; Q0J724; A2Z744; Q7XEU6; A0A0E0I8Y4	A2Z744 [70-80]	0	1847.09	11	0	-0.16	100.5	90.2			1	1	100.5	90.2	149.8	134.4	86	101.6	2	2		High	High	Not Found	Not Found	Not Found	Not Found	Not Found	Not Found	Not Found	Not Found	High
FALSE	High	Unambiguous	QAVVNPENTFFSVK	[R].QAVVNPENTFFSVK.[R]	1xiTRAQ8plex [K14]; 1xiTRAQ8plex [N-Term]	1xiTRAQ8plex [K14]; 1xiTRAQ8plex [N-Term]			4.80051e-05	0	1.338	2	6	9	B8BP25; A0A0E0HC73	Uncharacterized protein OS=Oryza sativa subsp. indica OX=39946 GN=OsI_37938 PE=3 SV=1;Uncharacterized protein OS=Oryza nivara OX=4536 PE=3 SV=1	A2Y2Y4; A0A0E0J8K1; Q2QV45; A0A0P0Y952; B8BP25; A0A0E0HC73	B8BP25 [116-129]; A0A0E0HC73 [105-118]	0	2188.22	14	0	-0.11	102.3	94.8			1	1	102.3	94.8	747.7	692.9	429.3	523.8	9	9	NotUnique	Not Found	Not Found	Not Found	Not Found	Not Found	High	High	High	Not Found	Not Found	High
FALSE	High	Unambiguous	QAVVNPENTFFSVK	[R].QAVVNPENTFFSVK.[R]	1xiTRAQ8plex [K14]	1xiTRAQ8plex [K14]			0.0308224	0.00449146	0.217	2	6	1	B8BP25; A0A0E0HC73	Uncharacterized protein OS=Oryza sativa subsp. indica OX=39946 GN=OsI_37938 PE=3 SV=1;Uncharacterized protein OS=Oryza nivara OX=4536 PE=3 SV=1	A2Y2Y4; A0A0E0J8K1; Q2QV45; A0A0P0Y952; B8BP25; A0A0E0HC73	B8BP25 [116-129]; A0A0E0HC73 [105-118]	0	1884.02	14	0	0.7	88	142.9			1	1	88	142.9	45.6	74.1	26.2	56	1	1	NotUnique	Not Found	Not Found	High	Not Found	Not Found	Not Found	Not Found	Not Found	Not Found	Not Found	High
FALSE	High	Unambiguous	QAVTNPQNTFFGTK	[R].QAVTNPQNTFFGTK.[R]	1xiTRAQ8plex [K14]; 1xiTRAQ8plex [N-Term]	1xiTRAQ8plex [K14]; 1xiTRAQ8plex [N-Term]			3.09886e-05	0	1.401	2	6	7	A0A0E0GFY7; A0A0E0GDH3	Uncharacterized protein OS=Oryza nivara OX=4536 PE=3 SV=1;Uncharacterized protein OS=Oryza nivara OX=4536 PE=3 SV=1	Q6Z7L1; Q10SR3; A0A0E0GFY7; A0A0E0GDH3; A2XA53; Q8GTB0	A0A0E0GFY7 [107-120]; A0A0E0GDH3 [107-120]	0	2161.19	14	0	-0.16	99.9	89.1			1	1	99.9	89.1	527.2	470.2	302.7	355.5	7	7	NotUnique	Not Found	Not Found	Not Found	Not Found	Not Found	Not Found	Not Found	High	High	High	High
FALSE	High	Unambiguous	QAVTNAQNTVR	[R].QAVTNAQNTVR.[G]	1xiTRAQ8plex [N-Term]	1xiTRAQ8plex [N-Term]			5.47296e-05	0	1.319	1	3	2	A0A0E0ILM1	Uncharacterized protein OS=Oryza nivara OX=4536 PE=3 SV=1	A0A0E0ILM1; B8BD19; B9G4B3	A0A0E0ILM1 [124-134]	0	1505.83	11	0	-0.24	100.2	85.1			1	1	100.2	85.1	313.7	266.4	180.1	201.4	2	2		High	Not Found	Not Found	Not Found	Not Found	Not Found	Not Found	Not Found	Not Found	Not Found	High
FALSE	High	Unambiguous	QAVTAAGSGCVAALSVER	[R].QAVTAAGSGCVAALSVER.[Y]	1xCarbamidomethyl [C10]; 1xiTRAQ8plex [N-Term]	1xCarbamidomethyl [C10]; 1xiTRAQ8plex [N-Term]			9.07891e-10	0	2.888	1	5	3	A0A0E0I552	Thioredoxin reductase OS=Oryza nivara OX=4536 PE=4 SV=1	A0A0E0I551; A0A0E0I553; A0A0E0I552; Q70G58; B8B5I4	A0A0E0I552 [430-447]	0	2051.09	18	0	-0.02	93.8	92.7			1	1	93.8	92.7	162	160.2	93	121.1	3	3		Not Found	Not Found	Not Found	High	High	Not Found	Not Found	Not Found	Not Found	Not Found	High
FALSE	High	Unambiguous	QAVLLLER	[R].QAVLLLER.[A]	1xiTRAQ8plex [N-Term]	1xiTRAQ8plex [N-Term]			0.00658124	0.00113913	0.469	1	5	1	Q69MX1	Putative UBX domain containing 1 OS=Oryza sativa subsp. japonica OX=39947 GN=OSJNBb0014M19.2 PE=4 SV=1	A0A0N7KQR8; Q69MX1; A2Z129; A0A0E0IJ32; Q0J1X9	Q69MX1 [218-225]	0	1245.78	8	0	0.84	72.9	130.7			1	1	72.9	130.7	58	104	33.3	78.6	1	1		Not Found	Not Found	Not Found	Not Found	Not Found	Not Found	High	Not Found	Not Found	Not Found	High
FALSE	High	Unambiguous	QAVEACAEAVSAAGGSPVVVDER	[R].QAVEACAEAVSAAGGSPVVVDER.[D]	1xCarbamidomethyl [C6]; 1xiTRAQ8plex [N-Term]	1xCarbamidomethyl [C6]; 1xiTRAQ8plex [N-Term]			5.08071e-09	0	2.643	1	2	1	A2WMJ3	Uncharacterized protein OS=Oryza sativa subsp. indica OX=39946 GN=OsI_01062 PE=4 SV=1	A2WMJ3; A0A0E0FJ71	A2WMJ3 [252-274]	0	2576.29	23	0	-0.16	87.5	78.6			1	1	87.5	78.6	87.1	78.2	50	59.1	1	1		Not Found	Not Found	Not Found	Not Found	High	Not Found	Not Found	Not Found	Not Found	Not Found	High
FALSE	High	Unambiguous	QAVDISPLRR	[R].QAVDISPLRR.[V]	1xiTRAQ8plex [N-Term]	1xiTRAQ8plex [N-Term]			0.00550997	0.000938582	0.505	1	3	2	A0A0E0FEX6	Uncharacterized protein OS=Oryza nivara OX=4536 PE=3 SV=1	H2KWI0; A0A0E0IYZ9; A0A0E0FEX6	A0A0E0FEX6 [133-142]	1	1458.87	10	0	-0.09	102.5	96.2			1	1	102.5	96.2	244.9	229.9	140.6	173.8	2	2		High	High	Not Found	Not Found	Not Found	Not Found	Not Found	Not Found	Not Found	Not Found	High
FALSE	High	Unambiguous	QAVDISPLR	[R].QAVDISPLR.[R]	1xiTRAQ8plex [N-Term]	1xiTRAQ8plex [N-Term]			0.0016989	0.000289213	0.705	1	3	2	A0A0E0FEX6	Uncharacterized protein OS=Oryza nivara OX=4536 PE=3 SV=1	H2KWI0; A0A0E0IYZ9; A0A0E0FEX6	A0A0E0FEX6 [133-141]	0	1302.77	9	0	0.02	99.9	101			1	1	99.9	101	132.7	134.1	76.2	101.4	2	2		Not Found	Not Found	High	High	Not Found	Not Found	Not Found	Not Found	Not Found	Not Found	High
FALSE	High	Unambiguous	QAVALLQDNYPEFIAK	[R].QAVALLQDNYPEFIAK.[K]	1xiTRAQ8plex [K16]; 1xiTRAQ8plex [N-Term]	1xiTRAQ8plex [K16]; 1xiTRAQ8plex [N-Term]			0.000231858	0.000149867	1.092	1	4	3	A0A0E0FWE7	Uncharacterized protein OS=Oryza nivara OX=4536 PE=4 SV=1	A2WXH7; A3A041; Q8RYZ1; A0A0E0FWE7	A0A0E0FWE7 [529-544]	0	2428.37	16	0	0.39	84.6	111.2			1	1	84.6	111.2	142.3	187	81.7	141.4	3	3		Not Found	Not Found	Not Found	Not Found	High	Not Found	Not Found	Not Found	Not Found	Not Found	High
FALSE	High	Unambiguous	QAMGQFEHFTGMPAPDSLMR	[R].QAMGQFEHFTGMPAPDSLMR.[D]	1xiTRAQ8plex [N-Term]	1xiTRAQ8plex [N-Term]			0.016761	0.0026934	0.309	1	3	1	B8BM99	Uncharacterized protein OS=Oryza sativa subsp. indica OX=39946 GN=OsI_38581 PE=3 SV=1	B9GDI1; Q0IMW8; B8BM99	B8BM99 [504-523]	0	2555.21	20	0	0.17	92.7	104.7			1	1	92.7	104.7	89.9	101.5	51.6	76.7	1	1		Not Found	Not Found	Not Found	Not Found	Not Found	Not Found	Not Found	Not Found	Not Found	High	High
FALSE	High	Unambiguous	NYILGMVK	[R].NYILGMVK.[K]	1xiTRAQ8plex [K8]; 1xiTRAQ8plex [N-Term]	1xiTRAQ8plex [K8]; 1xiTRAQ8plex [N-Term]			0.0577475	0.00701369	0.138	1	7	1	A2YUU5	T-complex protein 1 subunit delta OS=Oryza sativa subsp. indica OX=39946 GN=OsI_29091 PE=3 SV=1	A0A0E0IV12; Q6YUK5; A2YUU5; A2Z9B2; A0A0E0G5W7; A3C6G2; Q9FW88	A2YUU5 [277-284]	0	1545.93	8	0	-0.32	106.8	85.3			1	1	106.8	85.3	88	70.2	50.5	53.1	1	1		Not Found	Not Found	High	Not Found	Not Found	Not Found	Not Found	Not Found	Not Found	Not Found	High
FALSE	High	Unambiguous	NYLHVNR	[R].NYLHVNR.[A]	1xiTRAQ8plex [N-Term]	1xiTRAQ8plex [N-Term]			0.0441644	0.00578473	0.17	1	5	1	A0A0E0GZ33	Uncharacterized protein OS=Oryza nivara OX=4536 PE=4 SV=1	B9FEG5; A0A0E0GZ33; Q7XTG7; A0A0E0GZ32; B8AM17	A0A0E0GZ33 [482-488]	0	1219.68	7	0	-0.33	98.3	78.4			1	1	98.3	78.4	170.2	135.7	97.7	102.6	1	1		Not Found	Not Found	Not Found	Not Found	Not Found	High	Not Found	Not Found	Not Found	Not Found	High
FALSE	High	Unambiguous	NYLHFVK	[R].NYLHFVK.[K]	1xiTRAQ8plex [K7]; 1xiTRAQ8plex [N-Term]	1xiTRAQ8plex [K7]; 1xiTRAQ8plex [N-Term]			0.00729004	0.00115386	0.449	1	11	2	Q7XLC9	OSJNBa0070C17.20 protein OS=Oryza sativa subsp. japonica OX=39947 GN=OSJNBa0070C17.20 PE=4 SV=2	A0A0E0I8E2; B8BBW4; B9FZL3; C7J4U1; Q7XLC9; Q8H4T5; B8AU49; A0A0E0H5V9; B8AU50; Q0JBY8; A0A0E0H2U0	Q7XLC9 [90-96]	0	1528.91	7	0	0.54	88.3	128			1	1	88.3	128	336.3	487.4	193.1	368.5	2	2		Not Found	Not Found	Not Found	Not Found	Not Found	Not Found	Not Found	High	Not Found	High	High
FALSE	High	Unambiguous	NVAAGMTGGLAYILDEDDTLVPK	[R].NVAAGMTGGLAYILDEDDTLVPK.[V]	1xiTRAQ8plex [K23]; 1xiTRAQ8plex [N-Term]	1xiTRAQ8plex [K23]; 1xiTRAQ8plex [N-Term]			6.43362e-10	0	2.937	1	10	3	A0A1D9CEX0	Chloroplast ferredoxin-dependent glutamate synthase OS=Oryza sativa subsp. indica OX=39946 PE=2 SV=1	B8B5I7; B9FUN5; A0A0P0X9S7; O04187; A0A1D9CEX0; Q69RJ0; A0A0E0I558; O04186; A0A0E0I557; A0A0E0I559	A0A1D9CEX0 [1510-1532]	0	2971.59	23	0	0.02	99.1	100.2			1	1	99.1	100.2	162.2	163.9	93.1	123.9	3	3		High	Not Found	Not Found	Not Found	Not Found	Not Found	Not Found	High	Not Found	High	High
FALSE	High	Unambiguous	NVAAGAAGGPYISR	[K].NVAAGAAGGPYISR.[A]	1xiTRAQ8plex [Y11]; 1xiTRAQ8plex [N-Term]	1xiTRAQ8plex [Y11]; 1xiTRAQ8plex [N-Term]			3.02094e-06	0	1.734	1	4	4	A0A0E0HG11	Non-specific lipid-transfer protein OS=Oryza nivara OX=4536 PE=3 SV=1	A0A0E0HG11; A2Y5R8; A0A0P0WNP9; Q0DHB5	A0A0E0HG11 [90-103]	0	1912.09	14	0	-0.37	104.5	81			1	1	104.5	81	389.6	302.3	223.7	228.5	4	4		High	High	Not Found	Not Found	Not Found	Not Found	Not Found	Not Found	Not Found	High	High
FALSE	High	Unambiguous	NVAAGAAGGPYISR	[K].NVAAGAAGGPYISR.[A]	1xiTRAQ8plex [Y11]; 1xiTRAQ8plex [N-Term]	1xiTRAQ8plex [Y11]; 1xiTRAQ8plex [N-Term]			1.05841e-07	0	2.211	1	4	2	A0A0E0HG11	Non-specific lipid-transfer protein OS=Oryza nivara OX=4536 PE=3 SV=1	A0A0E0HG11; A2Y5R8; A0A0P0WNP9; Q0DHB5	A0A0E0HG11 [90-103]	0	1607.88	14	0	-0.34	114.1	90.1			1	1	114.1	90.1	246.8	195	141.7	147.4	2	2		Not Found	Not Found	Not Found	Not Found	Not Found	Not Found	High	Not Found	Not Found	Not Found	High
FALSE	High	Unambiguous	NTYQSAMGK	[R].NTYQSAMGK.[Q]	1xiTRAQ8plex [K9]; 1xiTRAQ8plex [N-Term]	1xiTRAQ8plex [K9]; 1xiTRAQ8plex [N-Term]			0.00088275	0.000212667	0.813	1	3	1	Q10G20	DNA-directed RNA polymerase subunit beta OS=Oryza sativa subsp. japonica OX=39947 GN=LOC_Os03g44484 PE=3 SV=1	Q10G20; B9FA12; A0A0E0GR05	Q10G20 [762-770]	0	1607.87	9	0	0.35	83.2	106			1	1	83.2	106	98.9	126.1	56.8	95.3	1	1		Not Found	Not Found	Not Found	Not Found	Not Found	Not Found	Not Found	Not Found	High	Not Found	High
FALSE	High	Unambiguous	NTYDHLLFSR	[K].NTYDHLLFSR.[S]	1xiTRAQ8plex [N-Term]	1xiTRAQ8plex [N-Term]			0.000115054	0	1.208	1	4	3	Q0DUI8	15-cis-phytoene desaturase, chloroplastic/chromoplastic OS=Oryza sativa subsp. japonica OX=39947 GN=PDS PE=3 SV=2	Q0DUI8; A0A0E0G2E3; B8APP7; A3AEV2	Q0DUI8 [416-425]	0	1569.83	10	0	0.74	76.5	128.1			1	1	76.5	128.1	310.7	520.2	178.4	393.3	3	3		Not Found	Not Found	Not Found	Not Found	Not Found	Not Found	High	Not Found	Not Found	Not Found	High
FALSE	High	Unambiguous	NTVVGNDFTGAWR	[R].NTVVGNDFTGAWR.[S]	1xiTRAQ8plex [N-Term]	1xiTRAQ8plex [N-Term]			0.000732378	0.000149867	0.85	1	7	1	B9FCW9	Uncharacterized protein OS=Oryza sativa subsp. japonica OX=39947 GN=OsJ_16459 PE=4 SV=1	A0A0E0H6X6; B8AVM1; Q7XPY3; Q7X776; A0A0E0H6X5; B9FCW9; Q01KL2	B9FCW9 [163-175]	0	1740.9	13	0	0.33	83.4	104.8			1	1	83.4	104.8	55.2	69.3	31.7	52.4	1	1		Not Found	Not Found	Not Found	Not Found	Not Found	Not Found	High	Not Found	Not Found	Not Found	High
FALSE	High	Unambiguous	NTVSPYLK	[K].NTVSPYLK.[V]	1xiTRAQ8plex [K8]; 1xiTRAQ8plex [N-Term]	1xiTRAQ8plex [K8]; 1xiTRAQ8plex [N-Term]			0.0746381	0.00861586	0.108	1	8	1	B8B5L9	Uncharacterized protein OS=Oryza sativa subsp. indica OX=39946 GN=OsI_27174 PE=4 SV=1	Q94LY4; B8B5L9; A0A0P0XA19; A0A0E0I547; Q0D3Z9; A0A0E0I546; A0A0P0X9L7; B9FUM8	B8B5L9 [600-607]	0	1529.91	8	0	0.29	103.1	126.3			1	1	103.1	126.3	100.5	123.1	57.7	93.1	1	1		Not Found	Not Found	High	Not Found	Not Found	Not Found	Not Found	Not Found	Not Found	Not Found	High
FALSE	High	Unambiguous	NTVPGDVSAMVPGGIR	[K].NTVPGDVSAMVPGGIR.[M]	1xOxidation [M10]; 1xiTRAQ8plex [N-Term]	1xOxidation [M10]; 1xiTRAQ8plex [N-Term]			0.00281536	0.000331219	0.628	1	8	9	Q7Y1F0	Serine hydroxymethyltransferase OS=Oryza sativa subsp. japonica OX=39947 GN=OSJNBa0057G07.17 PE=3 SV=1	B9FBQ3; A0A411IZW5; B8AJX7; Q7Y1F0; Q10D67; A0A0P0W2R2; A0A0E0FHU1; B7E588	Q7Y1F0 [455-470]	0	1890.01	16	0	-0.3	112.4	91.4			1	1	112.4	91.4	682.7	555	392	419.6	9	9		Not Found	High	High	Not Found	Not Found	Not Found	Not Found	High	High	Not Found	High
FALSE	High	Unambiguous	NTVPGDVSAMVPGGIR	[K].NTVPGDVSAMVPGGIR.[M]	1xiTRAQ8plex [N-Term]	1xiTRAQ8plex [N-Term]			6.49522e-05	0	1.294	1	8	11	Q7Y1F0	Serine hydroxymethyltransferase OS=Oryza sativa subsp. japonica OX=39947 GN=OSJNBa0057G07.17 PE=3 SV=1	B9FBQ3; A0A411IZW5; B8AJX7; Q7Y1F0; Q10D67; A0A0P0W2R2; A0A0E0FHU1; B7E588	Q7Y1F0 [455-470]	0	1874.01	16	0	-0.33	103.4	82.1			1	1	103.4	82.1	947.3	752.8	543.9	569.1	11	11		Not Found	Not Found	Not Found	Not Found	Not Found	Not Found	Not Found	High	High	Not Found	High
FALSE	High	Unambiguous	NTVPGDVSAMVPGGIR	[K].NTVPGDVSAMVPGGIR.[M]					0.00204582	0.000289213	0.677	1	8	2	Q7Y1F0	Serine hydroxymethyltransferase OS=Oryza sativa subsp. japonica OX=39947 GN=OSJNBa0057G07.17 PE=3 SV=1	B9FBQ3; A0A411IZW5; B8AJX7; Q7Y1F0; Q10D67; A0A0P0W2R2; A0A0E0FHU1; B7E588	Q7Y1F0 [455-470]	0	1569.81	16	0																NoQuanLabels	Not Found	Not Found	Not Found	Not Found	Not Found	Not Found	High	Not Found	Not Found	Not Found	High
FALSE	High	Unambiguous	NVAAGMTGGLAYILDEDDTLVPK	[R].NVAAGMTGGLAYILDEDDTLVPK.[V]	1xOxidation [M6]; 1xiTRAQ8plex [K23]; 1xiTRAQ8plex [N-Term]	1xOxidation [M6]; 1xiTRAQ8plex [K23]; 1xiTRAQ8plex [N-Term]			2.97432e-07	0	2.064	1	10	7	A0A1D9CEX0	Chloroplast ferredoxin-dependent glutamate synthase OS=Oryza sativa subsp. indica OX=39946 PE=2 SV=1	B8B5I7; B9FUN5; A0A0P0X9S7; O04187; A0A1D9CEX0; Q69RJ0; A0A0E0I558; O04186; A0A0E0I557; A0A0E0I559	A0A1D9CEX0 [1510-1532]	0	2987.59	23	0	-0.13	93.5	85.3			1	1	93.5	85.3	306.7	279.9	176.1	211.6	7	7		Not Found	Not Found	Not Found	Not Found	High	High	Not Found	High	Not Found	High	High
FALSE	High	Unambiguous	NTVNSFNTWIEK	[R].NTVNSFNTWIEK.[M]	1xiTRAQ8plex [K12]; 1xiTRAQ8plex [N-Term]	1xiTRAQ8plex [K12]; 1xiTRAQ8plex [N-Term]			0.00039919	0.000149867	0.984	1	2	2	A0A0E0GPF7	Uncharacterized protein OS=Oryza nivara OX=4536 PE=4 SV=1	Q60DC5; A0A0E0GPF7	A0A0E0GPF7 [377-388]	0	2061.12	12	0	0.14	103.6	114			1	1	103.6	114	280.4	308.6	161	233.3	2	2		Not Found	Not Found	Not Found	High	Not Found	Not Found	Not Found	Not Found	Not Found	Not Found	High
FALSE	High	Unambiguous	NTVLSGSTFDDAK	[R].NTVLSGSTFDDAK.[M]	1xiTRAQ8plex [K13]; 1xiTRAQ8plex [N-Term]	1xiTRAQ8plex [K13]; 1xiTRAQ8plex [N-Term]			4.93477e-06	0	1.664	1	1	2	A0A0E0IUV7	Uncharacterized protein OS=Oryza nivara OX=4536 PE=4 SV=1	A0A0E0IUV7	A0A0E0IUV7 [188-200]	0	1963.06	13	0	0.53	109.2	158.1			1	1	109.2	158.1	566.4	820	325.2	619.9	2	2		Not Found	Not Found	Not Found	Not Found	High	Not Found	Not Found	Not Found	Not Found	Not Found	High
FALSE	High	Unambiguous	NTVLSGSTFDDAK	[R].NTVLSGSTFDDAK.[M]	1xiTRAQ8plex [K13]	1xiTRAQ8plex [K13]			0.00389846	0.000475664	0.573	1	1	2	A0A0E0IUV7	Uncharacterized protein OS=Oryza nivara OX=4536 PE=4 SV=1	A0A0E0IUV7	A0A0E0IUV7 [188-200]	0	1658.85	13	0	0.48	89.9	125.2			1	1	89.9	125.2	146.1	203.6	83.9	153.9	2	2		Not Found	Not Found	High	High	Not Found	Not Found	Not Found	Not Found	Not Found	Not Found	High
FALSE	High	Unambiguous	NTVICRPNEAIVDETK	[R].NTVICRPNEAIVDETK.[D]	1xCarbamidomethyl [C5]; 1xiTRAQ8plex [K16]; 1xiTRAQ8plex [N-Term]	1xCarbamidomethyl [C5]; 1xiTRAQ8plex [K16]; 1xiTRAQ8plex [N-Term]			0.00043104	0.000149867	0.967	1	2	1	A0A0E0FH55	Uncharacterized protein OS=Oryza nivara OX=4536 PE=4 SV=1	B9ETH2; A0A0E0FH55	A0A0E0FH55 [133-148]	0	2467.34	16	0	0.1	88.5	94.6			1	1	88.5	94.6	198	211.6	113.7	160	1	1		Not Found	Not Found	Not Found	Not Found	High	Not Found	Not Found	Not Found	Not Found	Not Found	High
FALSE	High	Selected	NTVGQYESHTAFTLPGLYR	[K].NTVGQYESHTAFTLPGLYR.[I]	1xiTRAQ8plex [N-Term]; 1xiTRAQ8plex [Y6]	1xiTRAQ8plex [N-Term]; 1xiTRAQ8plex [Y6]			0.0137789	0.0022452	0.34	1	4	1	B8APD5	Sucrose synthase OS=Oryza sativa subsp. indica OX=39946 GN=OsI_11498 PE=3 SV=1	A0A0E0GM66; Q10LP3; Q10LP4; B8APD5	B8APD5 [489-507]	0	2458.27	19	0	0.27	84.6	102			1	1	84.6	102	64.6	77.9	37.1	58.9	1	1		Not Found	Not Found	High	Not Found	Not Found	Not Found	Not Found	Not Found	Not Found	Not Found	High
FALSE	High	Unambiguous	NTVEGITGIISK	[K].NTVEGITGIISK.[T]	1xiTRAQ8plex [K12]; 1xiTRAQ8plex [N-Term]	1xiTRAQ8plex [K12]; 1xiTRAQ8plex [N-Term]			0.000102366	0	1.226	1	4	1	A0A0E0HIT2	Ketol-acid reductoisomerase OS=Oryza nivara OX=4536 PE=3 SV=1	Q65XK0; A0A0P0WR87; B9FLQ7; A0A0E0HIT2	A0A0E0HIT2 [333-344]	0	1840.1	12	0	0.33	93.8	118.1			1	1	93.8	118.1	104.8	132	60.2	99.8	1	1		Not Found	Not Found	Not Found	Not Found	High	Not Found	Not Found	Not Found	Not Found	Not Found	High
FALSE	High	Unambiguous	NTVEDEAVVLGAGAFEVAAK	[K].NTVEDEAVVLGAGAFEVAAK.[K]	1xiTRAQ8plex [K20]; 1xiTRAQ8plex [N-Term]	1xiTRAQ8plex [K20]; 1xiTRAQ8plex [N-Term]			1.9533e-09	0	2.779	1	4	1	A0A0E0H9D0	Uncharacterized protein OS=Oryza nivara OX=4536 PE=3 SV=1	Q6ASR1; B8AXY6; A0A0N7KK53; A0A0E0H9D0	A0A0E0H9D0 [403-422]	0	2598.42	20	0	0.45	81.8	111.6			1	1	81.8	111.6	51	69.6	29.3	52.6	1	1		Not Found	Not Found	Not Found	Not Found	High	Not Found	Not Found	Not Found	Not Found	Not Found	High
FALSE	High	Unambiguous	NTVDSIFEQAR	[R].NTVDSIFEQAR.[Q]	1xiTRAQ8plex [N-Term]	1xiTRAQ8plex [N-Term]			1.62048e-05	0	1.494	1	2	1	A2XUD4	Uncharacterized protein OS=Oryza sativa subsp. indica OX=39946 GN=OsI_16215 PE=4 SV=1	A0A0E0H1U0; A2XUD4	A2XUD4 [102-112]	0	1583.83	11	0	-0.27	101.9	84.3			1	1	101.9	84.3	206.6	170.8	118.6	129.1	1	1		Not Found	Not Found	Not Found	Not Found	Not Found	Not Found	Not Found	High	Not Found	Not Found	High
FALSE	High	Unambiguous	NTVDGGAAVAPGSR	[K].NTVDGGAAVAPGSR.[C]	1xiTRAQ8plex [N-Term]	1xiTRAQ8plex [N-Term]			0.00556418	0.000938582	0.503	1	3	1	Q69Q38	Os06g0607100 protein OS=Oryza sativa subsp. japonica OX=39947 GN=Os06g0607100 PE=2 SV=1	A2YEV6; B9FU28; Q69Q38	Q69Q38 [283-296]	0	1575.84	14	0	-0.12	100.8	92.7			1	1	100.8	92.7	103.6	95.2	59.5	72	1	1		Not Found	Not Found	Not Found	Not Found	High	Not Found	Not Found	Not Found	Not Found	Not Found	High
FALSE	High	Unambiguous	NTVALTPK	[R].NTVALTPK.[S]	1xiTRAQ8plex [K8]; 1xiTRAQ8plex [N-Term]	1xiTRAQ8plex [K8]; 1xiTRAQ8plex [N-Term]			0.0319542	0.00465962	0.212	1	3	1	A0A0E0FHG9	ATP-dependent 6-phosphofructokinase OS=Oryza nivara OX=4536 GN=PFK PE=3 SV=1	A0A0E0FHG9; Q5SNH5; A2ZQ69	A0A0E0FHG9 [175-182]	0	1451.9	8	0	-0.05	100.9	97.2			1	1	100.9	97.2	112.9	108.7	64.8	82.2	1	1		Not Found	High	Not Found	Not Found	Not Found	Not Found	Not Found	Not Found	Not Found	Not Found	High
FALSE	High	Unambiguous	NTTSEQMEMTTPVFTR	[K].NTTSEQMEMTTPVFTR.[K]	1xiTRAQ8plex [N-Term]	1xiTRAQ8plex [N-Term]			0.000211843	0.000149867	1.108	1	3	1	Q6EPY8	Os02g0533200 protein OS=Oryza sativa subsp. japonica OX=39947 GN=Os02g0533200 PE=4 SV=1	Q6EPY8; B8AJ13; A3A7M2	Q6EPY8 [145-160]	0	2177.05	16	0	-0.21	106.2	91.7			1	1	106.2	91.7	115.8	100	66.5	75.6	1	1		Not Found	Not Found	Not Found	Not Found	Not Found	Not Found	Not Found	Not Found	High	Not Found	High
FALSE	High	Unambiguous	NTVLVDAVSR	[R].NTVLVDAVSR.[R]	1xiTRAQ8plex [N-Term]	1xiTRAQ8plex [N-Term]			0.003383	0.000331219	0.598	1	8	1	Q6K972	Protein argonaute 1C OS=Oryza sativa subsp. japonica OX=39947 GN=AGO1C PE=2 SV=1	B9FR04; B8B2X0; A0A0E0GFC8; Q6K972; Q5Z5B2; B8AFI6; A0A0E0HVU9; A0A0E0HVU8	Q6K972 [697-706]	0	1377.8	10	0	0.22	90.8	105.7			1	1	90.8	105.7	161.5	188	92.7	142.1	1	1		Not Found	High	Not Found	Not Found	Not Found	Not Found	Not Found	Not Found	Not Found	Not Found	High
FALSE	High	Unambiguous	NTTSDIIFSSSSIKR	[R].NTTSDIIFSSSSIKR.[A]	1xiTRAQ8plex [K14]; 1xiTRAQ8plex [N-Term]	1xiTRAQ8plex [K14]; 1xiTRAQ8plex [N-Term]			0.0721363	0.00845644	0.112	1	2	1	Q7EYS3	Glycine/D-amino acid oxidases-like OS=Oryza sativa subsp. japonica OX=39947 GN=Os08g0422000 PE=2 SV=1	A0A0P0XG21; Q7EYS3	Q7EYS3 [318-332]	1	2264.27	15	0	-0.05	96.7	93.6			1	1	96.7	93.6	136	131.6	78.1	99.5	1	1		Not Found	Not Found	Not Found	Not Found	Not Found	Not Found	Not Found	Not Found	Not Found	High	High
FALSE	High	Unambiguous	NVAAGMTGGLAYILDEDDTLVPK	[R].NVAAGMTGGLAYILDEDDTLVPK.[V]	1xOxidation [M6]; 2xiTRAQ8plex [Y12; K23]; 1xiTRAQ8plex [N-Term]	1xOxidation [M6]; 2xiTRAQ8plex [Y12; K23]; 1xiTRAQ8plex [N-Term]			0.000479599	0.000149867	0.943	1	10	1	A0A1D9CEX0	Chloroplast ferredoxin-dependent glutamate synthase OS=Oryza sativa subsp. indica OX=39946 PE=2 SV=1	B8B5I7; B9FUN5; A0A0P0X9S7; O04187; A0A1D9CEX0; Q69RJ0; A0A0E0I558; O04186; A0A0E0I557; A0A0E0I559	A0A1D9CEX0 [1510-1532]	0	3291.79	23	0	-0.41	98.2	73.8			1	1	98.2	73.8	49.3	37	28.3	28	1	1		Not Found	Not Found	Not Found	Not Found	Not Found	Not Found	Not Found	High	Not Found	Not Found	High
FALSE	High	Unambiguous	NVAAVLK	[K].NVAAVLK.[L]	1xiTRAQ8plex [K7]; 1xiTRAQ8plex [N-Term]	1xiTRAQ8plex [K7]; 1xiTRAQ8plex [N-Term]			0.00979112	0.00149236	0.396	3	9	3	A2YIS2; A2XMW9; A0A0E0HXE6	Uncharacterized protein OS=Oryza sativa subsp. indica OX=39946 GN=OsI_25124 PE=4 SV=1;Uncharacterized protein OS=Oryza sativa subsp. indica OX=39946 GN=OsI_13894 PE=4 SV=1;Pyruvate kinase OS=Oryza nivara OX=4536 PE=3 SV=1	A2YIS2; A0A0E0HXE8; A0A0E0HXE9; A2XMW9; A0A0E0HXE6; Q0D868; Q7Y1I5; Q6ZLB8; A0A0E0GUX4	A2YIS2 [326-332]; A2XMW9 [325-331]; A0A0E0HXE6 [326-332]	0	1322.86	7	0	0.3	93.5	115.4			1	1	93.5	115.4	563.1	695.1	323.3	525.5	3	3	NotUnique	Not Found	Not Found	Not Found	Not Found	Not Found	High	Not Found	High	Not Found	Not Found	High
FALSE	High	Unambiguous	NVGGNYGAGSER	[K].NVGGNYGAGSER.[I]	1xiTRAQ8plex [N-Term]	1xiTRAQ8plex [N-Term]			0.0267951	0.00398535	0.237	1	1	1	B8AV03	Uncharacterized protein OS=Oryza sativa subsp. indica OX=39946 GN=OsI_14804 PE=4 SV=1	B8AV03	B8AV03 [120-131]	0	1484.74	12	0	0.05	114.5	118.5			1	1	114.5	118.5	74.4	77	42.7	58.2	1	1		Not Found	Not Found	High	Not Found	Not Found	Not Found	Not Found	Not Found	Not Found	Not Found	High
FALSE	High	Unambiguous	NVGASLVK	[K].NVGASLVK.[Q]	1xiTRAQ8plex [K8]; 1xiTRAQ8plex [N-Term]	1xiTRAQ8plex [K8]; 1xiTRAQ8plex [N-Term]			0.00260782	0.000289213	0.64	2	5	1	A0A0E0ISY9; A0A0E0GGN0	Uncharacterized protein OS=Oryza nivara OX=4536 PE=3 SV=1;Uncharacterized protein OS=Oryza nivara OX=4536 PE=3 SV=1	Q8H903; A0A0E0ISY9; Q10RW9; A0A0E0GGN0; Q7G2N7	A0A0E0ISY9 [941-948]; A0A0E0GGN0 [199-206]	0	1395.88	8	0	-0.07	105	99.9			1	1	105	99.9	190.9	181.5	109.6	137.2	1	1	NotUnique	Not Found	Not Found	Not Found	High	Not Found	Not Found	Not Found	Not Found	Not Found	Not Found	High
FALSE	High	Unambiguous	NVFQCYVFGPR	[R].NVFQCYVFGPR.[GH]	1xCarbamidomethyl [C5]; 1xiTRAQ8plex [Y6]; 1xiTRAQ8plex [N-Term]	1xCarbamidomethyl [C5]; 1xiTRAQ8plex [Y6]; 1xiTRAQ8plex [N-Term]			0.00077291	0.000212667	0.839	1	7	1	A0A0E0GVF2	Mitochondrial Rho GTPase OS=Oryza nivara OX=4536 PE=3 SV=1	A0A0P0W4M9; A0A0P0W4W6; Q0JHT9; A0A0E0IG39; A3ANX5; B9EUD4; A0A0E0GVF2	A0A0E0GVF2 [423-433]	0	1995.07	11	0	-0.53	122.6	85.1			1	1	122.6	85.1	124	86.1	71.2	65.1	1	1		Not Found	High	Not Found	Not Found	Not Found	Not Found	Not Found	Not Found	Not Found	Not Found	High
FALSE	High	Unambiguous	NVFQCYVFGPR	[R].NVFQCYVFGPR.[GH]	1xCarbamidomethyl [C5]; 1xiTRAQ8plex [N-Term]	1xCarbamidomethyl [C5]; 1xiTRAQ8plex [N-Term]			3.81818e-05	0	1.371	1	7	1	A0A0E0GVF2	Mitochondrial Rho GTPase OS=Oryza nivara OX=4536 PE=3 SV=1	A0A0P0W4M9; A0A0P0W4W6; Q0JHT9; A0A0E0IG39; A3ANX5; B9EUD4; A0A0E0GVF2	A0A0E0GVF2 [423-433]	0	1690.87	11	0	0.07	98.7	103.4			1	1	98.7	103.4	130.8	137	75.1	103.6	1	1		High	Not Found	Not Found	Not Found	Not Found	Not Found	Not Found	Not Found	Not Found	Not Found	High
FALSE	High	Unambiguous	NVFIECTATDLTK	[R].NVFIECTATDLTK.[A]	1xCarbamidomethyl [C6]; 1xiTRAQ8plex [K13]; 1xiTRAQ8plex [N-Term]	1xCarbamidomethyl [C6]; 1xiTRAQ8plex [K13]; 1xiTRAQ8plex [N-Term]			0.00131057	0.000289213	0.745	1	4	3	A0A0E0HI31	Uncharacterized protein OS=Oryza nivara OX=4536 PE=4 SV=1	B9FHX2; Q6AT40; A0A0E0HI31; B8AWU4	A0A0E0HI31 [255-267]	0	2120.15	13	0	0.02	100	101.4			1	1	100	101.4	171.2	173.5	98.3	131.2	3	3		Not Found	Not Found	Not Found	Not Found	Not Found	Not Found	Not Found	High	High	Not Found	High
FALSE	High	Unambiguous	NVEWPDEFPFKAEDFSR	[K].NVEWPDEFPFKAEDFSR.[F]	1xiTRAQ8plex [K11]; 1xiTRAQ8plex [N-Term]	1xiTRAQ8plex [K11]; 1xiTRAQ8plex [N-Term]			6.76299e-06	0	1.619	1	5	2	B8A8N1	Uncharacterized protein OS=Oryza sativa subsp. indica OX=39946 GN=OsI_03487 PE=4 SV=1	Q8S0I2; B9EZ42; A0A0E0FS23; C7IXK3; B8A8N1	B8A8N1 [30-46]	1	2721.38	17	0	-0.22	108.4	93.3			1	1	108.4	93.3	276.4	237.8	158.7	179.8	2	2		Not Found	Not Found	Not Found	Not Found	Not Found	Not Found	Not Found	High	High	Not Found	High
FALSE	High	Unambiguous	NVEWPDEFPFK	[K].NVEWPDEFPFK.[A]	1xiTRAQ8plex [K11]; 1xiTRAQ8plex [N-Term]	1xiTRAQ8plex [K11]; 1xiTRAQ8plex [N-Term]			0.0064507	0.00109637	0.473	1	5	4	B8A8N1	Uncharacterized protein OS=Oryza sativa subsp. indica OX=39946 GN=OsI_03487 PE=4 SV=1	Q8S0I2; B9EZ42; A0A0E0FS23; C7IXK3; B8A8N1	B8A8N1 [30-40]	0	2016.07	11	0	-0.28	104.9	86.3			1	1	104.9	86.3	247.7	203.8	142.2	154.1	4	4		Not Found	Not Found	Not Found	Not Found	Not Found	Not Found	Not Found	High	High	Not Found	High
FALSE	High	Unambiguous	NVEEVVMYLK	[R].NVEEVVMYLK.[K]	1xOxidation [M7]; 1xiTRAQ8plex [Y/K]; 1xiTRAQ8plex [N-Term]	1xOxidation [M7]; 1xiTRAQ8plex [Y8; K10]; 1xiTRAQ8plex [N-Term]			0.00732825	0.00115386	0.448	1	5	2	A0A0E0HGM7	Coatomer subunit beta OS=Oryza nivara OX=4536 PE=4 SV=1	Q53PC6; B8BJD1; Q53PC7; A0A0E0HGM7; A0A0P0XZK2	A0A0E0HGM7 [350-359]	0	1848.04	10	0	-0.34	168.9	133.4			1	1	168.9	133.4	314.7	248.7	180.7	188	1	1		High	Not Found	Not Found	Not Found	Not Found	Not Found	Not Found	Not Found	Not Found	Not Found	High
FALSE	High	Unambiguous	NVEEVVMYLK	[R].NVEEVVMYLK.[K]	1xiTRAQ8plex [K10]; 1xiTRAQ8plex [N-Term]	1xiTRAQ8plex [K10]; 1xiTRAQ8plex [N-Term]			0.000148144	0	1.168	1	5	2	A0A0E0HGM7	Coatomer subunit beta OS=Oryza nivara OX=4536 PE=4 SV=1	Q53PC6; B8BJD1; Q53PC7; A0A0E0HGM7; A0A0P0XZK2	A0A0E0HGM7 [350-359]	0	1832.04	10	0	0.08	94.8	100.6			1	1	94.8	100.6	251.8	267.1	144.6	201.9	2	2		High	Not Found	Not Found	Not Found	Not Found	Not Found	Not Found	Not Found	Not Found	Not Found	High
FALSE	High	Unambiguous	NVEEVVLYLK	[R].NVEEVVLYLK.[K]	1xiTRAQ8plex [K10]; 1xiTRAQ8plex [N-Term]	1xiTRAQ8plex [K10]; 1xiTRAQ8plex [N-Term]			0.0121663	0.00190899	0.36	1	3	1	A2WNI6	Coatomer subunit beta OS=Oryza sativa subsp. indica OX=39946 GN=OsI_01415 PE=4 SV=1	Q0JNK5; A2WNI6; A0A0E0FK73	A2WNI6 [349-358]	0	1814.09	10	0	0.15	94.2	104.7			1	1	94.2	104.7	116.3	129.4	66.8	97.8	1	1		High	Not Found	Not Found	Not Found	Not Found	Not Found	Not Found	Not Found	Not Found	Not Found	High
FALSE	High	Unambiguous	NVAANNALSR	[R].NVAANNALSR.[D]	1xiTRAQ8plex [N-Term]	1xiTRAQ8plex [N-Term]			0.0293267	0.00430639	0.224	1	3	1	A0A0E0HSW9	Uncharacterized protein OS=Oryza nivara OX=4536 PE=4 SV=1	A0A0E0HSX0; A0A0E0HSW9; A0A0E0HSW8	A0A0E0HSW9 [89-98]	0	1333.75	10	0	-0.63	96.7	62.4			1	1	96.7	62.4	99.5	64.2	57.1	48.5	1	1		High	Not Found	Not Found	Not Found	Not Found	Not Found	Not Found	Not Found	Not Found	Not Found	High
FALSE	High	Unambiguous	NVDSAFLSVAK	[R].NVDSAFLSVAK.[L]	1xiTRAQ8plex [K11]; 1xiTRAQ8plex [N-Term]	1xiTRAQ8plex [K11]; 1xiTRAQ8plex [N-Term]			0.00882346	0.00134705	0.414	1	5	1	B8A8N9	Uncharacterized protein OS=Oryza sativa subsp. indica OX=39946 GN=OsI_03499 PE=4 SV=1	A0A0E0FS73; Q5JLU1; B8A8N9; B9EZ48; A0A0E0FS72	B8A8N9 [246-256]	0	1759.02	11	0	0.01	115	115.8			1	1	115	115.8	80.3	80.8	46.1	61.1	1	1		Not Found	Not Found	High	Not Found	Not Found	Not Found	Not Found	Not Found	Not Found	Not Found	High
FALSE	High	Unambiguous	NVDMIAAR	[KR].NVDMIAAR.[R]	1xiTRAQ8plex [N-Term]	1xiTRAQ8plex [N-Term]			0.00290531	0.000331219	0.623	2	6	2	B9FLJ3; B8AQE5	Uncharacterized protein OS=Oryza sativa subsp. japonica OX=39947 GN=OsJ_19496 PE=3 SV=1;Uncharacterized protein OS=Oryza sativa subsp. indica OX=39946 GN=OsI_13267 PE=3 SV=1	B9FLJ3; B8AWG8; B8AQE5; Q10DZ2; A0A0E0GSQ6; Q6I614	B9FLJ3 [282-289]; B8AQE5 [253-260]	0	1193.66	8	0	0.12	95.7	103.8			1	1	95.7	103.8	93.7	101.6	53.8	76.8	1	1	NotUnique	Not Found	Not Found	Not Found	Not Found	Not Found	Not Found	Not Found	Not Found	Not Found	High	High
FALSE	High	Unambiguous	NVDEAVVGLR	[K].NVDEAVVGLR.[A]	1xiTRAQ8plex [N-Term]	1xiTRAQ8plex [N-Term]			0.000121116	0	1.2	1	2	2	B8BD58	Uncharacterized protein OS=Oryza sativa subsp. indica OX=39946 GN=OsI_30467 PE=4 SV=1	B8BD58; Q6K447	B8BD58 [46-55]	0	1375.78	10	0	-0.05	97.1	93.9			1	1	97.1	93.9	224	216.4	128.6	163.6	2	2		Not Found	Not Found	Not Found	Not Found	Not Found	High	Not Found	High	Not Found	Not Found	High
FALSE	High	Unambiguous	NVCTEAGMAAIR	[R].NVCTEAGMAAIR.[A]	1xCarbamidomethyl [C3]; 1xiTRAQ8plex [N-Term]	1xCarbamidomethyl [C3]; 1xiTRAQ8plex [N-Term]			1.85024e-05	0	1.475	1	7	5	B8ADT3	Uncharacterized protein OS=Oryza sativa subsp. indica OX=39946 GN=OsI_06267 PE=3 SV=1	B8B4N6; Q69Q32; Q8W3N8; Q9FXT8; C0J9X5; B8ADT3; A0A0N7KEV9	B8ADT3 [352-363]	0	1596.81	12	0	-0.07	94.5	90.2			1	1	94.5	90.2	350.3	334.7	201.1	253	5	5		Not Found	Not Found	Not Found	Not Found	Not Found	Not Found	Not Found	High	Not Found	High	High
FALSE	High	Unambiguous	NVATFLVQAGIAK	[K].NVATFLVQAGIAK.[K]	1xiTRAQ8plex [K13]; 1xiTRAQ8plex [N-Term]	1xiTRAQ8plex [K13]; 1xiTRAQ8plex [N-Term]			0.00146121	0.000289213	0.728	1	3	1	B8AZK8	Uncharacterized protein OS=Oryza sativa subsp. indica OX=39946 GN=OsI_20483 PE=4 SV=1	B8AZK8; A0A0E0HGF1; Q6L4U9	B8AZK8 [192-204]	0	1940.18	13	0	0.22	101.9	118.9			1	1	101.9	118.9	54.9	64	31.5	48.4	1	1		Not Found	Not Found	Not Found	Not Found	Not Found	Not Found	High	Not Found	Not Found	Not Found	High
FALSE	High	Unambiguous	NVALQCVR	[R].NVALQCVR.[V]	1xCarbamidomethyl [C6]; 1xiTRAQ8plex [N-Term]	1xCarbamidomethyl [C6]; 1xiTRAQ8plex [N-Term]			0.00163294	0.000289213	0.711	1	4	2	B9F7D0	Os03g0279950 protein OS=Oryza sativa subsp. japonica OX=39947 GN=Os03g0279950 PE=4 SV=1	B9F7D0; A0A0N7KH16; B8ALH3; Q0KIW5	B9F7D0 [114-121]	0	1263.71	8	0	-0.3	96	78.1			1	1	96	78.1	260.4	211.8	149.5	160.1	2	2		Not Found	Not Found	Not Found	Not Found	Not Found	Not Found	High	Not Found	Not Found	Not Found	High
FALSE	High	Unambiguous	NVALPTGGDAMIASIAAAPEEAK	[R].NVALPTGGDAMIASIAAAPEEAK.[V]	1xiTRAQ8plex [K23]; 1xiTRAQ8plex [N-Term]	1xiTRAQ8plex [K23]; 1xiTRAQ8plex [N-Term]			3.14231e-05	0	1.399	1	3	1	A2YP23	Uncharacterized protein OS=Oryza sativa subsp. indica OX=39946 GN=OsI_27012 PE=4 SV=1	A0A0E0I4K6; A0A0E0H4Q8; A2YP23	A2YP23 [429-451]	0	2805.53	23	0	0.05	86.2	89.3			1	1	86.2	89.3	90.4	93.7	51.9	70.8	1	1		High	Not Found	Not Found	Not Found	Not Found	Not Found	Not Found	Not Found	Not Found	Not Found	High
FALSE	High	Unambiguous	NVAGSISGLNAGNAASIPSK	[K].NVAGSISGLNAGNAASIPSK.[C]	1xiTRAQ8plex [K20]; 1xiTRAQ8plex [N-Term]	1xiTRAQ8plex [K20]; 1xiTRAQ8plex [N-Term]			3.62127e-07	0	2.036	1	6	5	A2ZAT0	Non-specific lipid-transfer protein 2 OS=Oryza sativa subsp. indica OX=39946 GN=LTP2-A PE=3 SV=1	A0A0E0IXA6; A0A0P0Y6A6; O22482; A0A1L2JIE5; A2ZAT0; T2D089	A2ZAT0 [80-99]	0	2436.37	20	0	0.28	82	99.9			1	1	82	99.9	425.7	518.4	244.4	391.9	5	5		High	Not Found	Not Found	Not Found	Not Found	Not Found	Not Found	High	Not Found	High	High
FALSE	High	Unambiguous	NVAGSISGLNAGNAASIPSK	[K].NVAGSISGLNAGNAASIPSK.[C]	1xiTRAQ8plex [K20]	1xiTRAQ8plex [K20]			0.000440785	0.000149867	0.962	1	6	2	A2ZAT0	Non-specific lipid-transfer protein 2 OS=Oryza sativa subsp. indica OX=39946 GN=LTP2-A PE=3 SV=1	A0A0E0IXA6; A0A0P0Y6A6; O22482; A0A1L2JIE5; A2ZAT0; T2D089	A2ZAT0 [80-99]	0	2132.16	20	0	0.9	99.6	185.7			1	1	99.6	185.7	109.9	204.9	63.1	154.9	2	2		Not Found	Not Found	Not Found	Not Found	Not Found	Not Found	High	Not Found	Not Found	Not Found	High
FALSE	High	Unambiguous	NVAEMIQK	[K].NVAEMIQK.[W]	1xiTRAQ8plex [K8]; 1xiTRAQ8plex [N-Term]	1xiTRAQ8plex [K8]; 1xiTRAQ8plex [N-Term]			0.00945365	0.00141718	0.402	1	10	1	A0A0E0IXB9	Chalcone-flavonone isomerase family protein OS=Oryza nivara OX=4536 PE=3 SV=1	A0A0E0J601; A0A0E0IXB8; A2ZHF9; B9G921; Q2RBC7; Q2QYK6; A0A0E0IXB9; A3CEC6; A0A0E0IXC0; B8BIQ9	A0A0E0IXB9 [360-367]	0	1540.9	8	0	0.25	85.9	101.8			1	1	85.9	101.8	69.1	82	39.7	62	1	1		High	Not Found	Not Found	Not Found	Not Found	Not Found	Not Found	Not Found	Not Found	Not Found	High
FALSE	High	Unambiguous	NVADLEGVVAGYAK	[K].NVADLEGVVAGYAK.[A]	1xiTRAQ8plex [K14]; 1xiTRAQ8plex [N-Term]	1xiTRAQ8plex [K14]; 1xiTRAQ8plex [N-Term]			5.36792e-07	0	1.98	2	3	1	B8B1F4; A0A0E0GD31	Uncharacterized protein OS=Oryza sativa subsp. indica OX=39946 GN=OsI_24144 PE=3 SV=1;Uncharacterized protein OS=Oryza nivara OX=4536 PE=3 SV=1	Q653V7; B8B1F4; A0A0E0GD31	B8B1F4 [319-332]; A0A0E0GD31 [261-274]	0	2014.14	14	0	0.28	102.3	124			1	1	102.3	124	63.4	76.9	36.4	58.1	1	1	NotUnique	High	Not Found	Not Found	Not Found	Not Found	Not Found	Not Found	Not Found	Not Found	Not Found	High
FALSE	High	Unambiguous	NVDQGAADVVAR	[R].NVDQGAADVVAR.[W]	1xiTRAQ8plex [N-Term]	1xiTRAQ8plex [N-Term]			2.4648e-06	0	1.763	1	4	1	A0A0E0HS72	Uncharacterized protein OS=Oryza nivara OX=4536 PE=3 SV=1	B8B3J6; Q5Z964; A0A0E0HS72; A0A0P0WXN6	A0A0E0HS72 [262-273]	0	1518.82	12	0	-0.18	81	71.7			1	1	81	71.7	113.4	100.4	65.1	75.9	1	1		Not Found	Not Found	High	Not Found	Not Found	Not Found	Not Found	Not Found	Not Found	Not Found	High
FALSE	High	Unambiguous	NTTSDIIFSSSSIK	[R].NTTSDIIFSSSSIK.[R]	1xiTRAQ8plex [K14]; 1xiTRAQ8plex [N-Term]	1xiTRAQ8plex [K14]; 1xiTRAQ8plex [N-Term]			0.00312908	0.000331219	0.611	1	2	1	Q7EYS3	Glycine/D-amino acid oxidases-like OS=Oryza sativa subsp. japonica OX=39947 GN=Os08g0422000 PE=2 SV=1	A0A0P0XG21; Q7EYS3	Q7EYS3 [318-331]	0	2108.17	14	0	-0.58	123.5	82.4			1	1	123.5	82.4	97	64.7	55.7	48.9	1	1		Not Found	Not Found	High	Not Found	Not Found	Not Found	Not Found	Not Found	Not Found	Not Found	High
FALSE	High	Unambiguous	NTTPPPAESAYR	[K].NTTPPPAESAYR.[L]	1xiTRAQ8plex [Y11]; 1xiTRAQ8plex [N-Term]	1xiTRAQ8plex [Y11]; 1xiTRAQ8plex [N-Term]			0.000746757	0.000212667	0.846	1	4	1	Q9FW17	Putative serine peptidase OS=Oryza sativa subsp. japonica OX=39947 GN=OSJNBa0055O03.7 PE=4 SV=1	Q9FW17; B8BHU8; B9G6L3; Q7XCY0	Q9FW17 [453-464]	0	1912.04	12	0	-0.2	97.9	85.5			1	1	97.9	85.5	88.5	77.2	50.8	58.4	1	1		Not Found	Not Found	Not Found	Not Found	Not Found	Not Found	Not Found	Not Found	High	Not Found	High
FALSE	High	Unambiguous	NTTPPPAESAYR	[K].NTTPPPAESAYR.[L]	1xiTRAQ8plex [N-Term]	1xiTRAQ8plex [N-Term]			0.00220042	0.000289213	0.666	1	4	2	Q9FW17	Putative serine peptidase OS=Oryza sativa subsp. japonica OX=39947 GN=OSJNBa0055O03.7 PE=4 SV=1	Q9FW17; B8BHU8; B9G6L3; Q7XCY0	Q9FW17 [453-464]	0	1607.83	12	0	-0.19	98.2	85.8			1	1	98.2	85.8	138.8	121.3	79.7	91.7	2	2		Not Found	Not Found	Not Found	High	Not Found	Not Found	Not Found	Not Found	High	Not Found	High
FALSE	High	Unambiguous	NTLLIMTSNVGSSVIEK	[K].NTLLIMTSNVGSSVIEK.[G]	1xOxidation [M6]; 1xiTRAQ8plex [K17]; 1xiTRAQ8plex [N-Term]	1xOxidation [M6]; 1xiTRAQ8plex [K17]; 1xiTRAQ8plex [N-Term]			2.60712e-06	0	1.755	2	7	3	A3ATE4; B8BNQ4	Uncharacterized protein OS=Oryza sativa subsp. japonica OX=39947 GN=OsJ_14634 PE=3 SV=1;Uncharacterized protein OS=Oryza sativa subsp. indica OX=39946 GN=OsI_37876 PE=3 SV=1	A0A0E0H027; B9GCG4; B8ATF3; A3ATE4; B8BNQ4; Q2QVG9; A0A0P0W9M5	A3ATE4 [860-876]; B8BNQ4 [1239-1255]	0	2430.37	17	0	0.08	98.2	103.7			1	1	98.2	103.7	415.4	438.4	238.5	331.4	3	3	NotUnique	High	Not Found	Not Found	Not Found	Not Found	Not Found	High	Not Found	Not Found	Not Found	High
FALSE	High	Unambiguous	NTLLIMTSNVGSSVIEK	[K].NTLLIMTSNVGSSVIEK.[G]	1xiTRAQ8plex [K17]; 1xiTRAQ8plex [N-Term]	1xiTRAQ8plex [K17]; 1xiTRAQ8plex [N-Term]			1.11131e-05	0	1.548	2	7	2	A3ATE4; B8BNQ4	Uncharacterized protein OS=Oryza sativa subsp. japonica OX=39947 GN=OsJ_14634 PE=3 SV=1;Uncharacterized protein OS=Oryza sativa subsp. indica OX=39946 GN=OsI_37876 PE=3 SV=1	A0A0E0H027; B9GCG4; B8ATF3; A3ATE4; B8BNQ4; Q2QVG9; A0A0P0W9M5	A3ATE4 [860-876]; B8BNQ4 [1239-1255]	0	2414.38	17	0	-0.18	106.4	93.9			1	1	106.4	93.9	139.9	123.4	80.3	93.3	2	2	NotUnique	High	High	Not Found	Not Found	Not Found	Not Found	Not Found	Not Found	Not Found	Not Found	High
FALSE	High	Unambiguous	NTIEVTHTEK	[R].NTIEVTHTEK.[L]	1xiTRAQ8plex [K10]; 1xiTRAQ8plex [N-Term]	1xiTRAQ8plex [K10]; 1xiTRAQ8plex [N-Term]			0.0512808	0.00631127	0.152	1	2	1	A0A0E0G2N4	Uncharacterized protein OS=Oryza nivara OX=4536 PE=3 SV=1	A0A0E0G2N4; B8AIY6	A0A0E0G2N4 [781-790]	0	1780.01	10	0	-0.52	84.6	59			1	1	84.6	59	55.6	38.8	31.9	29.3	1	1		Not Found	High	Not Found	Not Found	Not Found	Not Found	Not Found	Not Found	Not Found	Not Found	High
FALSE	High	Unambiguous	NTIAVPTGGWAVIR	[R].NTIAVPTGGWAVIR.[F]	1xiTRAQ8plex [N-Term]	1xiTRAQ8plex [N-Term]			0.000691506	0.000149867	0.862	1	14	6	A0A0E0FVS6	Laccase OS=Oryza nivara OX=4536 PE=3 SV=1	B9GCM5; A0A0E0FVS6; Q0IP28; A0A0P0Y8N9; Q5N7B4; A0A0E0J8N3; A0A0E0FVS8; B9FN77; Q2QUP7; A0A0P0Y9B1; Q0IP32; A0A0E0J9S5; B8ACE7; B8AZE5	A0A0E0FVS6 [503-516]	0	1759.02	14	0	0.92	80.3	151.6			1	1	80.3	151.6	101	190.6	58	144.1	3	3		Not Found	Not Found	Not Found	Not Found	Not Found	Not Found	Not Found	Not Found	High	Not Found	High
FALSE	High	Unambiguous	NTGVKPEILK	[R].NTGVKPEILK.[R]	2xiTRAQ8plex [K5; K10]; 1xiTRAQ8plex [N-Term]	2xiTRAQ8plex [K5; K10]; 1xiTRAQ8plex [N-Term]			0.0740053	0.00855879	0.109	1	6	2	A0A0E0GZY0	Uncharacterized protein OS=Oryza nivara OX=4536 PE=4 SV=1	A0A0P0WA25; B8AT82; Q01LD8; B9FEW6; Q0JDN5; A0A0E0GZY0	A0A0E0GZY0 [586-595]	0	2011.27	10	0	0.11	93.2	100.5			1	1	93.2	100.5	400.6	432.1	230	326.7	2	2		High	Not Found	Not Found	Not Found	Not Found	Not Found	Not Found	Not Found	Not Found	Not Found	High
FALSE	High	Unambiguous	NTGVDLVLSCVDNYEAR	[R].NTGVDLVLSCVDNYEAR.[M]	1xCarbamidomethyl [C10]; 1xiTRAQ8plex [N-Term]	1xCarbamidomethyl [C10]; 1xiTRAQ8plex [N-Term]			7.79065e-07	0	1.927	1	4	1	A0A0E0G710	Uncharacterized protein OS=Oryza nivara OX=4536 PE=4 SV=1	A0A0E0G712; A0A0E0G710; Q6K6K7; A0A0E0G711	A0A0E0G710 [270-286]	0	2229.11	17	0	0.02	87.8	89.3			1	1	87.8	89.3	59.2	60.2	34	45.5	1	1		Not Found	Not Found	Not Found	Not Found	Not Found	Not Found	Not Found	Not Found	High	Not Found	High
FALSE	High	Unambiguous	NTGTTFLVGGR	[K].NTGTTFLVGGR.[N]	1xiTRAQ8plex [N-Term]	1xiTRAQ8plex [N-Term]			0.00897558	0.00137526	0.411	1	5	1	A0A0E0FRJ4	Uncharacterized protein OS=Oryza nivara OX=4536 PE=4 SV=1	B8A800; A0A0E0FRJ4; Q5N7Q5; B9EYX4; A0A0E0FRJ5	A0A0E0FRJ4 [328-338]	0	1426.8	11	0	-0.41	103.4	77.9			1	1	103.4	77.9	61.1	46	35.1	34.8	1	1		Not Found	Not Found	High	Not Found	Not Found	Not Found	Not Found	Not Found	Not Found	Not Found	High
FALSE	High	Unambiguous	NTGPVHPLTR	[R].NTGPVHPLTR.[Q]	1xiTRAQ8plex [N-Term]	1xiTRAQ8plex [N-Term]			0.0277335	0.00415351	0.232	1	14	1	A0A0E0H6E1	DNA-directed RNA polymerase subunit beta OS=Oryza nivara OX=4536 PE=3 SV=1	A0A0P0WFD3; A0A0P0WFF5; B8AV78; Q6YYK5; A3BQ32; A0A0E0I7N8; A0A0E0H6E1; Q0J7Q4; Q7F9D6; Q259Y6; B9FCT0; Q7XTQ7; A0A0E0I7N7; Q0J9N2	A0A0E0H6E1 [1223-1232]	0	1395.8	10	0	-0.37	108.4	83.6			1	1	108.4	83.6	79.4	61.2	45.6	46.3	1	1		Not Found	Not Found	Not Found	Not Found	Not Found	Not Found	High	Not Found	Not Found	Not Found	High
FALSE	High	Unambiguous	NTGDATTFTNADLGAK	[R].NTGDATTFTNADLGAK.[K]	1xiTRAQ8plex [K16]; 1xiTRAQ8plex [N-Term]	1xiTRAQ8plex [K16]; 1xiTRAQ8plex [N-Term]			8.94743e-06	0	1.579	1	6	1	Q0JNR2	Cysteine proteinase inhibitor 12 OS=Oryza sativa subsp. japonica OX=39947 GN=Os01g0270100 PE=2 SV=1	B9EV54; A0A0E0FJY3; A0A0E0FJY2; B8AC95; A0A0P0V179; Q0JNR2	Q0JNR2 [135-150]	0	2205.16	16	0	0.44	74.9	101.7			1	1	74.9	101.7	59.9	81.4	34.4	61.5	1	1		Not Found	Not Found	Not Found	Not Found	High	Not Found	Not Found	Not Found	Not Found	Not Found	High
FALSE	High	Unambiguous	NTGALPLSAK	[K].NTGALPLSAK.[S]	1xiTRAQ8plex [K10]; 1xiTRAQ8plex [N-Term]	1xiTRAQ8plex [K10]; 1xiTRAQ8plex [N-Term]			0.000438822	0.000149867	0.963	2	5	2	A0A0E0H6D8; B8AV76	Uncharacterized protein OS=Oryza nivara OX=4536 PE=4 SV=1;Uncharacterized protein OS=Oryza sativa subsp. indica OX=39946 GN=OsI_17615 PE=4 SV=1	A0A0P0WFE5; A0A0E0H6D8; B8AV76; Q5JQX8; B9FCS8	A0A0E0H6D8 [404-413]; B8AV76 [404-413]	0	1579.96	10	0	0.19	108.1	123.3			1	1	108.1	123.3	195.4	222.9	112.2	168.5	2	2	NotUnique	Not Found	Not Found	Not Found	Not Found	High	Not Found	Not Found	Not Found	Not Found	Not Found	High
FALSE	High	Unambiguous	NTILQILR	[K].NTILQILR.[V]	1xiTRAQ8plex [N-Term]	1xiTRAQ8plex [N-Term]			0.03826	0.00531496	0.188	1	4	1	A0A0E0ILK1	Uncharacterized protein OS=Oryza nivara OX=4536 PE=4 SV=1	B8BPD0; A0A0E0ILK1; B9GCX0; A0A0E0ILK2	A0A0E0ILK1 [112-119]	0	1274.81	8	0	0.16	92.3	103.3			1	1	92.3	103.3	90.2	101.1	51.8	76.4	1	1		High	Not Found	Not Found	Not Found	Not Found	Not Found	Not Found	Not Found	Not Found	Not Found	High
FALSE	High	Unambiguous	NTFFEVERPLRPPR	[R].NTFFEVERPLRPPR.[G]	1xiTRAQ8plex [N-Term]	1xiTRAQ8plex [N-Term]			0.00789557	0.00119089	0.434	1	2	1	A0A0E0FIC0	Uncharacterized protein OS=Oryza nivara OX=4536 PE=4 SV=1	B9EU02; A0A0E0FIC0	A0A0E0FIC0 [54-67]	0	2062.15	14	0	-0.38	106.7	82.3			1	1	106.7	82.3	57.1	44	32.8	33.3	1	1		Not Found	Not Found	Not Found	Not Found	Not Found	High	Not Found	Not Found	Not Found	Not Found	High
FALSE	High	Unambiguous	NTEVALLDYGQVK	[K].NTEVALLDYGQVK.[A]	1xiTRAQ8plex [K13]; 1xiTRAQ8plex [N-Term]	1xiTRAQ8plex [K13]; 1xiTRAQ8plex [N-Term]			1.55401e-05	0	1.5	1	3	3	B8A7S8	Uncharacterized protein OS=Oryza sativa subsp. indica OX=39946 GN=OsI_04827 PE=4 SV=1	Q5N6W3; B8A7S8; Q5N6W2	B8A7S8 [321-333]	0	2058.17	13	0	0.14	85.3	94.1			1	1	85.3	94.1	289.1	318.9	166	241.1	3	3		Not Found	Not Found	Not Found	Not Found	Not Found	Not Found	Not Found	High	High	Not Found	High
FALSE	High	Unambiguous	NTETMGVLVNSFESLESR	[R].NTETMGVLVNSFESLESR.[A]	1xiTRAQ8plex [N-Term]	1xiTRAQ8plex [N-Term]			5.14625e-07	0	1.986	1	2	1	A0A0E0FSS1	Glycosyltransferase OS=Oryza nivara OX=4536 PE=3 SV=1	A0A0E0FSS1; Q942C4	A0A0E0FSS1 [204-221]	0	2317.16	18	0	0.54	86.1	125.3			1	1	86.1	125.3	71.9	104.8	41.3	79.2	1	1		High	Not Found	Not Found	Not Found	Not Found	Not Found	Not Found	Not Found	Not Found	Not Found	High
FALSE	High	Unambiguous	NTETLVADFGESAIGR	[R].NTETLVADFGESAIGR.[V]	1xiTRAQ8plex [N-Term]	1xiTRAQ8plex [N-Term]			0.0190364	0.00298271	0.289	1	4	1	A0A0E0IYT5	Uncharacterized protein OS=Oryza nivara OX=4536 PE=4 SV=1	B8B1D5; H2KW18; A0A0E0IYT5; Q53PH5	A0A0E0IYT5 [231-246]	0	1984.03	16	0	0.37	85.1	110.3			1	1	85.1	110.3	37.4	48.5	21.5	36.7	1	1		Not Found	Not Found	Not Found	Not Found	Not Found	High	Not Found	Not Found	Not Found	Not Found	High
FALSE	High	Unambiguous	NTEPYVQK	[K].NTEPYVQK.[V]	1xiTRAQ8plex [K8]; 1xiTRAQ8plex [N-Term]	1xiTRAQ8plex [K8]; 1xiTRAQ8plex [N-Term]			0.00334322	0.000331219	0.6	1	6	1	A0A0E0IEN0	Uncharacterized protein OS=Oryza nivara OX=4536 PE=4 SV=1	A0A0E0IEN1; A6N0E5; Q6ZBK6; Q84PA2; A0A0E0IEN0; B9G1U0	A0A0E0IEN0 [289-296]	0	1586.9	8	0	-0.24	107.6	91.1			1	1	107.6	91.1	193.8	164.2	111.3	124.1	1	1		Not Found	Not Found	Not Found	High	Not Found	Not Found	Not Found	Not Found	Not Found	Not Found	High
FALSE	High	Unambiguous	NTECEADKPGFISLVPK	[K].NTECEADKPGFISLVPK.[I]	1xCarbamidomethyl [C4]; 2xiTRAQ8plex [K8; K17]; 1xiTRAQ8plex [N-Term]	1xCarbamidomethyl [C4]; 2xiTRAQ8plex [K8; K17]; 1xiTRAQ8plex [N-Term]			0.0567709	0.00685518	0.14	1	9	1	Q5Z876	Proteasome activator subunit 4-like OS=Oryza sativa subsp. japonica OX=39947 GN=OJ1217_C01.10 PE=4 SV=1	A0A0E0HPE0; A0A0E0HPE1; A0A0E0HPE3; B8B0W6; Q5Z876; A0A0E0HPE4; Q0DCQ3; A0A0E0HPE2; B9EXD7	Q5Z876 [1092-1108]	0	2817.56	17	0	-0.1	100.1	93.5			1	1	100.1	93.5	69.5	64.9	39.9	49.1	1	1		Not Found	Not Found	Not Found	Not Found	Not Found	Not Found	Not Found	Not Found	Not Found	High	High
FALSE	High	Unambiguous	NTDQLEGSLR	[R].NTDQLEGSLR.[E]	1xiTRAQ8plex [N-Term]	1xiTRAQ8plex [N-Term]			0.0759185	0.0087651	0.106	1	2	1	A2Y2C4	Uncharacterized protein OS=Oryza sativa subsp. indica OX=39946 GN=OsI_19156 PE=4 SV=1	A2Y2C4; A2Y2C8	A2Y2C4 [34-43]	0	1436.76	10	0	0.07	92.6	97.1			1	1	92.6	97.1	367.8	385.9	211.2	291.7	1	1		Not Found	Not Found	Not Found	High	Not Found	Not Found	Not Found	Not Found	Not Found	Not Found	High
FALSE	High	Unambiguous	NTCLAYLASLNEPDTTELAFIEYK	[K].NTCLAYLASLNEPDTTELAFIEYK.[S]	1xCarbamidomethyl [C3]; 1xiTRAQ8plex [Y/K]; 1xiTRAQ8plex [N-Term]	1xCarbamidomethyl [C3]; 1xiTRAQ8plex [Y23; K24]; 1xiTRAQ8plex [N-Term]			2.00071e-08	0	2.448	1	3	2	B8B9L6	Uncharacterized protein OS=Oryza sativa subsp. indica OX=39946 GN=OsI_30294 PE=4 SV=1	A0A0E0IFW3; B8B9L6; A0A0E0IFW2	B8B9L6 [780-803]	0	3384.75	24	0	0.18	72.9	82.6			1	1	72.9	82.6	71.9	81.5	41.3	61.6	1	1		High	Not Found	Not Found	Not Found	Not Found	Not Found	Not Found	Not Found	Not Found	Not Found	High
FALSE	High	Unambiguous	NTASDWINQR	[R].NTASDWINQR.[S]	1xiTRAQ8plex [N-Term]	1xiTRAQ8plex [N-Term]			5.90245e-05	0	1.308	1	3	1	A0A0E0FFQ2	Uncharacterized protein OS=Oryza nivara OX=4536 PE=4 SV=1	A0A0E0FFQ3; Q9LGA3; A0A0E0FFQ2	A0A0E0FFQ2 [213-222]	0	1508.78	10	0	-0.12	103.6	95.2			1	1	103.6	95.2	232.3	213.6	133.4	161.5	1	1		High	Not Found	Not Found	Not Found	Not Found	Not Found	Not Found	Not Found	Not Found	Not Found	High
FALSE	High	Unambiguous	NTALHYAAGYGR	[K].NTALHYAAGYGR.[K]	1xiTRAQ8plex [Y]; 1xiTRAQ8plex [N-Term]	1xiTRAQ8plex [Y6; Y10]; 1xiTRAQ8plex [N-Term]			0.000118052	0	1.204	1	3	3	A2XP52	Uncharacterized protein OS=Oryza sativa subsp. indica OX=39946 GN=OsI_14356 PE=4 SV=1	A0A0E0GWL9; Q10AH9; A2XP52	A2XP52 [293-304]	0	1902.04	12	0	-0.44	110.4	81.1			1	1	110.4	81.1	658.7	484	378.2	365.9	3	3		Not Found	Not Found	Not Found	High	Not Found	Not Found	Not Found	Not Found	Not Found	Not Found	High
FALSE	High	Unambiguous	NTALHYAAGYGR	[K].NTALHYAAGYGR.[K]	1xiTRAQ8plex [N-Term]	1xiTRAQ8plex [N-Term]			7.69403e-05	0	1.269	1	3	6	A2XP52	Uncharacterized protein OS=Oryza sativa subsp. indica OX=39946 GN=OsI_14356 PE=4 SV=1	A0A0E0GWL9; Q10AH9; A2XP52	A2XP52 [293-304]	0	1597.84	12	0	0.04	86.5	89.2			1	1	86.5	89.2	643.9	663.5	369.7	501.6	6	6		Not Found	Not Found	Not Found	High	Not Found	Not Found	Not Found	High	High	Not Found	High
FALSE	High	Unambiguous	NTFANLALPLFSMAEPVPPK	[R].NTFANLALPLFSMAEPVPPK.[VT]	1xiTRAQ8plex [K20]; 1xiTRAQ8plex [N-Term]	1xiTRAQ8plex [K20]; 1xiTRAQ8plex [N-Term]			1.74979e-05	0	1.483	1	18	2	B9GBE8	Uncharacterized protein OS=Oryza sativa subsp. japonica OX=39947 GN=OsJ_34931 PE=3 SV=1	B9FV11; Q2QYU8; A0A0E0J5U2; A0A0E0I623; Q2RBM4; Q84NQ2; B8BNT8; A0A0E0J5U4; A0A0P0XXZ7; A0A0E0J5U5; A0A0E0IWZ6; B9GBE8; B8BNT1; B8B6A7; A0A0E0J5U3; A0A0P0XY47; A0A0E0I622; A0A0P0XAH7	B9GBE8 [939-958]	0	2765.55	20	0	0.49	90	126			1	1	90	126	20	28	11.5	21.2	1	1		Not Found	Not Found	Not Found	Not Found	Not Found	Not Found	High	Not Found	Not Found	Not Found	High
FALSE	High	Unambiguous	NTLNYLTAASAVK	[R].NTLNYLTAASAVK.[D]	1xiTRAQ8plex [K13]; 1xiTRAQ8plex [N-Term]	1xiTRAQ8plex [K13]; 1xiTRAQ8plex [N-Term]			0.000199989	0.000149867	1.118	1	2	2	A0A0E0I1S3	Uncharacterized protein OS=Oryza nivara OX=4536 PE=4 SV=1	A3BK70; A0A0E0I1S3	A0A0E0I1S3 [269-281]	0	1974.15	13	0	0.24	98.9	116.4			1	1	98.9	116.4	199.2	234.5	114.4	177.3	2	2		High	Not Found	Not Found	Not Found	Not Found	Not Found	Not Found	Not Found	Not Found	Not Found	High
FALSE	High	Unambiguous	NTLQGLAAR	[K].NTLQGLAAR.[H]	1xiTRAQ8plex [N-Term]	1xiTRAQ8plex [N-Term]			0.00187656	0.000289213	0.69	1	4	1	A0A0E0HHI0	Uncharacterized protein OS=Oryza nivara OX=4536 PE=3 SV=1	A0A0E0HHI0; A0A0E0HHI1; B8AW64; Q53WK4	A0A0E0HHI0 [37-45]	0	1247.74	9	0	0.48	77.4	107.8			1	1	77.4	107.8	37.8	52.6	21.7	39.8	1	1		Not Found	Not Found	Not Found	Not Found	Not Found	Not Found	Not Found	Not Found	Not Found	High	High
FALSE	High	Unambiguous	NTLSIPDHFDDAR	[K].NTLSIPDHFDDAR.[V]	1xiTRAQ8plex [N-Term]	1xiTRAQ8plex [N-Term]			0.000191991	0.000149867	1.125	1	1	3	B8BDJ3	Uncharacterized protein OS=Oryza sativa subsp. indica OX=39946 GN=OsI_32046 PE=3 SV=1	B8BDJ3	B8BDJ3 [312-324]	0	1804.91	13	0	-0.73	137.1	82.6			1	1	137.1	82.6	545.3	328.4	313.1	248.3	3	3		Not Found	Not Found	Not Found	Not Found	High	Not Found	Not Found	Not Found	Not Found	Not Found	High
FALSE	High	Unambiguous	NTTITIPGSSDR	[K].NTTITIPGSSDR.[F]	1xiTRAQ8plex [N-Term]	1xiTRAQ8plex [N-Term]			1.49026e-05	0	1.506	1	3	1	A0A0E0GM53	Uncharacterized protein OS=Oryza nivara OX=4536 PE=4 SV=1	A0A0E0GM53; A0A0E0GM54; B9F8C7	A0A0E0GM53 [118-129]	0	1565.84	12	0	-0.01	117.1	116.2			1	1	117.1	116.2	148.6	147.5	85.3	111.5	1	1		Not Found	High	Not Found	Not Found	Not Found	Not Found	Not Found	Not Found	Not Found	Not Found	High
FALSE	High	Unambiguous	NTTLPTSK	[R].NTTLPTSK.[S]	1xiTRAQ8plex [K8]; 1xiTRAQ8plex [N-Term]	1xiTRAQ8plex [K8]; 1xiTRAQ8plex [N-Term]			0.0303848	0.00439735	0.219	2	10	1	B8BP25; A0A0E0HC73	Uncharacterized protein OS=Oryza sativa subsp. indica OX=39946 GN=OsI_37938 PE=3 SV=1;Uncharacterized protein OS=Oryza nivara OX=4536 PE=3 SV=1	Q0DJB9; A2Y2Y4; A0A0E0J8K1; Q2QV45; A0A0P0Y952; B8BP25; A0A0P0Y8M7; A0A0P0Y8U7; A0A0E0HC73; Q84P99	B8BP25 [486-493]; A0A0E0HC73 [458-465]	0	1469.88	8	0	-0.01	90.6	89.9			1	1	90.6	89.9	100.1	99.3	57.5	75.1	1	1	NotUnique	Not Found	Not Found	Not Found	Not Found	Not Found	Not Found	Not Found	High	Not Found	Not Found	High
FALSE	High	Unambiguous	NTTIPTK	[R].NTTIPTK.[K]	1xiTRAQ8plex [K7]; 1xiTRAQ8plex [N-Term]	1xiTRAQ8plex [K7]; 1xiTRAQ8plex [N-Term]			0.0293267	0.00430639	0.224	7	31	3	A0A0E0ILM1; Q53NM9; Q6L509; A0A0E0GDH3; A0A0E0GVP0; A0A0E0FVL6; A0A0E0J243	Uncharacterized protein OS=Oryza nivara OX=4536 PE=3 SV=1;DnaK-type molecular chaperone hsp70-rice OS=Oryza sativa subsp. japonica OX=39947 GN=LOC_Os11g47760 PE=3 SV=1;Os05g0460000 protein OS=Oryza sativa subsp. japonica OX=39947 GN=Os05g0460000 PE=2 SV=1;Uncharacterized protein OS=Oryza nivara OX=4536 PE=3 SV=1;Uncharacterized protein OS=Oryza nivara OX=4536 PE=3 SV=1;Uncharacterized protein OS=…	A0A0E0ILM1; Q6Z7L1; Q53NM9; Q6L509; A2XF40; A0A0E0J5I6; Q943K7; Q40693; A3CDZ7; A0A0E0J5I5; Q2QZ41; A0A0E0GDH3; Q0DT05; A2XA53; H2KWK1; A2XF47; Q10NA9; B8AMB5; Q10NA1; C6F1K2; H2KWK2; A0A0E0GVP0; B8ALM9; B8BD19; A0A0P0VQ65; A0A0E0FLX2; A2ZH15; A0A0E0FVL6; A0A0E0J243; B8AC06; B9G4B3	A0A0E0ILM1 [476-482]; Q53NM9 [423-429]; Q6L509 [422-428]; A0A0E0GDH3 [460-466]; A0A0E0GVP0 [424-430]; A0A0E0FVL6 [422-428]; A0A0E0J243 [423-429]	0	1382.85	7	0	-0.11	92.8	86.2			1	1	92.8	86.2	572.3	531.9	328.6	402.1	3	3	NotUnique	Not Found	Not Found	Not Found	Not Found	Not Found	Not Found	Not Found	High	Not Found	High	High
FALSE	High	Unambiguous	NTTFVEGFSK	[R].NTTFVEGFSK.[T]	1xiTRAQ8plex [K10]; 1xiTRAQ8plex [N-Term]	1xiTRAQ8plex [K10]; 1xiTRAQ8plex [N-Term]			0.00180327	0.000289213	0.696	1	5	1	A0A0E0G390	Uncharacterized protein OS=Oryza nivara OX=4536 PE=4 SV=1	B9F3U3; A0A0E0G390; Q6H7Q8; B8AJB2; A0A0E0G389	A0A0E0G390 [322-331]	0	1737.96	10	0	0.14	91.3	100.6			1	1	91.3	100.6	183.9	202.6	105.6	153.2	1	1		High	Not Found	Not Found	Not Found	Not Found	Not Found	Not Found	Not Found	Not Found	Not Found	High
FALSE	High	Unambiguous	NTTDEQVCPICLTNPK	[K].NTTDEQVCPICLTNPK.[D]	2xCarbamidomethyl [C8; C11]; 1xiTRAQ8plex [K16]; 1xiTRAQ8plex [N-Term]	2xCarbamidomethyl [C8; C11]; 1xiTRAQ8plex [K16]; 1xiTRAQ8plex [N-Term]			0.00115801	0.000289213	0.765	1	4	1	B9EWK5	Uncharacterized protein OS=Oryza sativa subsp. japonica OX=39947 GN=OsJ_04843 PE=4 SV=1	A0A0E0FZ54; A0A0E0FZ53; Q5JMT9; B9EWK5	B9EWK5 [575-590]	0	2498.28	16	0	0.13	104.5	114.3			1	1	104.5	114.3	193.3	211.5	111	159.9	1	1		Not Found	Not Found	Not Found	Not Found	Not Found	High	Not Found	Not Found	Not Found	Not Found	High
FALSE	High	Unambiguous	NTTAYENYKR	[K].NTTAYENYKR.[I]	1xiTRAQ8plex [Y/K]; 1xiTRAQ8plex [N-Term]	1xiTRAQ8plex [Y5; Y8; K9]; 1xiTRAQ8plex [N-Term]			0.000892144	0.000212667	0.811	1	4	5	B8AM29	Uncharacterized protein OS=Oryza sativa subsp. indica OX=39946 GN=OsI_11123 PE=3 SV=1	B9F7T1; A0A0E0GL44; Q10MW3; B8AM29	B8AM29 [382-391]	1	1868.01	10	0	0.2	86.1	98.8			1	1	86.1	98.8	179.4	205.8	103	155.6	2	2		Not Found	Not Found	Not Found	Not Found	Not Found	High	Not Found	High	Not Found	Not Found	High
FALSE	High	Unambiguous	NTTAYENYK	[K].NTTAYENYK.[R]	1xiTRAQ8plex [K/Y]; 1xiTRAQ8plex [N-Term]	1xiTRAQ8plex [Y8; K9]; 1xiTRAQ8plex [N-Term]			0.0017795	0.000289213	0.698	1	4	3	B8AM29	Uncharacterized protein OS=Oryza sativa subsp. indica OX=39946 GN=OsI_11123 PE=3 SV=1	B9F7T1; A0A0E0GL44; Q10MW3; B8AM29	B8AM29 [382-390]	0	1711.91	9	0	0.02	87	88			1	1	87	88	171.4	173.3	98.4	131	2	2		Not Found	Not Found	Not Found	High	Not Found	Not Found	High	Not Found	Not Found	Not Found	High
FALSE	High	Unambiguous	NTSVQFVK	[K].NTSVQFVK.[D]	1xiTRAQ8plex [K8]; 1xiTRAQ8plex [N-Term]	1xiTRAQ8plex [K8]; 1xiTRAQ8plex [N-Term]			0.0333882	0.00473489	0.206	1	4	1	A0A0E0HMN3	Uncharacterized protein OS=Oryza nivara OX=4536 PE=4 SV=1	B8B3Z1; Q69Y16; A0A0E0HMN3; B9FS66	A0A0E0HMN3 [114-121]	0	1530.91	8	0	-0.01	104	103.5			1	1	104	103.5	112.7	112	64.7	84.7	1	1		Not Found	Not Found	High	Not Found	Not Found	Not Found	Not Found	Not Found	Not Found	Not Found	High
FALSE	High	Unambiguous	NTSVLIR	[K].NTSVLIR.[R]	1xiTRAQ8plex [N-Term]	1xiTRAQ8plex [N-Term]			0.0448925	0.00584789	0.168	1	5	1	Q337X8	Transposon protein, putative, CACTA, En/Spm sub-class, expressed OS=Oryza sativa subsp. japonica OX=39947 GN=LOC_Os10g29560 PE=4 SV=1	Q0IXI6; B8BH00; Q337X8; B9G5U8; A0A0E0FI43	Q337X8 [67-73]	0	1106.68	7	0	-0.08	107.4	101.3			1	1	107.4	101.3	197.7	186.5	113.5	141	1	1		Not Found	Not Found	Not Found	Not Found	Not Found	Not Found	Not Found	Not Found	High	Not Found	High
FALSE	High	Unambiguous	NTSITYK	[K].NTSITYK.[G]	1xiTRAQ8plex [K7]; 1xiTRAQ8plex [N-Term]	1xiTRAQ8plex [K7]; 1xiTRAQ8plex [N-Term]			0.0597549	0.00708921	0.134	1	3	1	Q6KA61	Os02g0285800 protein OS=Oryza sativa subsp. japonica OX=39947 GN=Os02g0285800 PE=4 SV=1	B9F518; Q6KA61; A0A0E0GD71	Q6KA61 [132-138]	0	1434.84	7	0	-0.62	112.1	72.8			1	1	112.1	72.8	112.9	73.3	64.8	55.4	1	1		Not Found	Not Found	Not Found	Not Found	Not Found	Not Found	Not Found	Not Found	Not Found	High	High
FALSE	High	Unambiguous	NTSEAEAFALLSEEGIAK	[K].NTSEAEAFALLSEEGIAK.[G]	1xiTRAQ8plex [K18]; 1xiTRAQ8plex [N-Term]	1xiTRAQ8plex [K18]; 1xiTRAQ8plex [N-Term]			2.10771e-07	0	2.113	1	6	1	Q10A14	Alanine--tRNA ligase OS=Oryza sativa subsp. japonica OX=39947 GN=LOC_Os10g10244 PE=2 SV=1	B8BFZ6; B9G7S6; A0A0E0IQ66; A0A0E0IQ65; Q94GG8; Q10A14	Q10A14 [770-787]	0	2488.34	18	0	0.18	81.5	92.5			1	1	81.5	92.5	36.6	41.5	21	31.4	1	1		Not Found	Not Found	Not Found	Not Found	High	Not Found	Not Found	Not Found	Not Found	Not Found	High
FALSE	High	Unambiguous	NTSAVSIILR	[K].NTSAVSIILR.[G]	1xiTRAQ8plex [N-Term]	1xiTRAQ8plex [N-Term]			0.000135758	0	1.182	1	2	2	Q7FAT6	OSJNBa0010H02.6 protein OS=Oryza sativa subsp. japonica OX=39947 GN=Os04g0551800 PE=2 SV=1	A0A0E0H3Y8; Q7FAT6	Q7FAT6 [372-381]	0	1377.84	10	0	0.27	94.4	113.7			1	1	94.4	113.7	177.3	213.6	101.8	161.5	2	2		Not Found	Not Found	Not Found	Not Found	Not Found	High	Not Found	High	Not Found	Not Found	High
FALSE	High	Unambiguous	NTQQGAATTCYLALHPELK	[K].NTQQGAATTCYLALHPELK.[D]	1xCarbamidomethyl [C10]; 2xiTRAQ8plex [Y11; K19]; 1xiTRAQ8plex [N-Term]	1xCarbamidomethyl [C10]; 2xiTRAQ8plex [Y11; K19]; 1xiTRAQ8plex [N-Term]			2.64396e-06	0	1.753	1	3	2	A0A0E0IZ23	Uncharacterized protein OS=Oryza nivara OX=4536 PE=3 SV=1	A0A0E0IZ23; Q53ML8; Q0IU69	A0A0E0IZ23 [266-284]	0	3028.67	19	0	-0.11	97.6	90.5			1	1	97.6	90.5	153.3	142.1	88	107.4	2	2		Not Found	Not Found	Not Found	Not Found	Not Found	Not Found	High	Not Found	Not Found	Not Found	High
FALSE	High	Unambiguous	NTQQGAATTCYLALHPELK	[K].NTQQGAATTCYLALHPELK.[D]	1xCarbamidomethyl [C10]; 1xiTRAQ8plex [K19]; 1xiTRAQ8plex [N-Term]	1xCarbamidomethyl [C10]; 1xiTRAQ8plex [K19]; 1xiTRAQ8plex [N-Term]			7.93408e-08	0	2.252	1	3	2	A0A0E0IZ23	Uncharacterized protein OS=Oryza nivara OX=4536 PE=3 SV=1	A0A0E0IZ23; Q53ML8; Q0IU69	A0A0E0IZ23 [266-284]	0	2724.46	19	0	-0.27	98.5	81.6			1	1	98.5	81.6	128.2	106.1	73.6	80.2	2	2		Not Found	Not Found	High	Not Found	Not Found	Not Found	High	Not Found	Not Found	Not Found	High
FALSE	High	Unambiguous	NTPVFAAPVAPAAMDAAVDR	[R].NTPVFAAPVAPAAMDAAVDR.[L]	1xiTRAQ8plex [N-Term]	1xiTRAQ8plex [N-Term]			0.00161159	0.000289213	0.713	1	4	1	Q0JKY8	Carbonic anhydrase (Fragment) OS=Oryza sativa subsp. japonica OX=39947 GN=Os01g0639900 PE=3 SV=1	A2WT25; O80422; Q0JKY8; A0A0E0FQ09	Q0JKY8 [67-86]	0	2288.2	20	0	0.22	86	100.1			1	1	86	100.1	63.6	73.9	36.5	55.9	1	1		Not Found	Not Found	Not Found	High	Not Found	Not Found	Not Found	Not Found	Not Found	Not Found	High
FALSE	High	Unambiguous	NTPLHYAAGYGR	[K].NTPLHYAAGYGR.[K]	1xiTRAQ8plex [N-Term]	1xiTRAQ8plex [N-Term]			0.000324411	0.000149867	1.028	1	6	1	Q0J0F4	Os09g0513000 protein (Fragment) OS=Oryza sativa subsp. japonica OX=39947 GN=Os09g0513000 PE=4 SV=1	B7EN30; Q8RVS1; Q69IN8; A0A0E0IM87; B7E764; Q0J0F4	Q0J0F4 [295-306]	0	1623.85	12	0	-0.14	96.6	87.8			1	1	96.6	87.8	182.5	165.9	104.8	125.4	1	1		High	Not Found	Not Found	Not Found	Not Found	Not Found	Not Found	Not Found	Not Found	Not Found	High
FALSE	High	Unambiguous	NTNTDEYGSTGSYNK	[K].NTNTDEYGSTGSYNK.[S]	2xiTRAQ8plex [Y7; K15]; 1xiTRAQ8plex [N-Term]	2xiTRAQ8plex [Y7; K15]; 1xiTRAQ8plex [N-Term]			0.00664779	0.00113913	0.467	2	11	2	B8ATR4; B9FF68	Uncharacterized protein OS=Oryza sativa subsp. indica OX=39946 GN=OsI_15904 PE=4 SV=1;Uncharacterized protein OS=Oryza sativa subsp. japonica OX=39947 GN=OsJ_14816 PE=4 SV=1	A0A0E0H0T7; Q01L88; A0A0E0H0T9; A0A0E0H0U0; B8ATR4; A0A0E0H0T8; A0A0P0WAD7; A2XTG9; Q7XJY0; B9FF68; A0A0E0H0T6	B8ATR4 [58-72]; B9FF68 [58-72]	0	2563.3	15	0	-0.94	126.9	66.2			1	1	126.9	66.2	304.8	159	175	120.2	2	2	NotUnique	Not Found	Not Found	Not Found	High	High	Not Found	Not Found	Not Found	Not Found	Not Found	High
FALSE	High	Unambiguous	NTNTDEYGSTGSYNK	[K].NTNTDEYGSTGSYNK.[S]	1xiTRAQ8plex [K15]; 1xiTRAQ8plex [N-Term]	1xiTRAQ8plex [K15]; 1xiTRAQ8plex [N-Term]			1.44567e-06	0	1.839	2	11	2	B8ATR4; B9FF68	Uncharacterized protein OS=Oryza sativa subsp. indica OX=39946 GN=OsI_15904 PE=4 SV=1;Uncharacterized protein OS=Oryza sativa subsp. japonica OX=39947 GN=OsJ_14816 PE=4 SV=1	A0A0E0H0T7; Q01L88; A0A0E0H0T9; A0A0E0H0U0; B8ATR4; A0A0E0H0T8; A0A0P0WAD7; A2XTG9; Q7XJY0; B9FF68; A0A0E0H0T6	B8ATR4 [58-72]; B9FF68 [58-72]	0	2259.1	15	0	-1.03	151.1	74			1	1	151.1	74	267.5	131.1	153.6	99.1	2	2	NotUnique	Not Found	Not Found	Not Found	High	Not Found	Not Found	Not Found	Not Found	Not Found	Not Found	High
FALSE	High	Unambiguous	NTNNPVGGTIMR	[K].NTNNPVGGTIMR.[T]	1xiTRAQ8plex [N-Term]	1xiTRAQ8plex [N-Term]			2.99284e-05	0	1.406	1	5	1	A0A0E0FYV2	Uncharacterized protein OS=Oryza nivara OX=4536 PE=4 SV=1	A0A0E0FYV2; A0A0E0FYV3; Q5JKZ8; B8A979; A0A0E0FYV4	A0A0E0FYV2 [293-304]	0	1577.84	12	0	-0.38	64.6	49.6			1	1	64.6	49.6	52.3	40.1	30	30.3	1	1		Not Found	Not Found	Not Found	Not Found	Not Found	Not Found	High	Not Found	Not Found	Not Found	High
FALSE	High	Unambiguous	NTMLVPAK	[R].NTMLVPAK.[G]	1xiTRAQ8plex [K8]; 1xiTRAQ8plex [N-Term]	1xiTRAQ8plex [K8]; 1xiTRAQ8plex [N-Term]			0.037672	0.00526631	0.19	1	3	1	Q0D8C5	Os07g0168600 protein (Fragment) OS=Oryza sativa subsp. japonica OX=39947 GN=Os07g0168600 PE=3 SV=1	Q0D8C5; A2YIJ5; A0A0E0HX41	Q0D8C5 [428-435]	0	1481.9	8	0	0.52	81.2	116.7			1	1	81.2	116.7	155.7	223.8	89.4	169.2	1	1		Not Found	Not Found	Not Found	Not Found	Not Found	High	Not Found	Not Found	Not Found	Not Found	High
FALSE	High	Unambiguous	NTIYDYFDK	[K].NTIYDYFDK.[N]	iTRAQ8plex [K]; 1xiTRAQ8plex [N-Term]	iTRAQ8plex [K]; 1xiTRAQ8plex [N-Term]			0.000570261	0.000149867	0.904	1	4	2	A0A0E0IEF7	Uncharacterized protein OS=Oryza nivara OX=4536 PE=4 SV=1	Q0IMX0; B8BM97; A0A0E0IEF7; Q2QPD4	A0A0E0IEF7 [122-130]	0	1786.95	9	0	0.3	109.9	135.7			1	1	109.9	135.7	238.1	293.9	136.7	222.2	2	2		Not Found	Not Found	Not Found	Not Found	Not Found	Not Found	Not Found	Not Found	High	Not Found	High
FALSE	High	Unambiguous	NTLVSGGVR	[R].NTLVSGGVR.[G]	1xiTRAQ8plex [N-Term]	1xiTRAQ8plex [N-Term]			0.0242145	0.00365923	0.252	1	12	1	A0A0E0HZS5	Uncharacterized protein OS=Oryza nivara OX=4536 PE=4 SV=1	A0A0E0HZS5; Q0IM68; B8B5N5; A3BJ75; A0A0E0IR92; A0A0E0IR95; A0A0E0IR93; A0A0P0YBU6; B8BMT2; A0A0E0IR94; B9GE20; A0A0E0JBW7	A0A0E0HZS5 [1101-1109]	0	1206.71	9	0	-0.04	84.1	81.7			1	1	84.1	81.7	104.7	101.7	60.1	76.9	1	1		Not Found	Not Found	Not Found	Not Found	Not Found	Not Found	High	Not Found	Not Found	Not Found	High
FALSE	High	Unambiguous	NTLVEIVQSQDQYIR	[K].NTLVEIVQSQDQYIR.[D]	1xiTRAQ8plex [N-Term]	1xiTRAQ8plex [N-Term]			4.5687e-06	0	1.675	1	7	1	A0A0E0HU43	Uncharacterized protein OS=Oryza nivara OX=4536 PE=3 SV=1	B8B0Q4; A0A0E0HU44; C7J4C1; B9FQ68; A0A0E0HU43; Q67WM1; A6N078	A0A0E0HU43 [1123-1137]	0	2110.14	15	0	0.08	107.3	113.8			1	1	107.3	113.8	38.7	41	22.2	31	1	1		Not Found	Not Found	Not Found	Not Found	Not Found	High	Not Found	Not Found	Not Found	Not Found	High
FALSE	High	Unambiguous	NVGIVLMGDGLMIQEGSFVK	[K].NVGIVLMGDGLMIQEGSFVK.[A]	1xOxidation [M]; 1xiTRAQ8plex [K20]; 1xiTRAQ8plex [N-Term]	1xOxidation [M7; M12]; 1xiTRAQ8plex [K20]; 1xiTRAQ8plex [N-Term]			1.04363e-07	0	2.213	1	8	3	E9KIN8	ATP synthase subunit alpha, chloroplastic OS=Oryza sativa subsp. japonica OX=39947 GN=atpA PE=3 SV=1	A0A0E0GS54; A0A1W5HYX6; E9KIN8; Q8S7T5; J3R7S9; A0A0E0I3Y8; Q8S6F8; Q8S6Z1	E9KIN8 [97-116]	0	2731.5	20	0	-0.16	101.3	90.9			1	1	101.3	90.9	105.5	94.7	60.6	71.6	2	2		Not Found	Not Found	Not Found	Not Found	Not Found	Not Found	Not Found	High	High	Not Found	High
FALSE	High	Unambiguous	NVGIVLMGDGLMIQEGSFVK	[K].NVGIVLMGDGLMIQEGSFVK.[A]	2xOxidation [M7; M12]; 1xiTRAQ8plex [K20]; 1xiTRAQ8plex [N-Term]	2xOxidation [M7; M12]; 1xiTRAQ8plex [K20]; 1xiTRAQ8plex [N-Term]			2.87619e-06	0	1.741	1	8	6	E9KIN8	ATP synthase subunit alpha, chloroplastic OS=Oryza sativa subsp. japonica OX=39947 GN=atpA PE=3 SV=1	A0A0E0GS54; A0A1W5HYX6; E9KIN8; Q8S7T5; J3R7S9; A0A0E0I3Y8; Q8S6F8; Q8S6Z1	E9KIN8 [97-116]	0	2747.49	20	0	-0.09	133.3	125.6			1	1	133.3	125.6	527.6	497.4	302.9	376	6	6		Not Found	Not Found	Not Found	Not Found	Not Found	High	Not Found	High	High	Not Found	High
FALSE	High	Unambiguous	NVGPSGVTIAIVR	[K].NVGPSGVTIAIVR.[K]	1xiTRAQ8plex [N-Term]	1xiTRAQ8plex [N-Term]			8.51987e-06	0	1.586	1	2	2	Q8LMR0	Phosphoserine aminotransferase OS=Oryza sativa subsp. japonica OX=39947 GN=OJ1134F05.4 PE=2 SV=1	Q8LMR0; A2XCQ4	Q8LMR0 [261-273]	0	1586.95	13	0	0.19	95.9	109.6			1	1	95.9	109.6	400.6	457.7	230	346	2	2		Not Found	Not Found	Not Found	Not Found	Not Found	High	Not Found	High	Not Found	Not Found	High
FALSE	High	Unambiguous	NVGSNANAVYEAK	[R].NVGSNANAVYEAK.[I]	1xiTRAQ8plex [K13]; 1xiTRAQ8plex [N-Term]	1xiTRAQ8plex [K13]; 1xiTRAQ8plex [N-Term]			2.54984e-05	0	1.429	2	4	3	A0A0E0GDL7; Q6K7G5	Uncharacterized protein OS=Oryza nivara OX=4536 PE=4 SV=1;Os02g0779200 protein OS=Oryza sativa subsp. japonica OX=39947 GN=Os02g0779200 PE=4 SV=1	A0A0P0VQ78; A0A0E0GDL7; Q6K7G5; A2XA86	A0A0E0GDL7 [687-699]; Q6K7G5 [695-707]	0	1945.06	13	0	-0.16	96.2	86.4			1	1	96.2	86.4	305.5	274.3	175.4	207.4	3	3	NotUnique	Not Found	Not Found	Not Found	Not Found	High	Not Found	Not Found	High	High	Not Found	High
FALSE	High	Unambiguous	NVVLDEYGSPK	[R].NVVLDEYGSPK.[V]	2xiTRAQ8plex [Y7; K11]; 1xiTRAQ8plex [N-Term]	2xiTRAQ8plex [Y7; K11]; 1xiTRAQ8plex [N-Term]			0.00154939	0.000289213	0.719	1	1	4	A2ZJH7	Uncharacterized protein OS=Oryza sativa subsp. indica OX=39946 GN=OsI_37967 PE=3 SV=1	A2ZJH7	A2ZJH7 [73-83]	0	2133.23	11	0	-0.09	95	89.4			1	1	95	89.4	259	243.8	148.7	184.3	4	4		Not Found	Not Found	Not Found	Not Found	Not Found	Not Found	Not Found	High	High	Not Found	High
FALSE	High	Unambiguous	NVVLDEYGSPK	[R].NVVLDEYGSPK.[V]	1xiTRAQ8plex [K11]; 1xiTRAQ8plex [N-Term]	1xiTRAQ8plex [K11]; 1xiTRAQ8plex [N-Term]			7.72489e-06	0	1.6	1	1	7	A2ZJH7	Uncharacterized protein OS=Oryza sativa subsp. indica OX=39946 GN=OsI_37967 PE=3 SV=1	A2ZJH7	A2ZJH7 [73-83]	0	1829.03	11	0	0.19	85.5	97.6			1	1	85.5	97.6	551.9	630	316.9	476.3	7	7		Not Found	Not Found	Not Found	Not Found	High	Not Found	Not Found	High	High	Not Found	High
FALSE	High	Unambiguous	NVVLDEFGSPK	[R].NVVLDEFGSPK.[V]	1xiTRAQ8plex [K11]; 1xiTRAQ8plex [N-Term]	1xiTRAQ8plex [K11]; 1xiTRAQ8plex [N-Term]			0.000123459	0	1.197	1	4	3	A2XPB4	Uncharacterized protein OS=Oryza sativa subsp. indica OX=39946 GN=OsI_14427 PE=3 SV=1	Q84P86; Q7X9A7; A2XPB4; C7J056	A2XPB4 [78-88]	0	1813.03	11	0	0.04	97.6	100			1	1	97.6	100	387	396.8	222.2	300	3	3		Not Found	Not Found	Not Found	Not Found	Not Found	High	Not Found	High	Not Found	Not Found	High
FALSE	High	Unambiguous	NVVGHCLSTR	[K].NVVGHCLSTR.[G]	1xCarbamidomethyl [C6]; 1xiTRAQ8plex [N-Term]	1xCarbamidomethyl [C6]; 1xiTRAQ8plex [N-Term]			0.000967674	0.000289213	0.796	1	6	1	A0A0E0J7G2	Uncharacterized protein OS=Oryza nivara OX=4536 PE=3 SV=1	Q2QWY7; B9GC53; A0A0E0J7G3; A0A0E0J7G2; B8BNF8; Q2QWY6	A0A0E0J7G2 [215-224]	0	1446.78	10	0	-0.22	94.8	81.7			1	1	94.8	81.7	102.4	88.2	58.8	66.7	1	1		Not Found	Not Found	Not Found	Not Found	Not Found	Not Found	Not Found	Not Found	High	Not Found	High
FALSE	High	Unambiguous	NVVFDIFTGK	[R].NVVFDIFTGK.[G]	1xiTRAQ8plex [K10]; 1xiTRAQ8plex [N-Term]	1xiTRAQ8plex [K10]; 1xiTRAQ8plex [N-Term]			0.0044713	0.000566757	0.547	1	5	1	A2Y375	Uncharacterized protein OS=Oryza sativa subsp. indica OX=39946 GN=OsI_19463 PE=3 SV=1	Q5W6F1; A3B7R7; A2Y375; A0A0E0HCK8; A0A0E0FV17	A2Y375 [104-113]	0	1748.02	10	0	-0.14	108	97.9			1	1	108	97.9	70.2	63.6	40.3	48.1	1	1		High	Not Found	Not Found	Not Found	Not Found	Not Found	Not Found	Not Found	Not Found	Not Found	High
FALSE	High	Unambiguous	NVVEQLVR	[R].NVVEQLVR.[R]	1xiTRAQ8plex [N-Term]	1xiTRAQ8plex [N-Term]			0.0018518	0.000289213	0.692	1	3	4	A0A0E0GUL1	Uncharacterized protein OS=Oryza nivara OX=4536 PE=3 SV=1	A0A0E0GUL1; Q10CE4; B8AKX5	A0A0E0GUL1 [424-431]	0	1260.76	8	0	-0.54	111.7	76.7			1	1	111.7	76.7	189	129.8	108.5	98.1	4	4		Not Found	Not Found	Not Found	Not Found	Not Found	High	High	High	Not Found	Not Found	High
FALSE	High	Unambiguous	NVVEHVWGPSEVEK	[R].NVVEHVWGPSEVEK.[S]	1xiTRAQ8plex [K14]; 1xiTRAQ8plex [N-Term]	1xiTRAQ8plex [K14]; 1xiTRAQ8plex [N-Term]			0.000172543	0.000112627	1.143	1	5	1	A0A0E0IIY5	Uncharacterized protein OS=Oryza nivara OX=4536 PE=3 SV=1	Q6H454; A0A0E0IIY6; A0A0E0IIY5; B8BF44; B9G3E5	A0A0E0IIY5 [299-312]	0	2217.21	14	0	-0.64	85.7	55.1			1	1	85.7	55.1	96.7	62.2	55.5	47	1	1		Not Found	Not Found	Not Found	Not Found	High	Not Found	Not Found	Not Found	Not Found	Not Found	High
FALSE	High	Unambiguous	NVVDIESDAVSSGQLPR	[R].NVVDIESDAVSSGQLPR.[E]	1xiTRAQ8plex [N-Term]	1xiTRAQ8plex [N-Term]			1.59502e-06	0	1.825	1	5	1	A0A0E0FVS6	Laccase OS=Oryza nivara OX=4536 PE=3 SV=1	A0A0E0FVS6; Q5N7B4; A0A0E0FVS8; Q5N7B3; B8ACE7	A0A0E0FVS6 [181-197]	0	2090.1	17	0	0.81	83.2	146			1	1	83.2	146	65.7	115.2	37.7	87.1	1	1		Not Found	Not Found	Not Found	Not Found	High	Not Found	Not Found	Not Found	Not Found	Not Found	High
FALSE	High	Unambiguous	NVVDGSTTFR	[R].NVVDGSTTFR.[S]	1xiTRAQ8plex [N-Term]	1xiTRAQ8plex [N-Term]			0.00449422	0.000566757	0.546	1	5	2	A0A0E0FKX1	Pectinesterase OS=Oryza nivara OX=4536 PE=4 SV=1	A0A0P0V1X3; Q655P5; B8A748; A0A0E0FKX1; B9EVS6	A0A0E0FKX1 [341-350]	0	1399.75	10	0	0.19	93.3	106.2			1	1	93.3	106.2	129.9	147.9	74.6	111.8	2	2		Not Found	Not Found	Not Found	Not Found	Not Found	Not Found	Not Found	High	Not Found	High	High
FALSE	High	Unambiguous	NVVCNFTEGAMYSFPQIR	[R].NVVCNFTEGAMYSFPQIR.[L]	1xCarbamidomethyl [C4]; 1xOxidation [M11]; 1xiTRAQ8plex [Y12]; 1xiTRAQ8plex [N-Term]	1xCarbamidomethyl [C4]; 1xOxidation [M11]; 1xiTRAQ8plex [Y12]; 1xiTRAQ8plex [N-Term]			0.000562655	0.000149867	0.907	2	4	3	A0A0E0FXV6; A2YHE6	Uncharacterized protein OS=Oryza nivara OX=4536 PE=4 SV=1;Uncharacterized protein OS=Oryza sativa subsp. indica OX=39946 GN=OsI_24612 PE=4 SV=1	Q84UX4; A0A0E0FXV6; A0A0P0X1V6; A2YHE6	A0A0E0FXV6 [385-402]; A2YHE6 [386-403]	0	2757.39	18	0	-0.52	105.1	73			1	1	105.1	73	242.3	168.4	139.1	127.3	3	3	NotUnique	Not Found	Not Found	Not Found	High	Not Found	High	Not Found	Not Found	Not Found	Not Found	High
FALSE	High	Unambiguous	NVVIEQSYGSPK	[R].NVVIEQSYGSPK.[V]	1xiTRAQ8plex [K12]; 1xiTRAQ8plex [N-Term]	1xiTRAQ8plex [K12]; 1xiTRAQ8plex [N-Term]			7.51165e-06	0	1.604	1	3	7	A0A0E0ISY9	Uncharacterized protein OS=Oryza nivara OX=4536 PE=3 SV=1	Q8H903; A0A0E0ISY9; Q7G2N7	A0A0E0ISY9 [910-921]	0	1929.09	12	0	0.07	95.2	99.8			1	1	95.2	99.8	719.8	754.5	413.3	570.4	7	7		Not Found	High	Not Found	Not Found	Not Found	Not Found	Not Found	High	High	Not Found	High
FALSE	High	Unambiguous	NVVCNFTEGAMYSFPQIR	[R].NVVCNFTEGAMYSFPQIR.[L]	1xCarbamidomethyl [C4]; 1xiTRAQ8plex [Y12]; 1xiTRAQ8plex [N-Term]	1xCarbamidomethyl [C4]; 1xiTRAQ8plex [Y12]; 1xiTRAQ8plex [N-Term]			1.31952e-06	0	1.852	2	4	6	A0A0E0FXV6; A2YHE6	Uncharacterized protein OS=Oryza nivara OX=4536 PE=4 SV=1;Uncharacterized protein OS=Oryza sativa subsp. indica OX=39946 GN=OsI_24612 PE=4 SV=1	Q84UX4; A0A0E0FXV6; A0A0P0X1V6; A2YHE6	A0A0E0FXV6 [385-402]; A2YHE6 [386-403]	0	2741.4	18	0	-0.65	110.9	70.6			1	1	110.9	70.6	336.5	214.2	193.2	161.9	6	6	NotUnique	Not Found	Not Found	Not Found	Not Found	Not Found	High	Not Found	High	Not Found	Not Found	High
FALSE	High	Unambiguous	NVVCNFTEGAMYSFPQIR	[R].NVVCNFTEGAMYSFPQIR.[L]	1xCarbamidomethyl [C4]; 1xiTRAQ8plex [N-Term]; 1xiTRAQ8plex [Y12]	1xCarbamidomethyl [C4]; 1xiTRAQ8plex [N-Term]; 1xiTRAQ8plex [Y12]			2.24813e-09	0	2.759	2	4	5	A0A0E0FXV6; A2YHE6	Uncharacterized protein OS=Oryza nivara OX=4536 PE=4 SV=1;Uncharacterized protein OS=Oryza sativa subsp. indica OX=39946 GN=OsI_24612 PE=4 SV=1	Q84UX4; A0A0E0FXV6; A0A0P0X1V6; A2YHE6	A0A0E0FXV6 [385-402]; A2YHE6 [386-403]	0	2437.19	18	0	-0.33	105.9	84.5			1	1	105.9	84.5	264.4	210.8	151.8	159.4	5	5	NotUnique	Not Found	Not Found	Not Found	Not Found	High	High	Not Found	High	Not Found	Not Found	High
FALSE	High	Unambiguous	NVVCNFTEGAMYSFPQIR	[R].NVVCNFTEGAMYSFPQIR.[L]	1xCarbamidomethyl [C4]	1xCarbamidomethyl [C4]			0.00080041	0.000212667	0.832	2	4	2	A0A0E0FXV6; A2YHE6	Uncharacterized protein OS=Oryza nivara OX=4536 PE=4 SV=1;Uncharacterized protein OS=Oryza sativa subsp. indica OX=39946 GN=OsI_24612 PE=4 SV=1	Q84UX4; A0A0E0FXV6; A0A0P0X1V6; A2YHE6	A0A0E0FXV6 [385-402]; A2YHE6 [386-403]	0	2132.99	18	0																NoQuanLabels	Not Found	Not Found	Not Found	High	Not Found	Not Found	Not Found	Not Found	Not Found	Not Found	High
FALSE	High	Unambiguous	NVTINYPFEK	[K].NVTINYPFEK.[G]	1xiTRAQ8plex [K10]; 1xiTRAQ8plex [N-Term]	1xiTRAQ8plex [K10]; 1xiTRAQ8plex [N-Term]			0.0169753	0.00276337	0.307	1	2	1	B9F5Y2	Uncharacterized protein OS=Oryza sativa subsp. japonica OX=39947 GN=OsJ_12764 PE=3 SV=1	B9F5Y2; Q7XZW1	B9F5Y2 [684-693]	0	1833.04	10	0	-0.01	102.1	101.2			1	1	102.1	101.2	58.9	58.3	33.8	44.1	1	1		Not Found	Not Found	Not Found	High	Not Found	Not Found	Not Found	Not Found	Not Found	Not Found	High
FALSE	High	Unambiguous	NVTDAEMTDLFSQYGNIK	[K].NVTDAEMTDLFSQYGNIK.[D]	1xiTRAQ8plex [K18]; 1xiTRAQ8plex [N-Term]	1xiTRAQ8plex [K18]; 1xiTRAQ8plex [N-Term]			0.00204582	0.000289213	0.677	1	5	1	B8AXN9	Uncharacterized protein OS=Oryza sativa subsp. indica OX=39946 GN=OsI_19721 PE=4 SV=1	B8AXN9; Q6I5P7; Q0DIP2; A0A0P0WLG8; B9FP92	B8AXN9 [144-161]	0	2654.36	18	0	-0.14	59.7	54.1			1	1	59.7	54.1	110.2	99.9	63.3	75.5	1	1		High	Not Found	Not Found	Not Found	Not Found	Not Found	Not Found	Not Found	Not Found	Not Found	High
FALSE	High	Unambiguous	NVTASDGNVAYLGGFAMPNDPAEQLK	[K].NVTASDGNVAYLGGFAMPNDPAEQLK.[L]	1xiTRAQ8plex [K26]; 1xiTRAQ8plex [N-Term]	1xiTRAQ8plex [K26]; 1xiTRAQ8plex [N-Term]			0.00262465	0.000289213	0.639	1	5	1	A0A0E0IMQ4	Uncharacterized protein OS=Oryza nivara OX=4536 PE=4 SV=1	A0A0E0IMQ4; Q69NF8; A6MZE2; B9G4P5; B8BDT2	A0A0E0IMQ4 [265-290]	0	3287.68	26	0	0.16	83.1	93			1	1	83.1	93	50	56	28.7	42.3	1	1		High	Not Found	Not Found	Not Found	Not Found	Not Found	Not Found	Not Found	Not Found	Not Found	High
FALSE	High	Unambiguous	NVSSAPYGPTWR	[R].NVSSAPYGPTWR.[A]	1xiTRAQ8plex [N-Term]	1xiTRAQ8plex [N-Term]			0.000483864	0.000149867	0.941	1	2	1	A2YR96	Uncharacterized protein OS=Oryza sativa subsp. indica OX=39946 GN=OsI_27825 PE=3 SV=1	Q84S04; A2YR96	A2YR96 [130-141]	0	1638.85	12	0	-0.22	99.4	85.6			1	1	99.4	85.6	141.4	121.7	81.2	92	1	1		Not Found	Not Found	Not Found	Not Found	Not Found	Not Found	Not Found	Not Found	Not Found	High	High
FALSE	High	Unambiguous	NVSPIEVK	[K].NVSPIEVK.[F]	1xiTRAQ8plex [K8]; 1xiTRAQ8plex [N-Term]	1xiTRAQ8plex [K8]; 1xiTRAQ8plex [N-Term]			0.0266124	0.00395502	0.238	1	2	2	A2YY54	Uncharacterized protein OS=Oryza sativa subsp. indica OX=39946 GN=OsI_30281 PE=4 SV=1	A0A0P0XIC1; A2YY54	A2YY54 [187-194]	0	1493.91	8	0	0.28	96.2	116.6			1	1	96.2	116.6	217	263	124.6	198.8	2	2		Not Found	Not Found	Not Found	Not Found	Not Found	Not Found	High	Not Found	High	Not Found	High
FALSE	High	Unambiguous	NVSNFLVQAGIVK	[K].NVSNFLVQAGIVK.[K]	1xiTRAQ8plex [K13]; 1xiTRAQ8plex [N-Term]	1xiTRAQ8plex [K13]; 1xiTRAQ8plex [N-Term]			0.00391975	0.000475664	0.572	1	3	1	B8B6X0	Uncharacterized protein OS=Oryza sativa subsp. indica OX=39946 GN=OsI_26284 PE=4 SV=1	B9FXL8; Q0D5W6; B8B6X0	B8B6X0 [822-834]	0	1997.2	13	0	-0.01	115.7	115.3			1	1	115.7	115.3	66	65.7	37.9	49.7	1	1		Not Found	Not Found	Not Found	Not Found	Not Found	High	Not Found	Not Found	Not Found	Not Found	High
FALSE	High	Unambiguous	NVSIYK	[K].NVSIYK.[S]	2xiTRAQ8plex [Y5; K6]; 1xiTRAQ8plex [N-Term]	2xiTRAQ8plex [Y5; K6]; 1xiTRAQ8plex [N-Term]			0.0175234	0.00282006	0.302	1	2	1	A0A0E0IU06	Malate dehydrogenase OS=Oryza nivara OX=4536 PE=3 SV=1	A1YQK1; A0A0E0IU06	A0A0E0IU06 [171-176]	0	1636.02	6	0	-0.85	138.8	76.8			1	1	138.8	76.8	210.2	116.3	120.7	87.9	1	1		Not Found	Not Found	Not Found	Not Found	Not Found	Not Found	High	Not Found	Not Found	Not Found	High
FALSE	High	Unambiguous	NVSIYK	[K].NVSIYK.[S]	1xiTRAQ8plex [K6]; 1xiTRAQ8plex [N-Term]	1xiTRAQ8plex [K6]; 1xiTRAQ8plex [N-Term]			0.0349118	0.00506489	0.2	1	2	1	A0A0E0IU06	Malate dehydrogenase OS=Oryza nivara OX=4536 PE=3 SV=1	A1YQK1; A0A0E0IU06	A0A0E0IU06 [171-176]	0	1331.81	6	0	-0.63	123.6	79.8			1	1	123.6	79.8	197.7	127.6	113.5	96.5	1	1		Not Found	Not Found	Not Found	Not Found	Not Found	Not Found	High	Not Found	Not Found	Not Found	High
FALSE	High	Unambiguous	NVVCNFTEGAMYSFPQIR	[R].NVVCNFTEGAMYSFPQIR.[L]	1xCarbamidomethyl [C4]; 1xOxidation [M11]; 1xiTRAQ8plex [N-Term]	1xCarbamidomethyl [C4]; 1xOxidation [M11]; 1xiTRAQ8plex [N-Term]			1.04355e-05	0	1.557	2	4	6	A0A0E0FXV6; A2YHE6	Uncharacterized protein OS=Oryza nivara OX=4536 PE=4 SV=1;Uncharacterized protein OS=Oryza sativa subsp. indica OX=39946 GN=OsI_24612 PE=4 SV=1	Q84UX4; A0A0E0FXV6; A0A0P0X1V6; A2YHE6	A0A0E0FXV6 [385-402]; A2YHE6 [386-403]	0	2453.19	18	0	-0.29	98.3	80.7			1	1	98.3	80.7	359.5	294.8	206.4	222.9	6	6	NotUnique	Not Found	Not Found	High	High	High	High	Not Found	Not Found	Not Found	Not Found	High
FALSE	High	Unambiguous	NVVLESK	[R].NVVLESK.[Y]	1xiTRAQ8plex [K7]; 1xiTRAQ8plex [N-Term]	1xiTRAQ8plex [K7]; 1xiTRAQ8plex [N-Term]			0.00789557	0.00119089	0.434	2	6	2	A0A0E0HK09; A0A0E0FZU3	Uncharacterized protein OS=Oryza nivara OX=4536 PE=3 SV=1;Uncharacterized protein OS=Oryza nivara OX=4536 PE=3 SV=1	Q6ZFJ9; B9FR63; Q9LWT6; A0A0P0WRC8; A0A0E0HK09; A0A0E0FZU3	A0A0E0HK09 [93-99]; A0A0E0FZU3 [89-95]	0	1396.86	7	0	-0.22	93.7	80.5			1	1	93.7	80.5	274.8	236	157.8	178.4	2	2	NotUnique	Not Found	Not Found	Not Found	Not Found	Not Found	High	Not Found	High	Not Found	Not Found	High
FALSE	High	Unambiguous	NVVTVFSAPNYCYR	[K].NVVTVFSAPNYCYR.[C]	1xCarbamidomethyl [C12]; 1xiTRAQ8plex [Y]; 1xiTRAQ8plex [N-Term]	1xCarbamidomethyl [C12]; 1xiTRAQ8plex [Y11; Y13]; 1xiTRAQ8plex [N-Term]			2.89044e-05	0	1.411	1	4	2	A2YEB4	Serine/threonine-protein phosphatase PP2A-1 catalytic subunit OS=Oryza sativa subsp. indica OX=39946 GN=PP2A1 PE=2 SV=1	B8AE78; B9F4A7; Q0E2S4; A2YEB4	A2YEB4 [252-265]	0	2298.22	14	0	-0.05	85.8	82.6			1	1	85.8	82.6	114.3	110.1	65.6	83.2	1	1		Not Found	Not Found	Not Found	Not Found	Not Found	Not Found	Not Found	Not Found	Not Found	High	High
FALSE	High	Unambiguous	NVWPAVVQGK	[K].NVWPAVVQGK.[V]	1xiTRAQ8plex [K10]; 1xiTRAQ8plex [N-Term]	1xiTRAQ8plex [K10]; 1xiTRAQ8plex [N-Term]			0.00477522	0.000609685	0.534	1	4	2	Q948G0	Putative quinone oxidoreductase OS=Oryza sativa OX=4530 GN=OSJNBa0049O12.14 PE=4 SV=1	Q948G0; B8AEF1; A0A0E0GEF4; Q6K840	Q948G0 [295-304]	0	1706.02	10	0	-0.62	114.8	74.7			1	1	114.8	74.7	258.3	168.1	148.3	127.1	2	2		High	Not Found	Not Found	Not Found	Not Found	Not Found	Not Found	Not Found	Not Found	Not Found	High
FALSE	High	Unambiguous	NYLCQTAIDAAEQGDYDEVRR	[R].NYLCQTAIDAAEQGDYDEVRR.[L]	1xCarbamidomethyl [C4]; 1xiTRAQ8plex [N-Term]	1xCarbamidomethyl [C4]; 1xiTRAQ8plex [N-Term]			0.0109	0.00177306	0.378	1	4	2	Q5ZA96	Os06g0320700 protein OS=Oryza sativa subsp. japonica OX=39947 GN=Os06g0320700 PE=3 SV=1	A2YCC0; B9FSZ9; A0A0E0G4R9; Q5ZA96	Q5ZA96 [568-588]	1	2791.33	21	0	0.06	91.3	94.9			1	1	91.3	94.9	73.7	76.6	42.3	57.9	2	2		Not Found	Not Found	High	Not Found	Not Found	Not Found	Not Found	Not Found	Not Found	Not Found	High
FALSE	High	Unambiguous	NYGIWLR	[K].NYGIWLR.[Y]	1xiTRAQ8plex [N-Term]	1xiTRAQ8plex [N-Term]			0.0190364	0.00298271	0.289	2	7	3	A0A0E0FT82; Q8RZ90	60S ribosomal protein L18a OS=Oryza nivara OX=4536 PE=3 SV=1;60S ribosomal protein L18a OS=Oryza sativa subsp. japonica OX=39947 GN=OSJNBb0063G05.12 PE=3 SV=1	A2Y7H9; Q0JKK9; A0A0E0FT82; B9EYI2; A0A0E0FT83; A0A0E0HIH7; Q8RZ90	A0A0E0FT82 [76-82]; Q8RZ90 [93-99]	0	1225.7	7	0	-0.18	104.9	92.5			1	1	104.9	92.5	356.7	314.7	204.8	237.9	3	3	NotUnique	Not Found	Not Found	Not Found	Not Found	Not Found	High	Not Found	Not Found	Not Found	High	High
FALSE	High	Unambiguous	NYFANIEVNR	[K].NYFANIEVNR.[G]	1xiTRAQ8plex [N-Term]	1xiTRAQ8plex [N-Term]			0.00370922	0.000428885	0.582	1	1	1	A2XEA4	Peroxidase OS=Oryza sativa subsp. indica OX=39946 GN=OsI_10660 PE=3 SV=1	A2XEA4	A2XEA4 [259-268]	0	1543.82	10	0	0.01	103.9	104.9			1	1	103.9	104.9	223.1	225.3	128.1	170.3	1	1		Not Found	Not Found	Not Found	Not Found	High	Not Found	Not Found	Not Found	Not Found	Not Found	High
FALSE	High	Unambiguous	NYEPSEAPFDISSVSLETK	[R].NYEPSEAPFDISSVSLETK.[S]	1xiTRAQ8plex [K19]; 1xiTRAQ8plex [N-Term]	1xiTRAQ8plex [K19]; 1xiTRAQ8plex [N-Term]			0.00561893	0.000981321	0.501	1	2	1	B8B874	Coatomer subunit gamma OS=Oryza sativa subsp. indica OX=39946 GN=OsI_25286 PE=3 SV=1	B8B874; A0A0E0FR48	B8B874 [575-593]	0	2721.41	19	0	0.83	74.4	132.3			1	1	74.4	132.3	16.9	30	9.7	22.7	1	1		Not Found	Not Found	Not Found	Not Found	Not Found	High	Not Found	Not Found	Not Found	Not Found	High
FALSE	High	Selected	NYENVCTLR	[K].NYENVCTLR.[V]	1xCarbamidomethyl [C6]; 1xiTRAQ8plex [N-Term]; 1xiTRAQ8plex [Y2]	1xCarbamidomethyl [C6]; 1xiTRAQ8plex [N-Term]; 1xiTRAQ8plex [Y2]			0.0740053	0.00855879	0.109	1	3	1	A0A0E0GBC9	Uncharacterized protein OS=Oryza nivara OX=4536 PE=4 SV=1	A0A0E0GBC9; Q6EPQ1; A0A0E0GBD0	A0A0E0GBC9 [266-274]	0	1472.75	9	0	-0.25	95.8	80.6			1	1	95.8	80.6	173.1	145.6	99.4	110.1	1	1		Not Found	Not Found	Not Found	Not Found	Not Found	High	Not Found	Not Found	Not Found	Not Found	High
FALSE	High	Unambiguous	NYDEAGNPR	[K].NYDEAGNPR.[R]	1xiTRAQ8plex [N-Term]	1xiTRAQ8plex [N-Term]			0.016761	0.0026934	0.309	1	3	1	Q0JNL8	Os01g0279200 protein OS=Oryza sativa subsp. japonica OX=39947 GN=Os01g0279200 PE=4 SV=1	Q0JNL8; Q5NBS3; A0A0E0FK46	Q0JNL8 [260-268]	0	1339.65	9	0	-0.51	117.8	82.5			1	1	117.8	82.5	106.8	74.7	61.3	56.5	1	1		Not Found	Not Found	High	Not Found	Not Found	Not Found	Not Found	Not Found	Not Found	Not Found	High
FALSE	High	Unambiguous	NYCGNVLR	[R].NYCGNVLR.[D]	1xCarbamidomethyl [C3]; 1xiTRAQ8plex [N-Term]	1xCarbamidomethyl [C3]; 1xiTRAQ8plex [N-Term]			0.00429049	0.000566757	0.555	1	4	1	B8BCN0	Uncharacterized protein OS=Oryza sativa subsp. indica OX=39946 GN=OsI_31696 PE=3 SV=1	B9G422; Q6YXG8; A0A0E0IL03; B8BCN0	B8BCN0 [208-215]	0	1299.68	8	0	-0.2	96.8	84.3			1	1	96.8	84.3	87.6	76.3	50.3	57.7	1	1		Not Found	Not Found	High	Not Found	Not Found	Not Found	Not Found	Not Found	Not Found	Not Found	High
FALSE	High	Unambiguous	NYCDVTLMSLAYAGTGNVLK	[R].NYCDVTLMSLAYAGTGNVLK.[V]	1xCarbamidomethyl [C3]; 1xiTRAQ8plex [K20]; 1xiTRAQ8plex [N-Term]	1xCarbamidomethyl [C3]; 1xiTRAQ8plex [K20]; 1xiTRAQ8plex [N-Term]			0.00307213	0.000331219	0.614	2	13	1	A0A0E0HK60; A2YGN8	26S proteasome non-ATPase regulatory subunit 2 homolog OS=Oryza nivara OX=4536 PE=3 SV=1;26S proteasome non-ATPase regulatory subunit 2 homolog OS=Oryza sativa subsp. indica OX=39946 GN=OsI_24349 PE=3 SV=1	A0A0E0HUX1; A0A0E0HK64; A0A0E0HK60; A0A0E0HUX2; B9FQQ6; A0A0E0HUX3; Q5Z854; A0A0E0HK61; Q6K2Q1; B8BEG9; A0A0E0HK63; A2YGN8; B9G2X0	A0A0E0HK60 [594-613]; A2YGN8 [604-623]	0	2798.47	20	0	0.24	88.6	104.7			1	1	88.6	104.7	24.7	29.2	14.2	22.1	1	1	NotUnique	Not Found	High	Not Found	Not Found	Not Found	Not Found	Not Found	Not Found	Not Found	Not Found	High
FALSE	High	Unambiguous	NYAEVSMAQK	[K].NYAEVSMAQK.[M]	1xiTRAQ8plex [K10]; 1xiTRAQ8plex [N-Term]	1xiTRAQ8plex [K10]; 1xiTRAQ8plex [N-Term]			9.39638e-06	0	1.572	2	7	3	A0A0E0GFB4; Q6K9T1	Uncharacterized protein OS=Oryza nivara OX=4536 PE=3 SV=1;Oligopeptidase A-like OS=Oryza sativa subsp. japonica OX=39947 GN=Os02g0830100 PE=2 SV=1	A0A0E0GFB4; Q6K9T1; B9F4N9; B8AF81; A0A0P0VRN6; A0A0E0GFB3; A0A0N7KGD8	A0A0E0GFB4 [374-383]; Q6K9T1 [353-362]	0	1748.95	10	0	-0.07	95.9	91.4			1	1	95.9	91.4	465.6	443.7	267.3	335.4	3	3	NotUnique	Not Found	Not Found	Not Found	Not Found	Not Found	High	Not Found	High	Not Found	Not Found	High
FALSE	High	Unambiguous	NYAEPQQLGEPR	[K].NYAEPQQLGEPR.[R]	1xiTRAQ8plex [N-Term]	1xiTRAQ8plex [N-Term]			0.000330816	0.000149867	1.024	1	10	3	A0A076FSW6	Starch synthase, chloroplastic/amyloplastic OS=Oryza sativa subsp. indica OX=39946 GN=SSII-1_3 PE=3 SV=1	Q7XE48; B8BH25; D0TZP0; A0A0E0ISG7; B9G5W7; A0A0E0ISG5; A0A0E0ISG6; D0TZN4; A0A076FSW6; D0TZP3	A0A076FSW6 [303-314]	0	1705.88	12	0	-0.14	90.7	82.3			1	1	90.7	82.3	267.2	242.2	153.4	183.1	3	3		Not Found	High	High	Not Found	Not Found	High	Not Found	Not Found	Not Found	Not Found	High
FALSE	High	Unambiguous	NYADMDEYPVTTELQNR	[K].NYADMDEYPVTTELQNR.[C]	1xiTRAQ8plex [N-Term]; 1xiTRAQ8plex [Y2]	1xiTRAQ8plex [N-Term]; 1xiTRAQ8plex [Y2]			0.00290531	0.000331219	0.623	1	2	2	B8AUD4	Glutamate decarboxylase OS=Oryza sativa subsp. indica OX=39946 GN=OsI_16074 PE=3 SV=1	B8AUD4; Q9AR41	B8AUD4 [85-101]	0	2363.11	17	0	-0.24	107.5	90.9			1	1	107.5	90.9	82.9	70.1	47.6	53	1	1		Not Found	Not Found	High	Not Found	Not Found	Not Found	Not Found	Not Found	Not Found	Not Found	High
FALSE	High	Unambiguous	NWSVPDSLSHVKK	[K].NWSVPDSLSHVKK.[Y]	2xiTRAQ8plex [K12; K13]; 1xiTRAQ8plex [N-Term]	2xiTRAQ8plex [K12; K13]; 1xiTRAQ8plex [N-Term]			0.0512808	0.00631127	0.152	1	3	1	Q67UK9	Probable glutathione S-transferase DHAR2, chloroplastic OS=Oryza sativa subsp. japonica OX=39947 GN=DHAR2 PE=2 SV=1	B8B4A8; Q67UK9; A0A0E0HN28	Q67UK9 [229-241]	1	2409.4	13	0	-0.02	98.4	97			1	1	98.4	97	114.4	112.8	65.7	85.3	1	1		Not Found	Not Found	Not Found	Not Found	Not Found	Not Found	High	Not Found	Not Found	Not Found	High
FALSE	High	Unambiguous	NWSVPDSLSHVK	[K].NWSVPDSLSHVK.[K]	1xiTRAQ8plex [K12]; 1xiTRAQ8plex [N-Term]	1xiTRAQ8plex [K12]; 1xiTRAQ8plex [N-Term]			0.00167659	0.000289213	0.707	1	3	1	Q67UK9	Probable glutathione S-transferase DHAR2, chloroplastic OS=Oryza sativa subsp. japonica OX=39947 GN=DHAR2 PE=2 SV=1	B8B4A8; Q67UK9; A0A0E0HN28	Q67UK9 [229-240]	0	1977.1	12	0	0.75	82.4	138.9			1	1	82.4	138.9	78.7	132.7	45.2	100.3	1	1		Not Found	Not Found	Not Found	High	Not Found	Not Found	Not Found	Not Found	Not Found	Not Found	High
FALSE	High	Unambiguous	NWSGAPNNPCR	[R].NWSGAPNNPCR.[V]	1xCarbamidomethyl [C10]; 1xiTRAQ8plex [N-Term]	1xCarbamidomethyl [C10]; 1xiTRAQ8plex [N-Term]			0.000665988	0.000149867	0.87	2	8	1	B8BJF6; B8AJE2	Transmembrane 9 superfamily member OS=Oryza sativa subsp. indica OX=39946 GN=OsI_35351 PE=3 SV=1;Transmembrane 9 superfamily member OS=Oryza sativa subsp. indica OX=39946 GN=OsI_07622 PE=3 SV=1	Q53ML9; B8BJF6; B8BNF3; B8AJE2; A0A0E0G833; A0A0E0J7F5; B9F0I0; A0A0E0IZ19	B8BJF6 [423-433]; B8AJE2 [420-430]	0	1576.76	11	0	-0.12	89.1	82.1			1	1	89.1	82.1	180.6	166.4	103.7	125.8	1	1	NotUnique	Not Found	Not Found	Not Found	High	Not Found	Not Found	Not Found	Not Found	Not Found	Not Found	High
FALSE	High	Unambiguous	NWNYTGLVDAIHNGEGK	[K].NWNYTGLVDAIHNGEGK.[C]	iTRAQ8plex [K]; 1xiTRAQ8plex [N-Term]	iTRAQ8plex [K]; 1xiTRAQ8plex [N-Term]			0.000363963	0.000149867	1.004	1	4	1	B8AM29	Uncharacterized protein OS=Oryza sativa subsp. indica OX=39946 GN=OsI_11123 PE=3 SV=1	B9F7T1; A0A0E0GL44; Q10MW3; B8AM29	B8AM29 [529-545]	0	2496.31	17	0	-0.09	97.7	91.9			1	1	97.7	91.9	85.9	80.7	49.3	61	1	1		Not Found	High	Not Found	Not Found	Not Found	Not Found	Not Found	Not Found	Not Found	Not Found	High
FALSE	High	Unambiguous	NWIVSASQDGR	[K].NWIVSASQDGR.[L]	1xiTRAQ8plex [N-Term]	1xiTRAQ8plex [N-Term]			0.0120173	0.00190899	0.362	1	4	1	A0A0E0GRL3	Uncharacterized protein OS=Oryza nivara OX=4536 PE=4 SV=1	Q40687; A0A0E0GRL3; B9FP53; B8AP31	A0A0E0GRL3 [79-89]	0	1536.81	11	0	0.28	91.3	110.8			1	1	91.3	110.8	135.9	164.8	78	124.6	1	1		Not Found	Not Found	Not Found	Not Found	High	Not Found	Not Found	Not Found	Not Found	Not Found	High
FALSE	High	Unambiguous	NWLEEESAAAAK	[R].NWLEEESAAAAK.[S]	1xiTRAQ8plex [K12]; 1xiTRAQ8plex [N-Term]	1xiTRAQ8plex [K12]; 1xiTRAQ8plex [N-Term]			0.003383	0.000331219	0.598	1	1	1	A0A0E0HGZ1	Uncharacterized protein OS=Oryza nivara OX=4536 PE=4 SV=1	A0A0E0HGZ1	A0A0E0HGZ1 [40-51]	0	1927.04	12	0	0.15	91.2	101.1			1	1	91.2	101.1	100.1	111	57.5	83.9	1	1		High	Not Found	Not Found	Not Found	Not Found	Not Found	Not Found	Not Found	Not Found	Not Found	High
FALSE	High	Unambiguous	NWGFLPLVDSGSTK	[K].NWGFLPLVDSGSTK.[I]	1xiTRAQ8plex [K14]; 1xiTRAQ8plex [N-Term]	1xiTRAQ8plex [K14]; 1xiTRAQ8plex [N-Term]			3.2992e-05	0	1.392	1	4	3	A0A0E0GEU7	Uncharacterized protein OS=Oryza nivara OX=4536 PE=4 SV=1	B8AEU4; B7ESX6; A0A0E0GEU7; Q6K6A4	A0A0E0GEU7 [246-259]	0	2129.19	14	0	-0.17	127	113.2			1	1	127	113.2	199.8	178	114.7	134.6	3	3		Not Found	High	Not Found	Not Found	Not Found	Not Found	Not Found	Not Found	Not Found	Not Found	High
FALSE	High	Unambiguous	NWGDQGYIK	[K].NWGDQGYIK.[M]	1xiTRAQ8plex [K9]; 1xiTRAQ8plex [N-Term]	1xiTRAQ8plex [K9]; 1xiTRAQ8plex [N-Term]			0.0285154	0.00427824	0.228	1	4	1	A0A0E0INN3	Uncharacterized protein OS=Oryza nivara OX=4536 PE=3 SV=1	Q0IZL5; A2Z431; A0A0E0INN3; B9G534	A0A0E0INN3 [350-358]	0	1688.92	9	0	0.33	89.3	112.4			1	1	89.3	112.4	107.6	135.5	61.8	102.4	1	1		Not Found	Not Found	Not Found	Not Found	Not Found	Not Found	Not Found	Not Found	High	Not Found	High
FALSE	High	Unambiguous	NWFTFNEPR	[K].NWFTFNEPR.[I]	1xiTRAQ8plex [N-Term]	1xiTRAQ8plex [N-Term]			0.0064507	0.00109637	0.473	1	4	1	A0A0E0GSG5	Uncharacterized protein OS=Oryza nivara OX=4536 PE=4 SV=1	Q75I94; A0A0E0GSG5; A0A0P0W2H2; B8AQA0	A0A0E0GSG5 [205-213]	0	1514.77	9	0	0.39	90.9	119.3			1	1	90.9	119.3	98.6	129.4	56.6	97.8	1	1		Not Found	High	Not Found	Not Found	Not Found	Not Found	Not Found	Not Found	Not Found	Not Found	High
FALSE	High	Unambiguous	NWDADFVK	[K].NWDADFVK.[V]	1xiTRAQ8plex [K8]; 1xiTRAQ8plex [N-Term]	1xiTRAQ8plex [K8]; 1xiTRAQ8plex [N-Term]			0.0127841	0.00202221	0.352	1	1	1	A0A0E0J1P5	Uncharacterized protein OS=Oryza nivara OX=4536 PE=3 SV=1	A0A0E0J1P5	A0A0E0J1P5 [98-105]	0	1602.87	8	0	0.34	84.4	106.5			1	1	84.4	106.5	101.4	127.9	58.2	96.7	1	1		Not Found	Not Found	Not Found	Not Found	High	Not Found	Not Found	Not Found	Not Found	Not Found	High
FALSE	High	Unambiguous	NWAAELR	[R].NWAAELR.[A]	1xiTRAQ8plex [N-Term]	1xiTRAQ8plex [N-Term]			0.010451	0.00173187	0.385	2	5	1	A2WZZ8; A0A0E0G000	Uncharacterized protein OS=Oryza sativa subsp. indica OX=39946 GN=OsI_05538 PE=3 SV=1;Uncharacterized protein OS=Oryza nivara OX=4536 PE=3 SV=1	Q7X9C2; A2WZZ8; A0A0E0G000; A0A0P0VDT5; B8AGJ9	A2WZZ8 [144-150]; A0A0E0G000 [144-150]	0	1163.65	7	0	-0.01	79.9	79.4			1	1	79.9	79.4	105.9	105.2	60.8	79.5	1	1	NotUnique	High	Not Found	Not Found	Not Found	Not Found	Not Found	Not Found	Not Found	Not Found	Not Found	High
FALSE	High	Unambiguous	NVYETHQMYEGGFTR	[R].NVYETHQMYEGGFTR.[L]	1xiTRAQ8plex [N-Term]	1xiTRAQ8plex [N-Term]			0.000166414	0.000112627	1.149	1	3	1	Q6AVB7	Eukaryotic translation initiation factor 3 subunit L OS=Oryza sativa subsp. japonica OX=39947 GN=OJ1212_C10.13 PE=3 SV=1	Q6AVB7; Q0DJU1; B8AZD7	Q6AVB7 [56-70]	0	2136.01	15	0	0.33	91.5	115			1	1	91.5	115	136	171	78.1	129.3	1	1		Not Found	Not Found	Not Found	Not Found	Not Found	Not Found	Not Found	Not Found	High	Not Found	High
FALSE	High	Unambiguous	NVSIPLLCIQADNDPIAPSR	[K].NVSIPLLCIQADNDPIAPSR.[G]	1xCarbamidomethyl [C8]; 1xiTRAQ8plex [N-Term]	1xCarbamidomethyl [C8]; 1xiTRAQ8plex [N-Term]			0.00127801	0.000289213	0.749	1	3	1	Q6H6S1	Os02g0649400 protein OS=Oryza sativa subsp. japonica OX=39947 GN=Os02g0649400 PE=4 SV=1	B8AG16; B9F1D7; Q6H6S1	Q6H6S1 [344-363]	0	2497.34	20	0	-0.11	94.2	87.2			1	1	94.2	87.2	94.2	87.3	54.1	66	1	1		High	Not Found	Not Found	Not Found	Not Found	Not Found	Not Found	Not Found	Not Found	Not Found	High
FALSE	High	Unambiguous	QEEDPRPPEDPANPYGFLR	[K].QEEDPRPPEDPANPYGFLR.[F]	1xiTRAQ8plex [N-Term]	1xiTRAQ8plex [N-Term]			0.00398394	0.000475664	0.569	1	3	4	Q6ZG03	Os08g0276100 protein OS=Oryza sativa subsp. japonica OX=39947 GN=Os08g0276100 PE=2 SV=1	A0A0E0I9K2; B8B8Z9; Q6ZG03	Q6ZG03 [77-95]	0	2531.25	19	0	-0.21	97.8	84.7			1	1	97.8	84.7	304.8	263.9	175	199.5	4	4		Not Found	Not Found	High	High	Not Found	High	Not Found	Not Found	Not Found	Not Found	High
FALSE	High	Unambiguous	NVSGAEFPSDYTELLAQAK	[R].NVSGAEFPSDYTELLAQAK.[E]	1xiTRAQ8plex [K19]; 1xiTRAQ8plex [N-Term]	1xiTRAQ8plex [K19]; 1xiTRAQ8plex [N-Term]			0.00736674	0.00115386	0.447	1	1	1	A0A0E0G0K4	Uncharacterized protein OS=Oryza nivara OX=4536 PE=4 SV=1	A0A0E0G0K4	A0A0E0G0K4 [67-85]	0	2648.4	19	0	-0.39	109.1	83			1	1	109.1	83	115.5	87.8	66.3	66.4	1	1		High	Not Found	Not Found	Not Found	Not Found	Not Found	Not Found	Not Found	Not Found	Not Found	High
FALSE	High	Unambiguous	NVRPDYLSNIWK	[K].NVRPDYLSNIWK.[V]	1xiTRAQ8plex [K12]; 1xiTRAQ8plex [N-Term]	1xiTRAQ8plex [K12]; 1xiTRAQ8plex [N-Term]			0.00018753	0.000149867	1.129	1	3	4	B8AWM4	Superoxide dismutase OS=Oryza sativa subsp. indica OX=39946 GN=OsI_19472 PE=3 SV=1	Q43803; B8AWM4; Q43008	B8AWM4 [204-215]	0	2113.2	12	0	0.01	107.9	108.7			1	1	107.9	108.7	339.6	342.3	195	258.8	4	4		Not Found	High	High	Not Found	Not Found	Not Found	Not Found	Not Found	Not Found	Not Found	High
FALSE	High	Unambiguous	NVISLNPDAGEVSQQK	[K].NVISLNPDAGEVSQQK.[L]	1xiTRAQ8plex [K16]; 1xiTRAQ8plex [N-Term]	1xiTRAQ8plex [K16]; 1xiTRAQ8plex [N-Term]			0.00990707	0.00149236	0.394	1	5	1	A0A0E0HVA8	Uncharacterized protein OS=Oryza nivara OX=4536 PE=4 SV=1	B9FQV1; Q5Z800; A0A0E0HVA7; A0A0E0HVA8; B8B2H1	A0A0E0HVA8 [78-93]	0	2307.28	16	0	0.61	78.5	120			1	1	78.5	120	69.8	106.7	40.1	80.7	1	1		Not Found	Not Found	Not Found	Not Found	Not Found	High	Not Found	Not Found	Not Found	Not Found	High
FALSE	High	Unambiguous	NVLQMLR	[R].NVLQMLR.[D]	1xiTRAQ8plex [N-Term]	1xiTRAQ8plex [N-Term]			0.0155325	0.00248421	0.321	1	3	5	A0A0E0HWH9	Uncharacterized protein OS=Oryza nivara OX=4536 PE=3 SV=1	B8B7C5; A0A0E0HWH9; A0A0E0HWI0	A0A0E0HWH9 [326-332]	0	1177.7	7	0	-0.1	119.6	111.4			1	1	119.6	111.4	538.5	501.7	309.2	379.3	5	5		Not Found	Not Found	Not Found	Not Found	Not Found	Not Found	Not Found	Not Found	High	Not Found	High
FALSE	High	Unambiguous	NVILSAFPR	[R].NVILSAFPR.[N]	1xiTRAQ8plex [N-Term]	1xiTRAQ8plex [N-Term]			0.00537667	0.000938582	0.51	1	7	1	B9G6Y1	Uncharacterized protein OS=Oryza sativa subsp. japonica OX=39947 GN=OsJ_32425 PE=4 SV=1	Q7XC99; Q94LQ9; C7J7B5; B8BI67; Q108Z7; A0A0E0IWD3; B9G6Y1	B9G6Y1 [2147-2155]	0	1320.79	9	0	0.16	100	111.3			1	1	100	111.3	151.9	169.2	87.2	127.9	1	1		High	Not Found	Not Found	Not Found	Not Found	Not Found	Not Found	Not Found	Not Found	Not Found	High
FALSE	High	Unambiguous	NVILLACDAFGVLPPVSK	[K].NVILLACDAFGVLPPVSK.[L]	1xCarbamidomethyl [C7]; 1xiTRAQ8plex [K18]; 1xiTRAQ8plex [N-Term]	1xCarbamidomethyl [C7]; 1xiTRAQ8plex [K18]; 1xiTRAQ8plex [N-Term]			2.50535e-08	0	2.416	2	12	1	A3AG67; A0A0E0IQD1	Uncharacterized protein OS=Oryza sativa subsp. japonica OX=39947 GN=OsJ_10175 PE=3 SV=1;Uncharacterized protein OS=Oryza nivara OX=4536 PE=3 SV=1	Q7G466; A3AG67; Q10NX1; A2Z5S5; A0A0E0GJW5; Q10NX0; A0A0E0IQD1; Q10NX2; Q8RV78; A2XEP1; Q109X4; Q10NW9	A3AG67 [469-486]; A0A0E0IQD1 [443-460]	0	2521.47	18	0	-0.59	129	85.5			1	1	129	85.5	94.6	62.7	54.3	47.4	1	1	NotUnique	Not Found	Not Found	Not Found	Not Found	Not Found	High	Not Found	Not Found	Not Found	Not Found	High
FALSE	High	Unambiguous	NVLLEINNEASR	[R].NVLLEINNEASR.[L]	1xiTRAQ8plex [N-Term]	1xiTRAQ8plex [N-Term]			4.96947e-06	0	1.663	1	5	4	Q5NAR8	Purine rich element binding protein B-like OS=Oryza sativa subsp. japonica OX=39947 GN=P0699D11.18 PE=4 SV=1	B8AC57; Q0JNW9; Q5NAR8; B9EV25; A0A0P0V197	Q5NAR8 [156-167]	0	1675.93	12	0	0.14	92.2	101.6			1	1	92.2	101.6	334.9	369.3	192.3	279.2	4	4		Not Found	Not Found	Not Found	Not Found	Not Found	Not Found	Not Found	High	Not Found	High	High
FALSE	High	Unambiguous	NVIIASATR	[K].NVIIASATR.[K]	1xiTRAQ8plex [N-Term]	1xiTRAQ8plex [N-Term]			0.000718388	0.000149867	0.854	1	4	1	Q0D582	Os07g0575100 protein OS=Oryza sativa subsp. japonica OX=39947 GN=Os07g0575100 PE=4 SV=1	A2YMX8; A0A0E0I2P6; A3BLF5; Q0D582	Q0D582 [824-832]	0	1248.76	9	0	0.31	81.9	101.9			1	1	81.9	101.9	38	47.2	21.8	35.7	1	1		Not Found	High	Not Found	Not Found	Not Found	Not Found	Not Found	Not Found	Not Found	Not Found	High
FALSE	High	Unambiguous	NVIHGSDSVENAR	[R].NVIHGSDSVENAR.[K]	1xiTRAQ8plex [N-Term]	1xiTRAQ8plex [N-Term]			0.0105769	0.00173187	0.383	1	1	1	Q7XC37	Nucleoside diphosphate kinase OS=Oryza sativa subsp. japonica OX=39947 GN=LOC_Os10g41410 PE=2 SV=1	Q7XC37	Q7XC37 [114-126]	0	1701.88	13	0	0.46	50.9	70.1			1	1	50.9	70.1	33.6	46.3	19.3	35	1	1		Not Found	High	Not Found	Not Found	Not Found	Not Found	Not Found	Not Found	Not Found	Not Found	High
FALSE	High	Unambiguous	NVIHGSDSVDNGKK	[R].NVIHGSDSVDNGKK.[E]	2xiTRAQ8plex [K13; K14]; 1xiTRAQ8plex [N-Term]	2xiTRAQ8plex [K13; K14]; 1xiTRAQ8plex [N-Term]			0.0691187	0.00792846	0.117	1	3	1	A0A0E0IBH0	Nucleoside diphosphate kinase OS=Oryza nivara OX=4536 PE=3 SV=1	A6N0M9; A0A0E0IBH0; B7F7R5	A0A0E0IBH0 [112-125]	1	2382.35	14	0	0.38	72.9	94.6			1	1	72.9	94.6	125.2	162.4	71.9	122.8	1	1		High	Not Found	Not Found	Not Found	Not Found	Not Found	Not Found	Not Found	Not Found	Not Found	High
FALSE	High	Unambiguous	NVLEVASELR	[R].NVLEVASELR.[I]	1xiTRAQ8plex [N-Term]	1xiTRAQ8plex [N-Term]			0.000951813	0.000289213	0.799	1	5	1	B8AKQ1	Uncharacterized protein OS=Oryza sativa subsp. indica OX=39946 GN=OsI_10925 PE=4 SV=1	Q84Q83; A0A0P0VVX9; B8AKQ1; B9F795; A0A0E0GKR3	B8AKQ1 [735-744]	0	1433.83	10	0	0.15	89	98.5			1	1	89	98.5	16.7	18.5	9.6	14	1	1		High	Not Found	Not Found	Not Found	Not Found	Not Found	Not Found	Not Found	Not Found	Not Found	High
FALSE	High	Unambiguous	NVLECEHVLGNR	[K].NVLECEHVLGNR.[T]	1xCarbamidomethyl [C5]; 1xiTRAQ8plex [N-Term]	1xCarbamidomethyl [C5]; 1xiTRAQ8plex [N-Term]			7.79825e-05	0	1.267	1	4	1	B8A940	Uncharacterized protein OS=Oryza sativa subsp. indica OX=39946 GN=OsI_05159 PE=4 SV=1	B9EWF4; Q5JKI1; B8A940; Q94CQ1	B8A940 [59-70]	0	1743.91	12	0	0.11	92.4	99.8			1	1	92.4	99.8	146.6	158.5	84.2	119.8	1	1		Not Found	Not Found	Not Found	Not Found	Not Found	Not Found	Not Found	Not Found	High	Not Found	High
FALSE	High	Unambiguous	NVLSLWFDGLK	[K].NVLSLWFDGLK.[L]	1xiTRAQ8plex [K11]; 1xiTRAQ8plex [N-Term]	1xiTRAQ8plex [K11]; 1xiTRAQ8plex [N-Term]			0.0110326	0.00181307	0.376	1	3	1	A2YQL4	Fructokinase-2 OS=Oryza sativa subsp. indica OX=39946 GN=FRK2 PE=1 SV=2	A0A0E0I6J4; A2YQL4; A0A0P0XB45	A2YQL4 [227-237]	0	1900.12	11	0	0.17	109.5	123.3			1	1	109.5	123.3	34.7	39	19.9	29.5	1	1		Not Found	Not Found	Not Found	Not Found	Not Found	High	Not Found	Not Found	Not Found	Not Found	High
FALSE	High	Unambiguous	NVLEACSAASVQK	[R].NVLEACSAASVQK.[L]	1xCarbamidomethyl [C6]; 1xiTRAQ8plex [K13]; 1xiTRAQ8plex [N-Term]	1xCarbamidomethyl [C6]; 1xiTRAQ8plex [K13]; 1xiTRAQ8plex [N-Term]			5.08071e-09	0	2.643	1	7	4	B9G4B9	Uncharacterized protein OS=Oryza sativa subsp. japonica OX=39947 GN=OsJ_29857 PE=4 SV=1	B9G4B4; B9G4B9; A0A0E0ILM4; B7EM60; C7J745; B8BD21; A0A0E0ILM2	B9G4B9 [146-158]	0	1985.09	13	0	-0.18	80.2	70.8			1	1	80.2	70.8	269.6	238.2	154.8	180.1	4	4		Not Found	Not Found	Not Found	Not Found	Not Found	Not Found	Not Found	High	Not Found	High	High
FALSE	High	Unambiguous	NVIDCFEK	[R].NVIDCFEK.[A]	1xCarbamidomethyl [C5]; 1xiTRAQ8plex [K8]; 1xiTRAQ8plex [N-Term]	1xCarbamidomethyl [C5]; 1xiTRAQ8plex [K8]; 1xiTRAQ8plex [N-Term]			0.0333882	0.00473489	0.206	1	3	1	A0A0E0HUN3	Uncharacterized protein OS=Oryza nivara OX=4536 PE=4 SV=1	A0A0E0HUN3; B8B1S0; A0A0E0HUN2	A0A0E0HUN3 [206-213]	0	1632.89	8	0	-0.24	114.8	97			1	1	114.8	97	71.2	60.2	40.9	45.5	1	1		Not Found	Not Found	Not Found	Not Found	High	Not Found	Not Found	Not Found	Not Found	Not Found	High
FALSE	High	Unambiguous	NVLAVAVETEYSYPHADK	[K].NVLAVAVETEYSYPHADK.[I]	2xiTRAQ8plex [Y11; K18]; 1xiTRAQ8plex [N-Term]	2xiTRAQ8plex [Y11; K18]; 1xiTRAQ8plex [N-Term]			1.278e-05	0	1.528	2	19	2	A0A0E0I6V6; A0A0E0IXV2	60S acidic ribosomal protein P0 OS=Oryza nivara OX=4536 PE=3 SV=1;Uncharacterized protein OS=Oryza nivara OX=4536 PE=4 SV=1	A2ZHU8; A0A0E0IXV4; B8BAG5; A3BPC1; A0A0E0IXY6; A2ZB54; Q2QY46; A0A0E0IXV6; A0A0E0IXY7; A6N1T9; A0A0E0IXY5; A0A0E0I6V6; A0A0E0IXV7; A0A0E0IXY8; A0A0E0IXV3; A0A0E0IXV2; A0A0E0IXV1; A0A0P0XBD7; A0A0E0IXV5	A0A0E0I6V6 [250-267]; A0A0E0IXV2 [761-778]	0	2918.6	18	0	0.03	101.9	104.1			1	1	101.9	104.1	195.6	200	112.3	151.2	2	2	NotUnique	High	Not Found	Not Found	Not Found	Not Found	Not Found	Not Found	Not Found	Not Found	Not Found	High
FALSE	High	Unambiguous	NVLAVAVETEYSYPHADK	[K].NVLAVAVETEYSYPHADK.[I]	1xiTRAQ8plex [K18]; 1xiTRAQ8plex [N-Term]	1xiTRAQ8plex [K18]; 1xiTRAQ8plex [N-Term]			7.14334e-05	0	1.28	2	19	4	A0A0E0I6V6; A0A0E0IXV2	60S acidic ribosomal protein P0 OS=Oryza nivara OX=4536 PE=3 SV=1;Uncharacterized protein OS=Oryza nivara OX=4536 PE=4 SV=1	A2ZHU8; A0A0E0IXV4; B8BAG5; A3BPC1; A0A0E0IXY6; A2ZB54; Q2QY46; A0A0E0IXV6; A0A0E0IXY7; A6N1T9; A0A0E0IXY5; A0A0E0I6V6; A0A0E0IXV7; A0A0E0IXY8; A0A0E0IXV3; A0A0E0IXV2; A0A0E0IXV1; A0A0P0XBD7; A0A0E0IXV5	A0A0E0I6V6 [250-267]; A0A0E0IXV2 [761-778]	0	2614.4	18	0	0.41	93.5	124			1	1	93.5	124	212.1	281.5	121.8	212.8	4	4	NotUnique	Not Found	Not Found	Not Found	Not Found	Not Found	Not Found	Not Found	High	High	Not Found	High
FALSE	High	Unambiguous	NVLATGQGADR	[R].NVLATGQGADR.[G]	1xiTRAQ8plex [N-Term]	1xiTRAQ8plex [N-Term]			0.000121893	0	1.199	1	3	2	A2YXV7	Uncharacterized protein OS=Oryza sativa subsp. indica OX=39946 GN=OsI_30172 PE=3 SV=1	A3BVI9; A2YXV7; A0A0E0IFJ2	A2YXV7 [743-753]	0	1405.77	11	0	-0.06	95.8	92			1	1	95.8	92	319.6	306.7	183.5	231.9	2	2		Not Found	Not Found	Not Found	Not Found	Not Found	Not Found	Not Found	High	High	Not Found	High
FALSE	High	Unambiguous	NVLAPAAPYVR	[R].NVLAPAAPYVR.[K]	1xiTRAQ8plex [Y9]; 1xiTRAQ8plex [N-Term]	1xiTRAQ8plex [Y9]; 1xiTRAQ8plex [N-Term]			0.000141839	0	1.175	1	3	2	Q60EA3	Os05g0503300 protein OS=Oryza sativa subsp. japonica OX=39947 GN=Os05g0503300 PE=4 SV=1	Q60EI0; Q60EA3; A0A0P0WP74	Q60EA3 [200-210]	0	1779.07	11	0	-0.55	120.4	82.1			1	1	120.4	82.1	95.8	65.3	55	49.4	2	2		Not Found	Not Found	Not Found	Not Found	Not Found	Not Found	High	Not Found	Not Found	Not Found	High
FALSE	High	Unambiguous	NVLAPAAPYVR	[R].NVLAPAAPYVR.[K]	1xiTRAQ8plex [N-Term]	1xiTRAQ8plex [N-Term]			0.00460992	0.000566757	0.541	1	3	2	Q60EA3	Os05g0503300 protein OS=Oryza sativa subsp. japonica OX=39947 GN=Os05g0503300 PE=4 SV=1	Q60EI0; Q60EA3; A0A0P0WP74	Q60EA3 [200-210]	0	1474.87	11	0	-0.03	101.1	98.8			1	1	101.1	98.8	190.7	186.4	109.5	140.9	2	2		Not Found	Not Found	Not Found	High	Not Found	Not Found	Not Found	Not Found	Not Found	Not Found	High
FALSE	High	Unambiguous	NVIAEADAGGSPALIAR	[K].NVIAEADAGGSPALIAR.[G]	1xiTRAQ8plex [N-Term]	1xiTRAQ8plex [N-Term]			1.35712e-06	0	1.848	1	3	2	A0A0E0I6H7	Uncharacterized protein OS=Oryza nivara OX=4536 PE=4 SV=1	A0A0E0I6H7; A0A0P0XB22; A3BNZ2	A0A0E0I6H7 [220-236]	0	1929.07	17	0	-0.03	103.5	101.7			1	1	103.5	101.7	114.4	112.4	65.7	85	2	2		Not Found	Not Found	Not Found	Not Found	Not Found	Not Found	Not Found	High	Not Found	High	High
FALSE	High	Unambiguous	NVKPCLVELSEDPDVDVR	[K].NVKPCLVELSEDPDVDVR.[Y]	1xCarbamidomethyl [C5]; 1xiTRAQ8plex [K3]; 1xiTRAQ8plex [N-Term]	1xCarbamidomethyl [C5]; 1xiTRAQ8plex [K3]; 1xiTRAQ8plex [N-Term]			6.30569e-06	0	1.629	1	2	2	Q9S7C5	Phosphatase 2A regulatory A subunit OS=Oryza sativa OX=4530 GN=RPA PE=2 SV=1	A0A0P0XJR1; Q9S7C5	Q9S7C5 [553-570]	0	2692.44	18	0	-0.06	103.7	99.3			1	1	103.7	99.3	342.4	327.8	196.6	247.8	2	2		Not Found	Not Found	Not Found	High	Not Found	Not Found	Not Found	Not Found	Not Found	Not Found	High
FALSE	High	Unambiguous	NVGVWMDK	[R].NVGVWMDK.[I]	1xiTRAQ8plex [K8]; 1xiTRAQ8plex [N-Term]	1xiTRAQ8plex [K8]; 1xiTRAQ8plex [N-Term]			0.00587228	0.00106805	0.492	1	9	1	Q75HI6	Putative iron-sulfur cluster-binding protein OS=Oryza sativa subsp. japonica OX=39947 GN=OSJNBb0015I02.18 PE=4 SV=1	A0A0E0GV76; A3ANT8; Q10BT2; A0A0E0GV77; A0A0E0GV80; Q75HI6; A0A0E0GV78; A0A0E0GV79; A2XN43	Q75HI6 [358-365]	0	1556.87	8	0	-0.12	97.5	89.7			1	1	97.5	89.7	212	194.8	121.7	147.3	1	1		High	Not Found	Not Found	Not Found	Not Found	Not Found	Not Found	Not Found	Not Found	Not Found	High
FALSE	High	Unambiguous	NVGSNANAVYEAK	[R].NVGSNANAVYEAK.[I]	2xiTRAQ8plex [Y10; K13]; 1xiTRAQ8plex [N-Term]	2xiTRAQ8plex [Y10; K13]; 1xiTRAQ8plex [N-Term]			0.00581495	0.00102767	0.494	2	4	1	A0A0E0GDL7; Q6K7G5	Uncharacterized protein OS=Oryza nivara OX=4536 PE=4 SV=1;Os02g0779200 protein OS=Oryza sativa subsp. japonica OX=39947 GN=Os02g0779200 PE=4 SV=1	A0A0P0VQ78; A0A0E0GDL7; Q6K7G5; A2XA86	A0A0E0GDL7 [687-699]; Q6K7G5 [695-707]	0	2249.27	13	0	0	92	92.2			1	1	92	92.2	158	158.3	90.7	119.7	1	1	NotUnique	Not Found	Not Found	Not Found	Not Found	Not Found	Not Found	Not Found	Not Found	High	Not Found	High
FALSE	High	Unambiguous	NVIDEAIR	[K].NVIDEAIR.[L]	1xiTRAQ8plex [N-Term]	1xiTRAQ8plex [N-Term]			0.00247621	0.000289213	0.648	1	7	1	B8B5P9	Uncharacterized protein OS=Oryza sativa subsp. indica OX=39946 GN=OsI_25842 PE=4 SV=1	A0A0E0HZX7; A0A0E0HZX5; Q7XHZ2; B9FX08; A0A0E0HZX4; A0A0E0HZX6; B8B5P9	B8B5P9 [466-473]	0	1233.71	8	0	-0.12	79.8	73.4			1	1	79.8	73.4	103.5	95.1	59.4	71.9	1	1		Not Found	Not Found	Not Found	Not Found	High	Not Found	Not Found	Not Found	Not Found	Not Found	High
FALSE	High	Unambiguous	NVLTNFWGMSFTTDK	[RK].NVLTNFWGMSFTTDK.[L]	1xOxidation [M9]; 1xiTRAQ8plex [K15]; 1xiTRAQ8plex [N-Term]	1xOxidation [M9]; 1xiTRAQ8plex [K15]; 1xiTRAQ8plex [N-Term]			7.33924e-05	0	1.276	3	10	1	A0A0E0J9J1; B9F522; P49397	40S ribosomal protein S3a OS=Oryza nivara OX=4536 PE=3 SV=1;40S ribosomal protein S3a OS=Oryza sativa subsp. japonica OX=39947 GN=OsJ_06287 PE=3 SV=1;40S ribosomal protein S3a OS=Oryza sativa subsp. japonica OX=39947 GN=RPS3A PE=2 SV=2	Q6K8B8; B9GCT2; A0A0E0J9J1; B9F522; O65108; B8BP92; A0A0P0VUA6; Q0INR5; P49397; A0A0P0VHP9	A0A0E0J9J1 [95-109]; B9F522 [95-109]; P49397 [95-109]	0	2385.24	15	0	0.81	98.3	172.2			1	1	98.3	172.2	69.7	122.1	40	92.3	1	1	NotUnique	Not Found	Not Found	High	Not Found	Not Found	Not Found	Not Found	Not Found	Not Found	Not Found	High
FALSE	High	Unambiguous	NVLTSNFVPVDELPPTPCPVVR	[R].NVLTSNFVPVDELPPTPCPVVR.[G]	1xCarbamidomethyl [C18]; 1xiTRAQ8plex [N-Term]	1xCarbamidomethyl [C18]; 1xiTRAQ8plex [N-Term]			1.64804e-07	0	2.148	1	4	3	A0A172MA97	Chloroplast 9-cis-epoxycarotenoid dioxygenase 1 OS=Oryza sativa subsp. indica OX=39946 PE=2 SV=1	A3AAI1; A0A172MA97; A2X8P7; A0A0E0GBU3	A0A172MA97 [148-169]	0	2754.48	22	0	0.04	92.7	95.6			1	1	92.7	95.6	80.3	82.8	46.1	62.6	3	3		Not Found	Not Found	Not Found	Not Found	Not Found	Not Found	Not Found	High	Not Found	High	High
FALSE	High	Unambiguous	NVIVAITSDK	[K].NVIVAITSDK.[G]	1xiTRAQ8plex [K10]; 1xiTRAQ8plex [N-Term]	1xiTRAQ8plex [K10]; 1xiTRAQ8plex [N-Term]			8.11869e-05	0	1.261	1	5	5	A0A0E0IQI1	Uncharacterized protein OS=Oryza nivara OX=4536 PE=3 SV=1	B8BG64; Q7G3Y4; Q8RU25; A0A0E0IQI1; B9G7Z9	A0A0E0IQI1 [156-165]	0	1668.02	10	0	-0.24	96	81.1			1	1	96	81.1	379.3	320.1	217.8	242	5	5		Not Found	Not Found	High	Not Found	Not Found	Not Found	Not Found	Not Found	Not Found	Not Found	High
FALSE	High	Unambiguous	NVQTALAR	[K].NVQTALAR.[L]	1xiTRAQ8plex [N-Term]	1xiTRAQ8plex [N-Term]			0.00205944	0.000289213	0.676	2	5	1	Q6YVU2; A0A0E0I1W4	Putative beta-1,3-glucanase OS=Oryza sativa subsp. japonica OX=39947 GN=P0696F12.37 PE=3 SV=1;Uncharacterized protein OS=Oryza nivara OX=4536 PE=3 SV=1	Q6YVU2; A0A0E0I1W5; A3BKR0; A0A0E0I1W4; A0A0P0X7J0	Q6YVU2 [163-170]; A0A0E0I1W4 [101-108]	0	1176.7	8	0	0.03	73.8	75.5			1	1	73.8	75.5	134.6	137.7	77.3	104.1	1	1	NotUnique	Not Found	Not Found	Not Found	Not Found	Not Found	Not Found	Not Found	High	Not Found	Not Found	High
FALSE	High	Unambiguous	NVQPFLAGYR	[R].NVQPFLAGYR.[F]	1xiTRAQ8plex [N-Term]	1xiTRAQ8plex [N-Term]			0.0191585	0.00298271	0.288	2	8	2	A2Y4Z1; Q8RUM9	Amidophosphoribosyltransferase OS=Oryza sativa subsp. indica OX=39946 GN=OsI_20066 PE=3 SV=1;Amidophosphoribosyltransferase OS=Oryza sativa subsp. japonica OX=39947 GN=OSJNBb0008G24.26 PE=3 SV=1	A2Y4Z1; A0A0E0HEW9; A0A0E0FWD7; A3A032; B9FIY6; Q6I5V5; A2WXG7; Q8RUM9	A2Y4Z1 [165-174]; Q8RUM9 [171-180]	0	1468.82	10	0	0.2	82.5	94.5			1	1	82.5	94.5	137.9	157.9	79.2	119.4	2	2	NotUnique	Not Found	Not Found	Not Found	Not Found	High	High	Not Found	Not Found	Not Found	Not Found	High
FALSE	High	Unambiguous	NVQPEVNLSR	[R].NVQPEVNLSR.[S]	1xiTRAQ8plex [N-Term]	1xiTRAQ8plex [N-Term]			0.0487648	0.00620844	0.158	1	4	1	A0A0E0IMC2	Uncharacterized protein OS=Oryza nivara OX=4536 PE=4 SV=1	B8BDI7; A0A0E0IMC2; Q69IM3; B9G4J8	A0A0E0IMC2 [1070-1079]	0	1459.82	10	0	0.08	95.5	101.1			1	1	95.5	101.1	84.1	89	48.3	67.3	1	1		Not Found	Not Found	Not Found	Not Found	Not Found	Not Found	Not Found	Not Found	High	Not Found	High
FALSE	High	Unambiguous	NVQPEFMELFIK	[K].NVQPEFMELFIK.[R]	1xOxidation [M7]; 1xiTRAQ8plex [K12]; 1xiTRAQ8plex [N-Term]	1xOxidation [M7]; 1xiTRAQ8plex [K12]; 1xiTRAQ8plex [N-Term]			0.0149541	0.00241187	0.327	1	4	1	A0A0E0GFF6	Uncharacterized protein OS=Oryza nivara OX=4536 PE=4 SV=1	A0A0E0GFF6; B9F4Q3; A0A0P0VRR4; Q6ESB6	A0A0E0GFF6 [92-103]	0	2119.17	12	0	0.08	86.5	91.6			1	1	86.5	91.6	93.2	98.7	53.5	74.6	1	1		High	Not Found	Not Found	Not Found	Not Found	Not Found	Not Found	Not Found	Not Found	Not Found	High
FALSE	High	Unambiguous	NVQLIFSEDFGTEGR	[R].NVQLIFSEDFGTEGR.[G]	1xiTRAQ8plex [N-Term]	1xiTRAQ8plex [N-Term]			0.000941457	0.000289213	0.801	2	10	2	A3BIU5; A0A0E0FS40	Glucose-6-phosphate 1-dehydrogenase OS=Oryza sativa subsp. japonica OX=39947 GN=OsJ_23916 PE=3 SV=1;Glucose-6-phosphate 1-dehydrogenase OS=Oryza nivara OX=4536 PE=3 SV=1	B9F8Z9; B8AJR1; Q75IZ9; A0A0E0FS39; Q7XAV7; Q10JP5; A3BIU5; A0A0P0X4Y1; A0A0E0FS40; Q7EYK9	A3BIU5 [305-319]; A0A0E0FS40 [302-316]	0	2016.03	15	0	-0.13	79.5	72.8			1	1	79.5	72.8	80.3	73.5	46.1	55.6	2	2	NotUnique	Not Found	Not Found	Not Found	Not Found	Not Found	Not Found	Not Found	Not Found	Not Found	High	High
FALSE	High	Unambiguous	NVPYVFVPSK	[K].NVPYVFVPSK.[Q]	1xiTRAQ8plex [K10]; 1xiTRAQ8plex [N-Term]	1xiTRAQ8plex [K10]; 1xiTRAQ8plex [N-Term]			0.00026711	0.000149867	1.066	1	2	3	Q10PA5	NHP2-like protein 1, putative, expressed OS=Oryza sativa subsp. japonica OX=39947 GN=LOC_Os03g13800 PE=4 SV=1	A0A0E0IP86; Q10PA5	Q10PA5 [77-86]	0	1758.04	10	0	0.1	95.7	102.9			1	1	95.7	102.9	217.7	234	125	176.9	3	3		Not Found	High	Not Found	Not Found	Not Found	Not Found	Not Found	Not Found	Not Found	Not Found	High
FALSE	High	Unambiguous	NVPLQASMTVTDEPGYYEDGSFGIR	[R].NVPLQASMTVTDEPGYYEDGSFGIR.[L]	1xiTRAQ8plex [N-Term]	1xiTRAQ8plex [N-Term]			0.000350472	0.000149867	1.012	1	7	1	A0A0E0J2Q4	Uncharacterized protein OS=Oryza nivara OX=4536 PE=3 SV=1	A0A0E0GWU9; B8BKX1; A0A0E0J2Q4; A0A0E0J2Q5; B8B116; B8BKX0; Q655Z0	A0A0E0J2Q4 [536-560]	0	3050.47	25	0	-0.03	105.7	103.8			1	1	105.7	103.8	43.9	43.1	25.2	32.6	1	1		Not Found	Not Found	Not Found	Not Found	Not Found	Not Found	Not Found	Not Found	High	Not Found	High
FALSE	High	Unambiguous	NVPIEEMVLVWK	[K].NVPIEEMVLVWK.[S]	1xOxidation [M7]; 1xiTRAQ8plex [K12]; 1xiTRAQ8plex [N-Term]	1xOxidation [M7]; 1xiTRAQ8plex [K12]; 1xiTRAQ8plex [N-Term]			0.00923709	0.00137526	0.406	1	3	1	Q6Z401	Sugar transport protein MST6 OS=Oryza sativa subsp. japonica OX=39947 GN=MST6 PE=1 SV=1	Q6Z401; Q7EZD7; A0A0E0FXY6	Q6Z401 [480-491]	0	2081.19	12	0	-0.3	104.5	84.9			1	1	104.5	84.9	84.8	68.9	48.7	52.1	1	1		High	Not Found	Not Found	Not Found	Not Found	Not Found	Not Found	Not Found	Not Found	Not Found	High
FALSE	High	Unambiguous	NVPECNSSWMNDFIR	[R].NVPECNSSWMNDFIR.[Q]	1xCarbamidomethyl [C5]; 1xiTRAQ8plex [N-Term]	1xCarbamidomethyl [C5]; 1xiTRAQ8plex [N-Term]			0.000892144	0.000212667	0.811	1	5	2	Q5VS74	Acetyltransferase component of pyruvate dehydrogenase complex OS=Oryza sativa subsp. japonica OX=39947 GN=P0644B06.24-2 PE=3 SV=1	B8B1M2; Q5VS73; A0A0E0HJM8; Q5VS74; A3B7K5	Q5VS74 [393-407]	0	2173.01	15	0	0.21	99.1	114.5			1	1	99.1	114.5	174.2	201.2	100	152.1	2	2		Not Found	Not Found	Not Found	High	Not Found	Not Found	Not Found	Not Found	Not Found	Not Found	High
FALSE	High	Unambiguous	NVPEANAYWNNDKEQAQK	[R].NVPEANAYWNNDKEQAQK.[C]	2xiTRAQ8plex [K13; K18]; 1xiTRAQ8plex [N-Term]	2xiTRAQ8plex [K13; K18]; 1xiTRAQ8plex [N-Term]			0.000357177	0.000149867	1.008	1	5	1	B9FTG2	Dihydrolipoamide acetyltransferase component of pyruvate dehydrogenase complex OS=Oryza sativa subsp. japonica OX=39947 GN=OsJ_21455 PE=3 SV=1	A0A0E0HRD5; Q654L9; B8B2U7; A0A0E0HRD4; B9FTG2	B9FTG2 [403-420]	1	3031.6	18	0	0.15	88.9	98.8			1	1	88.9	98.8	133.6	148.4	76.7	112.2	1	1		Not Found	Not Found	Not Found	Not Found	High	Not Found	Not Found	Not Found	Not Found	Not Found	High
FALSE	High	Unambiguous	NVNYLPNVLSIMDAEDR	[K].NVNYLPNVLSIMDAEDR.[G]	1xiTRAQ8plex [Y4]; 1xiTRAQ8plex [N-Term]	1xiTRAQ8plex [Y4]; 1xiTRAQ8plex [N-Term]			5.75877e-07	0	1.97	1	2	2	Q5NAM3	Branched-chain amino acid aminotransferase-like OS=Oryza sativa subsp. japonica OX=39947 GN=Os01g0238500 PE=4 SV=1	Q5NAM3; B9EUL1	Q5NAM3 [183-199]	0	2571.37	17	0	0.49	74.6	105.1			1	1	74.6	105.1	150.5	212	86.4	160.3	2	2		Not Found	Not Found	Not Found	Not Found	Not Found	Not Found	Not Found	High	High	Not Found	High
FALSE	High	Unambiguous	NVNYLPNVLSIMDAEDR	[K].NVNYLPNVLSIMDAEDR.[G]	1xOxidation [M12]; 1xiTRAQ8plex [N-Term]	1xOxidation [M12]; 1xiTRAQ8plex [N-Term]			1.76204e-05	0	1.482	1	2	6	Q5NAM3	Branched-chain amino acid aminotransferase-like OS=Oryza sativa subsp. japonica OX=39947 GN=Os01g0238500 PE=4 SV=1	Q5NAM3; B9EUL1	Q5NAM3 [183-199]	0	2283.16	17	0	0.2	90.7	104.4			1	1	90.7	104.4	320.8	369.2	184.2	279.1	6	6		Not Found	High	Not Found	Not Found	Not Found	High	High	Not Found	Not Found	Not Found	High
FALSE	High	Unambiguous	NVNYLPNVLSIMDAEDR	[K].NVNYLPNVLSIMDAEDR.[G]	1xiTRAQ8plex [N-Term]	1xiTRAQ8plex [N-Term]			1.38602e-06	0	1.845	1	2	2	Q5NAM3	Branched-chain amino acid aminotransferase-like OS=Oryza sativa subsp. japonica OX=39947 GN=Os01g0238500 PE=4 SV=1	Q5NAM3; B9EUL1	Q5NAM3 [183-199]	0	2267.16	17	0	1.19	64.4	146.6			1	1	64.4	146.6	72.6	165.2	41.7	124.9	2	2		Not Found	Not Found	Not Found	Not Found	Not Found	High	High	Not Found	Not Found	Not Found	High
FALSE	High	Unambiguous	NVNYLNSDSAVWNDDAVR	[R].NVNYLNSDSAVWNDDAVR.[G]	1xiTRAQ8plex [N-Term]	1xiTRAQ8plex [N-Term]			0.000112849	0	1.211	1	4	1	A0A0E0FYV0	Uncharacterized protein OS=Oryza nivara OX=4536 PE=3 SV=1	A0A0E0FYV0; B8A982; A0A0E0FYV1; Q5JKZ9	A0A0E0FYV0 [55-72]	0	2356.15	18	0	0.12	71.4	77.4			1	1	71.4	77.4	61.5	66.7	35.3	50.4	1	1		Not Found	Not Found	Not Found	Not Found	High	Not Found	Not Found	Not Found	Not Found	Not Found	High
FALSE	High	Unambiguous	NVNSALVAAGLGNIK	[R].NVNSALVAAGLGNIK.[V]	1xiTRAQ8plex [K15]; 1xiTRAQ8plex [N-Term]	1xiTRAQ8plex [K15]; 1xiTRAQ8plex [N-Term]			2.3782e-05	0	1.439	1	4	5	Q9SXY7	Beta-1,3-glucanase OS=Oryza sativa OX=4530 PE=2 SV=1	B0EVM5; Q9SXY7; Q9SXY8; O22620	Q9SXY7 [136-150]	0	2049.23	15	0	0.55	80.2	117.2			1	1	80.2	117.2	308.3	450.3	177	340.4	5	5		Not Found	Not Found	High	High	Not Found	Not Found	Not Found	Not Found	Not Found	Not Found	High
FALSE	High	Unambiguous	NVNSALASSGLGAIK	[R].NVNSALASSGLGAIK.[AV]	1xiTRAQ8plex [K15]; 1xiTRAQ8plex [N-Term]	1xiTRAQ8plex [K15]; 1xiTRAQ8plex [N-Term]			0.00111705	0.000289213	0.771	1	9	1	A0A0E0FYP7	Uncharacterized protein OS=Oryza nivara OX=4536 PE=3 SV=1	A2WYY7; O22619; A0A0E0FYP7; A0A0E0FYL9; A3A1F6; A2WZ08; Q8S9Q6; Q8W4V0; G3FGU8	A0A0E0FYP7 [137-151]	0	2010.18	15	0	-0.08	118.6	111.8			1	1	118.6	111.8	196.8	185.6	113	140.3	1	1		High	Not Found	Not Found	Not Found	Not Found	Not Found	Not Found	Not Found	Not Found	Not Found	High
FALSE	High	Unambiguous	NVNQYIHR	[K].NVNQYIHR.[V]	1xiTRAQ8plex [N-Term]	1xiTRAQ8plex [N-Term]			0.0216529	0.00338105	0.269	1	4	1	Q10SV7	Expressed protein OS=Oryza sativa subsp. japonica OX=39947 GN=LOC_Os03g01920 PE=2 SV=1	Q8H7V2; Q10SV7; A0A0N7KGG0; B8ALF4	Q10SV7 [130-137]	0	1347.74	8	0	-0.87	135.7	74.3			1	1	135.7	74.3	98.6	54	56.6	40.8	1	1		Not Found	Not Found	Not Found	Not Found	High	Not Found	Not Found	Not Found	Not Found	Not Found	High
FALSE	High	Unambiguous	NVNDVPYAR	[K].NVNDVPYAR.[E]	1xiTRAQ8plex [N-Term]	1xiTRAQ8plex [N-Term]			0.00404865	0.000475664	0.566	1	4	1	Q7X923	FACT complex subunit SPT16 OS=Oryza sativa subsp. japonica OX=39947 GN=SPT16 PE=2 SV=2	Q7X923; B9FEF3; A3BSY5; A0A0E0GK56	Q7X923 [531-539]	0	1351.73	9	0	0.02	91.5	93.1			1	1	91.5	93.1	152.9	155.6	87.8	117.6	1	1		Not Found	Not Found	Not Found	Not Found	Not Found	High	Not Found	Not Found	Not Found	Not Found	High
FALSE	High	Unambiguous	NVMVYLATTNK	[K].NVMVYLATTNK.[Q]	2xiTRAQ8plex [Y5; K11]; 1xiTRAQ8plex [N-Term]	2xiTRAQ8plex [Y5; K11]; 1xiTRAQ8plex [N-Term]			0.0113038	0.00184149	0.372	1	2	1	B8AUD6	Gamma-glutamylcyclotransferase OS=Oryza sativa subsp. indica OX=39946 GN=OsI_16082 PE=3 SV=1	Q01J75; B8AUD6	B8AUD6 [110-120]	0	2166.27	11	0	-0.66	109.2	69.2			1	1	109.2	69.2	184.6	117.1	106	88.5	1	1		Not Found	Not Found	Not Found	Not Found	High	Not Found	Not Found	Not Found	Not Found	Not Found	High
FALSE	High	Unambiguous	NVMLQLLR	[K].NVMLQLLR.[E]	1xOxidation [M3]; 1xiTRAQ8plex [N-Term]	1xOxidation [M3]; 1xiTRAQ8plex [N-Term]			0.0685298	0.0079058	0.118	1	15	1	A0A0E0H7V8	Glucose-1-phosphate adenylyltransferase OS=Oryza nivara OX=4536 PE=3 SV=1	B8XEE5; B8XEE8; B8XEF0; B8XED7; B8XED9; B8XED8; B8XEE6; A2YU91; A0A0E0H7V8; B8XEE9; B7EVB8; A0A0E0H7V9; B8XEF2; D4AIA3; B8XEE1	A0A0E0H7V8 [361-368]	0	1306.78	8	0	0.05	75.9	78.8			1	1	75.9	78.8	89.5	93	51.4	70.3	1	1		Not Found	Not Found	Not Found	Not Found	Not Found	High	Not Found	Not Found	Not Found	Not Found	High
FALSE	High	Unambiguous	NVMLQLLR	[K].NVMLQLLR.[E]	1xiTRAQ8plex [N-Term]	1xiTRAQ8plex [N-Term]			0.00077291	0.000212667	0.839	1	15	6	A0A0E0H7V8	Glucose-1-phosphate adenylyltransferase OS=Oryza nivara OX=4536 PE=3 SV=1	B8XEE5; B8XEE8; B8XEF0; B8XED7; B8XED9; B8XED8; B8XEE6; A2YU91; A0A0E0H7V8; B8XEE9; B7EVB8; A0A0E0H7V9; B8XEF2; D4AIA3; B8XEE1	A0A0E0H7V8 [361-368]	0	1290.79	8	0	-0.27	96.8	80.3			1	1	96.8	80.3	290.5	241	166.8	182.2	6	6		Not Found	Not Found	High	Not Found	Not Found	Not Found	Not Found	Not Found	Not Found	Not Found	High
FALSE	High	Unambiguous	NVIYSVYQFKPVMK	[R].NVIYSVYQFKPVMK.[N]	1xOxidation [M13]; 2xiTRAQ8plex [K10; K14]; 1xiTRAQ8plex [N-Term]	1xOxidation [M13]; 2xiTRAQ8plex [K10; K14]; 1xiTRAQ8plex [N-Term]			0.0135223	0.0022452	0.343	1	4	1	Q657P0	Protein translocase subunit SecA OS=Oryza sativa subsp. japonica OX=39947 GN=P0426D06.18 PE=3 SV=1	A2WP63; A2ZSG7; A0A0E0FL29; Q657P0	Q657P0 [978-991]	0	2644.53	14	0	0.33	90.9	114.6			1	1	90.9	114.6	126.1	158.9	72.4	120.1	1	1		Not Found	Not Found	Not Found	Not Found	Not Found	High	Not Found	Not Found	Not Found	Not Found	High
FALSE	High	Unambiguous	NVLVEFYAPWCGHCK	[K].NVLVEFYAPWCGHCK.[K]	2xCarbamidomethyl [C11; C14]; 1xiTRAQ8plex [K15]; 1xiTRAQ8plex [N-Term]	2xCarbamidomethyl [C11; C14]; 1xiTRAQ8plex [K15]; 1xiTRAQ8plex [N-Term]			6.81687e-07	0	1.946	1	6	2	A2ZCE6	Protein disulfide-isomerase OS=Oryza sativa subsp. indica OX=39946 GN=OsI_35452 PE=3 SV=1	Q9MB13; Q53LQ0; A0A0P0XZP3; A0A0E0J333; K4FHN8; A2ZCE6	A2ZCE6 [404-418]	0	2488.27	15	0	0.2	94.5	108.2			1	1	94.5	108.2	105	120.2	60.3	90.9	2	2		Not Found	High	Not Found	Not Found	Not Found	Not Found	Not Found	Not Found	Not Found	Not Found	High
FALSE	High	Unambiguous	NVRPDYLSNIWK	[K].NVRPDYLSNIWK.[V]	2xiTRAQ8plex [Y6; K12]; 1xiTRAQ8plex [N-Term]	2xiTRAQ8plex [Y6; K12]; 1xiTRAQ8plex [N-Term]			0.00191434	0.000289213	0.687	1	3	2	B8AWM4	Superoxide dismutase OS=Oryza sativa subsp. indica OX=39946 GN=OsI_19472 PE=3 SV=1	Q43803; B8AWM4; Q43008	B8AWM4 [204-215]	0	2417.41	12	0	-0.31	102.2	82.6			1	1	102.2	82.6	216.1	174.7	124.1	132.1	2	2		Not Found	Not Found	Not Found	High	Not Found	Not Found	Not Found	Not Found	Not Found	Not Found	High
FALSE	High	Unambiguous	QEELFVPLIR	[R].QEELFVPLIR.[A]	1xiTRAQ8plex [N-Term]	1xiTRAQ8plex [N-Term]			0.000330816	0.000149867	1.024	1	3	1	A2YR96	Uncharacterized protein OS=Oryza sativa subsp. indica OX=39946 GN=OsI_27825 PE=3 SV=1	B9FZ33; Q84S04; A2YR96	A2YR96 [256-265]	0	1547.91	10	0	-0.49	106.3	75.9			1	1	106.3	75.9	69	49.2	39.6	37.2	1	1		Not Found	Not Found	Not Found	Not Found	High	Not Found	Not Found	Not Found	Not Found	Not Found	High
FALSE	High	Unambiguous	QEELNILR	[R].QEELNILR.[G]	1xiTRAQ8plex [N-Term]	1xiTRAQ8plex [N-Term]			0.00151933	0.000289213	0.722	1	7	1	A0A0E0GSD4	Lipoxygenase OS=Oryza nivara OX=4536 PE=3 SV=1	Q27PX2; A0A0P0W1T3; Q10EG7; A2XL22; A0A0E0GSD4; Q53RB0; Q0DPC9	A0A0E0GSD4 [183-190]	0	1318.76	8	0	0.21	88	101.6			1	1	88	101.6	161.1	186	92.5	140.6	1	1		Not Found	Not Found	Not Found	Not Found	Not Found	High	Not Found	Not Found	Not Found	Not Found	High
FALSE	High	Unambiguous	QEELSSIFDGFK	[K].QEELSSIFDGFK.[E]	1xiTRAQ8plex [K12]; 1xiTRAQ8plex [N-Term]	1xiTRAQ8plex [K12]; 1xiTRAQ8plex [N-Term]			0.00271009	0.000331219	0.634	1	4	1	A0A0E0GCD8	Uncharacterized protein OS=Oryza nivara OX=4536 PE=4 SV=1	Q6Z302; B8AJ47; B9F3F2; A0A0E0GCD8	A0A0E0GCD8 [524-535]	0	2008.08	12	0	0.53	90.6	130.9			1	1	90.6	130.9	216.1	312.2	124.1	236	1	1		Not Found	Not Found	Not Found	Not Found	Not Found	Not Found	Not Found	Not Found	Not Found	High	High
FALSE	High	Unambiguous	QLKGELEASAATPYELQR	[K].QLKGELEASAATPYELQR.[RC]	2xiTRAQ8plex [K3; Y14]; 1xiTRAQ8plex [N-Term]	2xiTRAQ8plex [K3; Y14]; 1xiTRAQ8plex [N-Term]			4.1417e-06	0	1.689	1	3	3	A0A0E0FJ28	Uncharacterized protein OS=Oryza nivara OX=4536 PE=3 SV=1	A0A0E0HUY8; B9FQR2; A0A0E0FJ28	A0A0E0FJ28 [19-36]	1	2916.66	18	0	-0.21	113.1	97.6			1	1	113.1	97.6	462.9	399.6	265.8	302.1	3	3		High	Not Found	Not Found	Not Found	Not Found	Not Found	Not Found	Not Found	Not Found	Not Found	High
FALSE	High	Unambiguous	QLKGELEASAATPYELQR	[K].QLKGELEASAATPYELQR.[RC]	1xiTRAQ8plex [K3]; 1xiTRAQ8plex [N-Term]	1xiTRAQ8plex [K3]; 1xiTRAQ8plex [N-Term]			4.69857e-06	0	1.671	1	3	5	A0A0E0FJ28	Uncharacterized protein OS=Oryza nivara OX=4536 PE=3 SV=1	A0A0E0HUY8; B9FQR2; A0A0E0FJ28	A0A0E0FJ28 [19-36]	1	2612.45	18	0	0.34	86.1	108.7			1	1	86.1	108.7	333.9	421.4	191.7	318.6	5	5		Not Found	Not Found	Not Found	Not Found	Not Found	Not Found	Not Found	High	High	Not Found	High
FALSE	High	Unambiguous	QIHEIKDFLLTAR	[K].QIHEIKDFLLTAR.[R]	1xiTRAQ8plex [K6]; 1xiTRAQ8plex [N-Term]	1xiTRAQ8plex [K6]; 1xiTRAQ8plex [N-Term]			0.00212884	0.000289213	0.671	2	9	1	B9FL15; B9FXS4	Uncharacterized protein OS=Oryza sativa subsp. japonica OX=39947 GN=OsJ_19137 PE=3 SV=1;Uncharacterized protein OS=Oryza sativa subsp. japonica OX=39947 GN=OsJ_24645 PE=3 SV=1	A0A0E0I219; Q75IN7; B8AZS4; Q8GVY2; B9FL15; A0A0E0HGK7; B9FXS4; B8BKA7; B8BKA6	B9FL15 [4-16]; B9FXS4 [4-16]	1	2192.3	13	0	0.39	80.2	104.9			1	1	80.2	104.9	21.2	27.8	12.2	21	1	1	NotUnique	Not Found	Not Found	Not Found	High	Not Found	Not Found	Not Found	Not Found	Not Found	Not Found	High
FALSE	High	Unambiguous	QLHEEERPYR	[K].QLHEEERPYR.[M]	1xiTRAQ8plex [N-Term]	1xiTRAQ8plex [N-Term]			0.00146121	0.000289213	0.728	1	5	1	A0A0E0IWR8	Eukaryotic translation initiation factor 3 subunit B OS=Oryza nivara OX=4536 PE=3 SV=1	Q8S7Q0; B9G744; B8BIC4; A0A0E0IWR8; B8BIC6	A0A0E0IWR8 [671-680]	0	1660.87	10	0	-1.21	99.7	43.2			1	1	99.7	43.2	74.9	32.4	43	24.5	1	1		Not Found	Not Found	Not Found	Not Found	High	Not Found	Not Found	Not Found	Not Found	Not Found	High
FALSE	High	Unambiguous	QLHAVQEVSAK	[R].QLHAVQEVSAK.[I]	1xiTRAQ8plex [K11]; 1xiTRAQ8plex [N-Term]	1xiTRAQ8plex [K11]; 1xiTRAQ8plex [N-Term]			9.27496e-05	0	1.241	1	1	2	A0A0E0GJS4	V-type proton ATPase subunit a OS=Oryza nivara OX=4536 PE=3 SV=1	A0A0E0GJS4	A0A0E0GJS4 [275-285]	0	1818.07	11	0	-0.33	100.8	80.1			1	1	100.8	80.1	302	240.1	173.4	181.5	2	2		Not Found	Not Found	Not Found	Not Found	Not Found	Not Found	Not Found	Not Found	High	Not Found	High
FALSE	High	Unambiguous	QIGVIGWGSQGPAQAQNLR	[K].QIGVIGWGSQGPAQAQNLR.[D]					3.62519e-06	0	1.708	2	14	1	A2WTA6; A0A0E0HIT2	Uncharacterized protein OS=Oryza sativa subsp. indica OX=39946 GN=OsI_03093 PE=3 SV=1;Ketol-acid reductoisomerase OS=Oryza nivara OX=4536 PE=3 SV=1	A0A0E0G1A2; A0A0P0XV80; A2ZW27; Q65XK0; A0A0E0G1A3; Q67UW2; A0A0E0G1A1; A2WTA6; Q5VPB9; B8AHT3; B9FLQ7; A0A0E0FQC7; A0A0E0HIT2; Q7XDY1	A2WTA6 [112-130]; A0A0E0HIT2 [109-127]	0	1980.04	19	0																NoQuanLabels	Not Found	Not Found	Not Found	Not Found	Not Found	Not Found	High	Not Found	Not Found	Not Found	High
FALSE	High	Unambiguous	QLGTHFK	[R].QLGTHFK.[M]	1xiTRAQ8plex [K7]; 1xiTRAQ8plex [N-Term]	1xiTRAQ8plex [K7]; 1xiTRAQ8plex [N-Term]			0.00561893	0.000981321	0.501	1	4	2	A0A0E0FY68	Uncharacterized protein OS=Oryza nivara OX=4536 PE=4 SV=1	Q5JKH1; A0A0E0FY68; B8A8G2; Q762A2	A0A0E0FY68 [487-493]	0	1438.86	7	0	0.2	94.9	109.1			1	1	94.9	109.1	318.7	366.5	183	277.1	2	2		Not Found	Not Found	Not Found	High	High	Not Found	Not Found	Not Found	Not Found	Not Found	High
FALSE	High	Unambiguous	QIGRPAFDEFLK	[R].QIGRPAFDEFLK.[N]	1xiTRAQ8plex [K12]; 1xiTRAQ8plex [N-Term]	1xiTRAQ8plex [K12]; 1xiTRAQ8plex [N-Term]			0.000517072	0.000149867	0.926	1	2	1	A2XNE7	Uncharacterized protein OS=Oryza sativa subsp. indica OX=39946 GN=OsI_14085 PE=4 SV=1	A2XNE7; Q84TA3	A2XNE7 [406-417]	0	2029.17	12	0	0.01	108.3	109.4			1	1	108.3	109.4	185.8	187.7	106.7	141.9	1	1		Not Found	Not Found	Not Found	Not Found	High	Not Found	Not Found	Not Found	Not Found	Not Found	High
FALSE	High	Unambiguous	QLGPSMIQQMQQPCNECK	[R].QLGPSMIQQMQQPCNECK.[G]	2xCarbamidomethyl [C14; C17]; 1xiTRAQ8plex [K18]; 1xiTRAQ8plex [N-Term]	2xCarbamidomethyl [C14; C17]; 1xiTRAQ8plex [K18]; 1xiTRAQ8plex [N-Term]			0.0145813	0.00237845	0.331	1	5	1	A0A0E0GR18	Uncharacterized protein OS=Oryza nivara OX=4536 PE=3 SV=1	Q53KN6; A0A0E0GR19; A0A0E0GR18; A0A0P0W0Q4; A2XV12	A0A0E0GR18 [177-194]	0	2785.37	18	0	-0.12	104.2	96.1			1	1	104.2	96.1	106.2	98	61	74.1	1	1		Not Found	Not Found	Not Found	High	Not Found	Not Found	Not Found	Not Found	Not Found	Not Found	High
FALSE	High	Unambiguous	QLGPGMIQQMQHPCNECK	[R].QLGPGMIQQMQHPCNECK.[G]	2xCarbamidomethyl [C14; C17]; 1xiTRAQ8plex [K18]; 1xiTRAQ8plex [N-Term]	2xCarbamidomethyl [C14; C17]; 1xiTRAQ8plex [K18]; 1xiTRAQ8plex [N-Term]			0.0113038	0.00184149	0.372	1	2	1	A2XMP7	Uncharacterized protein OS=Oryza sativa subsp. indica OX=39946 GN=OsI_13813 PE=3 SV=1	A2XMP7; Q6F3B0	A2XMP7 [176-193]	0	2764.36	18	0	-0.32	104.6	83.6			1	1	104.6	83.6	83.1	66.4	47.7	50.2	1	1		Not Found	Not Found	Not Found	High	Not Found	Not Found	Not Found	Not Found	Not Found	Not Found	High
FALSE	High	Unambiguous	QLIAAALAACEFNLPPPPPPPK	[K].QLIAAALAACEFNLPPPPPPPK.[A]	1xCarbamidomethyl [C10]; 1xiTRAQ8plex [K22]; 1xiTRAQ8plex [N-Term]	1xCarbamidomethyl [C10]; 1xiTRAQ8plex [K22]; 1xiTRAQ8plex [N-Term]			9.16946e-09	0	2.559	1	5	1	A0A0E0FWE7	Uncharacterized protein OS=Oryza nivara OX=4536 PE=4 SV=1	A2WXH7; A3A041; Q8RYZ1; A0A0E0FWE7; Q5N8X1	A0A0E0FWE7 [205-226]	0	2920.66	22	0	0.13	101.5	111.4			1	1	101.5	111.4	31.7	34.8	18.2	26.3	1	1		Not Found	Not Found	Not Found	Not Found	Not Found	High	Not Found	Not Found	Not Found	Not Found	High
FALSE	High	Unambiguous	QLGPGGSTAVTAIVVDGK	[K].QLGPGGSTAVTAIVVDGK.[D]	1xiTRAQ8plex [K18]; 1xiTRAQ8plex [N-Term]	1xiTRAQ8plex [K18]; 1xiTRAQ8plex [N-Term]			0.00593024	0.00106805	0.49	1	4	1	A0A0E0H5S8	Uncharacterized protein OS=Oryza nivara OX=4536 PE=4 SV=1	Q25AI4; A0A0E0H5S8; Q7FAK8; Q0JAA0	A0A0E0H5S8 [157-174]	0	2278.32	18	0	0.01	99.4	100.2			1	1	99.4	100.2	117.6	118.5	67.5	89.6	1	1		Not Found	Not Found	Not Found	High	Not Found	Not Found	Not Found	Not Found	Not Found	Not Found	High
FALSE	High	Unambiguous	QIGMFSYTGLNK	[R].QIGMFSYTGLNK.[T]	1xiTRAQ8plex [K12]; 1xiTRAQ8plex [N-Term]	1xiTRAQ8plex [K12]; 1xiTRAQ8plex [N-Term]			0.000370832	0.000149867	1	1	3	5	A0A0E0GE32	Aspartate aminotransferase OS=Oryza nivara OX=4536 PE=4 SV=1	A0A0E0GE32; Q84V24; B8AEH4	A0A0E0GE32 [402-413]	0	1967.09	12	0	0.16	95.6	106.8			1	1	95.6	106.8	311.4	347.8	178.8	262.9	5	5		Not Found	Not Found	High	Not Found	Not Found	Not Found	Not Found	Not Found	Not Found	Not Found	High
FALSE	High	Unambiguous	QIGITCPIVPGIMPINNYK	[R].QIGITCPIVPGIMPINNYK.[G]	1xCarbamidomethyl [C6]; 1xOxidation [M13]; 1xiTRAQ8plex [K19]; 1xiTRAQ8plex [N-Term]	1xCarbamidomethyl [C6]; 1xOxidation [M13]; 1xiTRAQ8plex [K19]; 1xiTRAQ8plex [N-Term]			0.0064507	0.00109637	0.473	1	3	1	A0A0E0GVI5	Methylenetetrahydrofolate reductase OS=Oryza nivara OX=4536 PE=3 SV=1	Q10BJ6; A2XNC0; A0A0E0GVI5	A0A0E0GVI5 [210-228]	0	2752.53	19	0	0.21	90.7	104.9			1	1	90.7	104.9	49.3	57	28.3	43.1	1	1		Not Found	Not Found	Not Found	Not Found	Not Found	High	Not Found	Not Found	Not Found	Not Found	High
FALSE	High	Unambiguous	QLGLQNYEK	[K].QLGLQNYEK.[N]	1xiTRAQ8plex [K9]; 1xiTRAQ8plex [N-Term]	1xiTRAQ8plex [K9]; 1xiTRAQ8plex [N-Term]			0.00802559	0.00123559	0.431	1	6	2	Q0JDG5	Os04g0405100 protein OS=Oryza sativa subsp. japonica OX=39947 GN=Os04g0405100 PE=4 SV=1	B9FF05; Q0JDG5; A0A0E0H0B1; Q01L43; Q7XL02; A0A0E0H0B2	Q0JDG5 [216-224]	0	1700.98	9	0	0.13	84.4	92.2			1	1	84.4	92.2	177.3	193.7	101.8	146.4	2	2		Not Found	Not Found	Not Found	Not Found	Not Found	Not Found	Not Found	High	High	Not Found	High
FALSE	High	Unambiguous	QLGLPSSK	[K].QLGLPSSK.[L]	1xiTRAQ8plex [K8]; 1xiTRAQ8plex [N-Term]	1xiTRAQ8plex [K8]; 1xiTRAQ8plex [N-Term]			0.00598883	0.00106805	0.488	1	2	1	Q6YU90	Os02g0101500 protein OS=Oryza sativa subsp. japonica OX=39947 GN=B1370C05.18-1 PE=2 SV=1	Q6YU90; A0A0E0FZS6	Q6YU90 [378-385]	0	1437.89	8	0	-0.37	108.5	83.8			1	1	108.5	83.8	137.8	106.4	79.1	80.4	1	1		Not Found	Not Found	Not Found	Not Found	High	Not Found	Not Found	Not Found	Not Found	Not Found	High
FALSE	High	Unambiguous	QIGLLPGVVFDSTPLGVK	[K].QIGLLPGVVFDSTPLGVK.[F]	1xiTRAQ8plex [K18]; 1xiTRAQ8plex [N-Term]	1xiTRAQ8plex [K18]; 1xiTRAQ8plex [N-Term]			0.00140572	0.000289213	0.734	1	5	1	A0A0E0FPP4	Uncharacterized protein OS=Oryza nivara OX=4536 PE=4 SV=1	A0A0E0FPP4; Q0JL46; A0A0P0V5F0; A0A0E0FPP3; A2WSS4	A0A0E0FPP4 [647-664]	0	2448.47	18	0	0.05	77.5	80.1			1	1	77.5	80.1	57	58.9	32.7	44.5	1	1		Not Found	Not Found	Not Found	Not Found	High	Not Found	Not Found	Not Found	Not Found	Not Found	High
FALSE	High	Unambiguous	QLGLGYTVVSVGKK	[K].QLGLGYTVVSVGKK.[G]	3xiTRAQ8plex [Y6; K13; K14]; 1xiTRAQ8plex [N-Term]	3xiTRAQ8plex [Y6; K13; K14]; 1xiTRAQ8plex [N-Term]			0.00736674	0.00115386	0.447	1	1	1	A2YLT1	Uncharacterized protein OS=Oryza sativa subsp. indica OX=39946 GN=OsI_26177 PE=3 SV=1	A2YLT1	A2YLT1 [144-157]	1	2665.67	14	0	-1.01	131.4	65			1	1	131.4	65	473.9	234.5	272.1	177.3	1	1		Not Found	Not Found	Not Found	Not Found	High	Not Found	Not Found	Not Found	Not Found	Not Found	High
FALSE	High	Unambiguous	QLGLGYTVVSVGKK	[K].QLGLGYTVVSVGKK.[G]	2xiTRAQ8plex [K13; K14]; 1xiTRAQ8plex [N-Term]	2xiTRAQ8plex [Y6; K13; K14]; 1xiTRAQ8plex [N-Term]			1.9978e-05	0	1.464	1	1	2	A2YLT1	Uncharacterized protein OS=Oryza sativa subsp. indica OX=39946 GN=OsI_26177 PE=3 SV=1	A2YLT1	A2YLT1 [144-157]	1	2361.46	14	0	0.06	93.7	97.4			1	1	93.7	97.4	163.5	170.1	93.9	128.6	2	2		Not Found	Not Found	Not Found	High	Not Found	Not Found	Not Found	Not Found	Not Found	Not Found	High
FALSE	High	Unambiguous	QLGLGYTVVSVGK	[K].QLGLGYTVVSVGK.[K]	2xiTRAQ8plex [Y6; K13]; 1xiTRAQ8plex [N-Term]	2xiTRAQ8plex [Y6; K13]; 1xiTRAQ8plex [N-Term]			0.000604676	0.000149867	0.891	1	1	5	A2YLT1	Uncharacterized protein OS=Oryza sativa subsp. indica OX=39946 GN=OsI_26177 PE=3 SV=1	A2YLT1	A2YLT1 [144-156]	0	2233.37	13	0	-0.58	85.2	56.8			1	1	85.2	56.8	568	378.7	326.1	286.3	5	5		Not Found	Not Found	Not Found	High	High	Not Found	Not Found	Not Found	Not Found	Not Found	High
FALSE	High	Unambiguous	QLGLGYTVVSVGK	[K].QLGLGYTVVSVGK.[K]	1xiTRAQ8plex [K13]; 1xiTRAQ8plex [N-Term]	1xiTRAQ8plex [K13]; 1xiTRAQ8plex [N-Term]			1.52922e-06	0	1.831	1	1	17	A2YLT1	Uncharacterized protein OS=Oryza sativa subsp. indica OX=39946 GN=OsI_26177 PE=3 SV=1	A2YLT1	A2YLT1 [144-156]	0	1929.16	13	0	-0.16	103.8	93			1	1	103.8	93	1156	1036	663.7	783.2	17	17		Not Found	High	High	High	High	Not Found	Not Found	Not Found	Not Found	Not Found	High
FALSE	High	Unambiguous	QLGLDDPSK	[R].QLGLDDPSK.[I]	1xiTRAQ8plex [K9]; 1xiTRAQ8plex [N-Term]	1xiTRAQ8plex [K9]; 1xiTRAQ8plex [N-Term]			0.00962046	0.00145829	0.399	1	5	1	Q2QQM3	Ubiquitin-specific protease 12, putative, expressed OS=Oryza sativa subsp. japonica OX=39947 GN=LOC_Os12g30540 PE=3 SV=2	B9GD70; B8BPQ2; Q2QQM3; Q2QD24; A0A0E0GID6	Q2QQM3 [846-854]	0	1580.91	9	0	0.09	96	102.2			1	1	96	102.2	174.2	185.3	100	140.1	1	1		Not Found	Not Found	Not Found	High	Not Found	Not Found	Not Found	Not Found	Not Found	Not Found	High
FALSE	High	Unambiguous	QIGMFSYTGLNK	[R].QIGMFSYTGLNK.[T]	1xOxidation [M4]; 1xiTRAQ8plex [K12]; 1xiTRAQ8plex [N-Term]	1xOxidation [M4]; 1xiTRAQ8plex [K12]; 1xiTRAQ8plex [N-Term]			0.000311811	0.000149867	1.036	1	3	2	A0A0E0GE32	Aspartate aminotransferase OS=Oryza nivara OX=4536 PE=4 SV=1	A0A0E0GE32; Q84V24; B8AEH4	A0A0E0GE32 [402-413]	0	1983.08	12	0	0.2	82	94.5			1	1	82	94.5	140.7	162.2	80.8	122.6	2	2		Not Found	Not Found	Not Found	Not Found	Not Found	Not Found	Not Found	High	Not Found	Not Found	High
FALSE	High	Unambiguous	QIGEQLPDNVTLK	[K].QIGEQLPDNVTLK.[D]	1xiTRAQ8plex [K13]; 1xiTRAQ8plex [N-Term]	1xiTRAQ8plex [K13]; 1xiTRAQ8plex [N-Term]			0.00703045	0.00115386	0.456	1	3	1	A0A0E0ICI7	Uncharacterized protein OS=Oryza nivara OX=4536 PE=4 SV=1	A0A0E0ICI8; A0A0E0ICI7; Q6Z9G4	A0A0E0ICI7 [103-115]	0	2063.2	13	0	0.31	88.5	109.4			1	1	88.5	109.4	85.2	105.3	48.9	79.6	1	1		Not Found	Not Found	Not Found	Not Found	Not Found	Not Found	Not Found	Not Found	High	Not Found	High
FALSE	High	Unambiguous	QLLAGEEAVAAPQEVVQPAK	[R].QLLAGEEAVAAPQEVVQPAK.[G]	1xiTRAQ8plex [K20]; 1xiTRAQ8plex [N-Term]	1xiTRAQ8plex [K20]; 1xiTRAQ8plex [N-Term]			4.60082e-06	0	1.674	1	3	1	A0A0E0HCZ7	Uncharacterized protein OS=Oryza nivara OX=4536 PE=4 SV=1	A0A0E0HCZ7; Q5W6R5; A2Y3G2	A0A0E0HCZ7 [250-269]	0	2656.51	20	0	-0.04	104.2	101.1			1	1	104.2	101.1	92.5	89.7	53.1	67.8	1	1		Not Found	Not Found	Not Found	Not Found	Not Found	High	Not Found	Not Found	Not Found	Not Found	High
FALSE	High	Unambiguous	QLLCLGR	[R].QLLCLGR.[AV]	1xCarbamidomethyl [C4]; 1xiTRAQ8plex [N-Term]	1xCarbamidomethyl [C4]; 1xiTRAQ8plex [N-Term]			0.0373826	0.00523627	0.191	1	20	1	Q8GU64	MRP-like ABC transporter OS=Oryza sativa subsp. japonica OX=39947 GN=mrp8 PE=2 SV=1	A0A0E0JB88; Q8GU64; Q8GU65; A0A0E0GY04; Q0IML5; A0A0E0JB87; Q0JES2; B8BMI4; A0A0E0GY03; B9FDT4; A0A0E0JB91; Q2QNJ9; Q0JMW4; B8AVB7; A2ZSZ8; B9GDS7; A0A0E0JB89; A0A0E0JB90; A2WPT2; A0A0E0JB86	Q8GU64 [1428-1434]	0	1163.69	7	0	-0.45	122.3	89.4			1	1	122.3	89.4	150.5	110.1	86.4	83.2	1	1		Not Found	Not Found	Not Found	Not Found	Not Found	Not Found	High	Not Found	Not Found	Not Found	High
FALSE	High	Unambiguous	QILTFSHFVPR	[K].QILTFSHFVPR.[Q]	1xiTRAQ8plex [N-Term]	1xiTRAQ8plex [N-Term]			0.00578651	0.00102767	0.495	1	5	1	Q9FWV7	Ser/Thr protein phosphatase family protein, expressed OS=Oryza sativa subsp. japonica OX=39947 GN=LOC_Os10g35060 PE=4 SV=1	Q0IWR7; A0A0P0XVP3; B9G6E7; B8BHM6; Q9FWV7	Q9FWV7 [264-274]	0	1648.95	11	0	0.41	106.6	141.7			1	1	106.6	141.7	222.2	295.2	127.6	223.2	1	1		Not Found	Not Found	Not Found	High	Not Found	Not Found	Not Found	Not Found	Not Found	Not Found	High
FALSE	High	Unambiguous	QLLTEILLR	[K].QLLTEILLR.[D]	1xiTRAQ8plex [N-Term]	1xiTRAQ8plex [N-Term]			0.00793857	0.00119089	0.433	1	3	1	B8APG0	Nuclear pore protein OS=Oryza sativa subsp. indica OX=39946 GN=OsI_11561 PE=3 SV=1	B8APG0; Q10LH9; A0A0E0GMD9	B8APG0 [632-640]	0	1402.89	9	0	0.13	100.4	109.7			1	1	100.4	109.7	55.9	61.1	32.1	46.2	1	1		Not Found	Not Found	Not Found	Not Found	Not Found	Not Found	High	Not Found	Not Found	Not Found	High
FALSE	High	Unambiguous	QLISYAR	[K].QLISYAR.[A]	1xiTRAQ8plex [Y5]; 1xiTRAQ8plex [N-Term]	1xiTRAQ8plex [Y5]; 1xiTRAQ8plex [N-Term]			0.0174124	0.00279355	0.303	1	2	1	Q93VT8	ATP-citrate synthase beta chain protein 1 OS=Oryza sativa subsp. japonica OX=39947 GN=ACLB-1 PE=2 SV=1	A0A0E0FKM3; Q93VT8	Q93VT8 [121-127]	0	1458.89	7	0	-0.37	129.3	99.8			1	1	129.3	99.8	221.7	171.2	127.3	129.4	1	1		Not Found	Not Found	Not Found	Not Found	Not Found	High	Not Found	Not Found	Not Found	Not Found	High
FALSE	High	Unambiguous	QLISYAR	[K].QLISYAR.[A]	1xiTRAQ8plex [N-Term]	1xiTRAQ8plex [N-Term]			0.0171924	0.00279355	0.305	1	2	1	Q93VT8	ATP-citrate synthase beta chain protein 1 OS=Oryza sativa subsp. japonica OX=39947 GN=ACLB-1 PE=2 SV=1	A0A0E0FKM3; Q93VT8	Q93VT8 [121-127]	0	1154.68	7	0	0.4	88.1	116.2			1	1	88.1	116.2	204.1	269.3	117.2	203.6	1	1		High	Not Found	Not Found	Not Found	Not Found	Not Found	Not Found	Not Found	Not Found	Not Found	High
FALSE	High	Unambiguous	QLLQWPIEELEK	[K].QLLQWPIEELEK.[LX]	1xiTRAQ8plex [K12]; 1xiTRAQ8plex [N-Term]	1xiTRAQ8plex [K12]; 1xiTRAQ8plex [N-Term]			0.000621423	0.000149867	0.885	1	6	2	A2X5P7	Beta-fructofuranosidase, insoluble isoenzyme 1 OS=Oryza sativa subsp. indica OX=39946 GN=CIN1 PE=2 SV=2	D5L610; D5L637; A2X5P7; D5L611; D5L628; D5L602	A2X5P7 [364-375]	0	2134.24	12	0	-0.02	66.3	65.6			1	1	66.3	65.6	95.6	94.6	54.9	71.5	2	2		High	Not Found	Not Found	Not Found	Not Found	Not Found	Not Found	Not Found	Not Found	Not Found	High
FALSE	High	Unambiguous	QLLQTPTYVVR	[R].QLLQTPTYVVR.[A]	1xiTRAQ8plex [N-Term]	1xiTRAQ8plex [N-Term]			0.0117978	0.00190899	0.365	1	3	1	Q8GSB5	Nucleoid DNA-binding-like protein OS=Oryza sativa subsp. japonica OX=39947 GN=OJ1477_F01.114 PE=3 SV=1	A0A0E0I560; Q8GSB5; B9FUN6	Q8GSB5 [100-110]	0	1621.96	11	0	0.69	83.3	134.1			1	1	83.3	134.1	106.1	170.6	60.9	129	1	1		Not Found	Not Found	Not Found	Not Found	Not Found	High	Not Found	Not Found	Not Found	Not Found	High
FALSE	High	Unambiguous	QLLQTFAQELGR	[R].QLLQTFAQELGR.[L]	1xiTRAQ8plex [N-Term]	1xiTRAQ8plex [N-Term]			0.0262518	0.00392508	0.24	1	3	1	A0A0E0GI15	Uncharacterized protein OS=Oryza nivara OX=4536 PE=4 SV=1	A0A0E0GI15; Q10QG2; B8AQ35	A0A0E0GI15 [89-100]	0	1707.97	12	0	-0.21	99.4	86.1			1	1	99.4	86.1	48.2	41.8	27.7	31.6	1	1		Not Found	Not Found	Not Found	Not Found	Not Found	High	Not Found	Not Found	Not Found	Not Found	High
FALSE	High	Unambiguous	QLLPSVCGNDCR	[R].QLLPSVCGNDCR.[S]	2xCarbamidomethyl [C7; C11]; 1xiTRAQ8plex [N-Term]	2xCarbamidomethyl [C7; C11]; 1xiTRAQ8plex [N-Term]			0.0312685	0.00449146	0.215	1	4	1	Q0DJZ7	Os05g0209600 protein (Fragment) OS=Oryza sativa subsp. japonica OX=39947 GN=Os05g0209600 PE=4 SV=1	B9FIU4; Q0DJZ7; Q75IK4; A0A0E0HB15	Q0DJZ7 [146-157]	0	1722.86	12	0	0.12	91.5	99.2			1	1	91.5	99.2	56.6	61.4	32.5	46.4	1	1		Not Found	Not Found	Not Found	Not Found	Not Found	Not Found	High	Not Found	Not Found	Not Found	High
FALSE	High	Unambiguous	QIINTCMNDQKDK	[KR].QIINTCMNDQKDK.[L]	1xCarbamidomethyl [C6]; 2xiTRAQ8plex [K11; K13]; 1xiTRAQ8plex [N-Term]	1xCarbamidomethyl [C6]; 2xiTRAQ8plex [K11; K13]; 1xiTRAQ8plex [N-Term]			0.0420691	0.00557393	0.176	2	7	2	Q6H4L2; Q01MK8	Elongation factor 2 OS=Oryza sativa subsp. japonica OX=39947 GN=Os02g0519900 PE=2 SV=1;H0613H07.5 protein OS=Oryza sativa OX=4530 GN=H0613H07.5 PE=4 SV=1	A0A0P0W6A1; A0A0E0FSY8; Q6H4L2; Q5JKU5; A0A0P0VJL8; A2WUX6; Q01MK8	Q6H4L2 [281-293]; Q01MK8 [281-293]	1	2520.37	13	0	-0.01	119.4	118.3			1	1	119.4	118.3	178.7	177	102.6	133.8	2	2	NotUnique	Not Found	Not Found	Not Found	Not Found	Not Found	High	Not Found	High	Not Found	Not Found	High
FALSE	High	Unambiguous	QIINTCMNDQK	[KR].QIINTCMNDQK.[D]	1xCarbamidomethyl [C6]; 1xOxidation [M7]; 1xiTRAQ8plex [K11]; 1xiTRAQ8plex [N-Term]	1xCarbamidomethyl [C6]; 1xOxidation [M7]; 1xiTRAQ8plex [K11]; 1xiTRAQ8plex [N-Term]			0.000761543	0.000212667	0.842	2	7	5	Q6H4L2; Q01MK8	Elongation factor 2 OS=Oryza sativa subsp. japonica OX=39947 GN=Os02g0519900 PE=2 SV=1;H0613H07.5 protein OS=Oryza sativa OX=4530 GN=H0613H07.5 PE=4 SV=1	A0A0P0W6A1; A0A0E0FSY8; Q6H4L2; Q5JKU5; A0A0P0VJL8; A2WUX6; Q01MK8	Q6H4L2 [281-291]; Q01MK8 [281-291]	0	1989.04	11	0	-0.01	108	107.3			1	1	108	107.3	508	504.6	291.7	381.5	5	5	NotUnique	Not Found	Not Found	Not Found	Not Found	Not Found	High	Not Found	High	Not Found	Not Found	High
FALSE	High	Unambiguous	QLIAQVR	[R].QLIAQVR.[S]	1xiTRAQ8plex [N-Term]	1xiTRAQ8plex [N-Term]			0.0861452	0.00993631	0.091	1	3	1	B8AND5	Uncharacterized protein OS=Oryza sativa subsp. indica OX=39946 GN=OsI_10054 PE=4 SV=1	A0A0E0GGX7; Q0DV32; B8AND5	B8AND5 [577-583]	0	1131.72	7	0	-0.08	103.5	98			1	1	103.5	98	237.7	225	136.5	170.1	1	1		Not Found	High	Not Found	Not Found	Not Found	Not Found	Not Found	Not Found	Not Found	Not Found	High
FALSE	High	Unambiguous	QIINTCMNDQK	[KR].QIINTCMNDQK.[D]	1xCarbamidomethyl [C6]; 1xiTRAQ8plex [K11]; 1xiTRAQ8plex [N-Term]	1xCarbamidomethyl [C6]; 1xiTRAQ8plex [K11]; 1xiTRAQ8plex [N-Term]			0.000129896	0	1.189	2	7	4	Q6H4L2; Q01MK8	Elongation factor 2 OS=Oryza sativa subsp. japonica OX=39947 GN=Os02g0519900 PE=2 SV=1;H0613H07.5 protein OS=Oryza sativa OX=4530 GN=H0613H07.5 PE=4 SV=1	A0A0P0W6A1; A0A0E0FSY8; Q6H4L2; Q5JKU5; A0A0P0VJL8; A2WUX6; Q01MK8	Q6H4L2 [281-291]; Q01MK8 [281-291]	0	1973.04	11	0	0.1	108.9	116.7			1	1	108.9	116.7	425.5	456.2	244.3	344.9	4	4	NotUnique	Not Found	Not Found	Not Found	Not Found	Not Found	Not Found	Not Found	High	High	Not Found	High
FALSE	High	Unambiguous	QLLIYGR	[R].QLLIYGR.[R]	1xiTRAQ8plex [Y5]; 1xiTRAQ8plex [N-Term]	1xiTRAQ8plex [Y5]; 1xiTRAQ8plex [N-Term]			0.0062921	0.00109637	0.478	1	4	2	A2XDW2	Uncharacterized protein OS=Oryza sativa subsp. indica OX=39946 GN=OsI_10505 PE=3 SV=1	A0A0P0VUN0; Q10Q21; A2XDW2; B9F658	A2XDW2 [469-475]	0	1470.93	7	0	-0.45	121.7	89.1			1	1	121.7	89.1	385.1	281.9	221.1	213.1	2	2		Not Found	Not Found	Not Found	Not Found	Not Found	Not Found	Not Found	High	High	Not Found	High
FALSE	High	Unambiguous	QLLIYGR	[R].QLLIYGR.[R]	1xiTRAQ8plex [N-Term]	1xiTRAQ8plex [N-Term]			0.0317234	0.0045916	0.213	1	4	3	A2XDW2	Uncharacterized protein OS=Oryza sativa subsp. indica OX=39946 GN=OsI_10505 PE=3 SV=1	A0A0P0VUN0; Q10Q21; A2XDW2; B9F658	A2XDW2 [469-475]	0	1166.72	7	0	-0.04	103.8	101			1	1	103.8	101	527.6	513.2	302.9	388	3	3		Not Found	Not Found	Not Found	Not Found	Not Found	High	Not Found	High	Not Found	Not Found	High
FALSE	High	Unambiguous	QLLLSAISAGTGVK	[R].QLLLSAISAGTGVK.[E]	1xiTRAQ8plex [K14]; 1xiTRAQ8plex [N-Term]	1xiTRAQ8plex [K14]; 1xiTRAQ8plex [N-Term]			2.49709e-05	0	1.432	1	5	2	A0A0E0I0E4	Uncharacterized protein OS=Oryza nivara OX=4536 PE=4 SV=1	B9FX50; A0A0E0I0E4; Q0D6K6; B8B5Y0; Q69WE1	A0A0E0I0E4 [246-259]	0	1966.22	14	0	-0.32	112.3	89.7			1	1	112.3	89.7	142.3	113.6	81.7	85.9	2	2		Not Found	Not Found	Not Found	Not Found	Not Found	Not Found	Not Found	High	High	Not Found	High
FALSE	High	Unambiguous	QLLLQVAGHK	[K].QLLLQVAGHK.[D]	1xiTRAQ8plex [K10]; 1xiTRAQ8plex [N-Term]	1xiTRAQ8plex [K10]; 1xiTRAQ8plex [N-Term]			5.03959e-06	0	1.661	3	21	4	A0A0E0IAX9; A2YUJ1; B8AEX3	Uncharacterized protein OS=Oryza nivara OX=4536 PE=3 SV=1;Uncharacterized protein OS=Oryza sativa subsp. indica OX=39946 GN=OsI_28996 PE=4 SV=1;Uncharacterized protein OS=Oryza sativa subsp. indica OX=39946 GN=OsI_06526 PE=3 SV=1	A0A0E0IAX9; Q94ID8; B9F4R1; A0A0E0FTE5; A2YUJ2; Q94ID9; A2YUJ1; Q6EUD7; A0A0P0XF10; A0A0E0FTE4; Q84XH0; B8AEX3; A0A0P0VH17; A2WV88; B8BA86; Q9FYX8; A0A0P0V8H5; A0A0P0XFH1; B9EZR3; Q5JLS6; A0A0E0G472	A0A0E0IAX9 [862-871]; A2YUJ1 [121-130]; B8AEX3 [867-876]	0	1715.08	10	0	-0.28	111.6	91.7			1	1	111.6	91.7	526.7	432.7	302.4	327.1	4	4	NotUnique	Not Found	Not Found	Not Found	High	Not Found	Not Found	Not Found	Not Found	Not Found	Not Found	High
FALSE	High	Unambiguous	QILLDLNFDNK	[R].QILLDLNFDNK.[V]	1xiTRAQ8plex [K11]; 1xiTRAQ8plex [N-Term]	1xiTRAQ8plex [K11]; 1xiTRAQ8plex [N-Term]			0.000330816	0.000149867	1.024	1	4	2	B8AQA7	Uncharacterized protein OS=Oryza sativa subsp. indica OX=39946 GN=OsI_13197 PE=1 SV=1	B8AQA7; Q75IA5; Q0DPA4; A0A0E0GSH2	B8AQA7 [77-87]	0	1941.13	11	0	0.27	89.7	107.9			1	1	89.7	107.9	126.3	151.9	72.5	114.8	2	2		Not Found	Not Found	Not Found	High	Not Found	Not Found	Not Found	Not Found	Not Found	Not Found	High
FALSE	High	Unambiguous	QLILAILENQNLGK	[K].QLILAILENQNLGK.[L]	1xiTRAQ8plex [K14]; 1xiTRAQ8plex [N-Term]	1xiTRAQ8plex [K14]; 1xiTRAQ8plex [N-Term]			0.000711533	0.000149867	0.856	1	4	1	Q2R176	Os11g0615200 protein OS=Oryza sativa subsp. japonica OX=39947 GN=LOC_Os11g40100 PE=2 SV=1	A0A0E0JAL3; Q2QQE2; Q2R176; A2ZKR1	Q2R176 [36-49]	0	2175.33	14	0	-0.06	104.4	99.9			1	1	104.4	99.9	70.2	67.2	40.3	50.8	1	1		Not Found	Not Found	Not Found	Not Found	Not Found	High	Not Found	Not Found	Not Found	Not Found	High
FALSE	High	Unambiguous	QLILAGK	[K].QLILAGK.[D]	1xiTRAQ8plex [K7]; 1xiTRAQ8plex [N-Term]	1xiTRAQ8plex [K7]; 1xiTRAQ8plex [N-Term]			0.0127841	0.00202221	0.352	1	4	2	Q8S1Y0	Putative transaldolase OS=Oryza sativa subsp. japonica OX=39947 GN=P0482D04.14 PE=3 SV=1	Q8S1Y0; Q5JK10; B8A8G9; A0A0E0FY84	Q8S1Y0 [212-218]	0	1350.89	7	0	-0.01	100.2	99.4			1	1	100.2	99.4	371.8	368.9	213.5	278.9	2	2		Not Found	Not Found	Not Found	Not Found	Not Found	Not Found	Not Found	High	High	Not Found	High
FALSE	High	Unambiguous	QLLGQHAK	[R].QLLGQHAK.[R]	1xiTRAQ8plex [K8]; 1xiTRAQ8plex [N-Term]	1xiTRAQ8plex [K8]; 1xiTRAQ8plex [N-Term]			0.00113726	0.000289213	0.768	1	1	2	Q259K4	Pyruvate kinase OS=Oryza sativa OX=4530 GN=H0402C08.9 PE=3 SV=1	Q259K4	Q259K4 [227-234]	0	1502.93	8	0	-0.35	98.4	77.5			1	1	98.4	77.5	391.7	308.2	224.9	233	2	2		Not Found	Not Found	Not Found	Not Found	High	Not Found	Not Found	Not Found	Not Found	Not Found	High
FALSE	High	Unambiguous	QLIGGGGQESSDGWSR	[R].QLIGGGGQESSDGWSR.[C]	1xiTRAQ8plex [N-Term]	1xiTRAQ8plex [N-Term]			0.00360586	0.000428885	0.587	1	1	1	B8AN74	Uncharacterized protein OS=Oryza sativa subsp. indica OX=39946 GN=OsI_14271 PE=4 SV=1	B8AN74	B8AN74 [27-42]	0	1937.96	16	0	0.09	48.3	51.4			1	1	48.3	51.4	25.3	26.9	14.5	20.3	1	1		Not Found	Not Found	Not Found	Not Found	Not Found	Not Found	High	Not Found	Not Found	Not Found	High
FALSE	High	Unambiguous	QLIDQVVSTALPESK	[R].QLIDQVVSTALPESK.[S]	1xiTRAQ8plex [K15]; 1xiTRAQ8plex [N-Term]	1xiTRAQ8plex [K15]; 1xiTRAQ8plex [N-Term]			7.15251e-06	0	1.611	1	7	3	A3CE45	Clathrin heavy chain OS=Oryza sativa subsp. japonica OX=39947 GN=OsJ_34910 PE=3 SV=1	B8BNS6; A3CE52; Q2RBN7; A2ZH90; A0A0E0J5S3; A3CE45; Q2QYW2	A3CE45 [983-997]	0	2236.3	15	0	-0.08	105.3	99.6			1	1	105.3	99.6	166.2	157.1	95.4	118.8	3	3		Not Found	Not Found	Not Found	Not Found	High	Not Found	Not Found	Not Found	Not Found	Not Found	High
FALSE	High	Unambiguous	QLIMAFTEDSK	[R].QLIMAFTEDSK.[L]	1xiTRAQ8plex [K11]; 1xiTRAQ8plex [N-Term]	1xiTRAQ8plex [K11]; 1xiTRAQ8plex [N-Term]			0.00417964	0.000526731	0.56	1	6	1	Q0ITU3	Os11g0216300 protein (Fragment) OS=Oryza sativa subsp. japonica OX=39947 GN=Os11g0216300 PE=4 SV=1	Q0ITU3; A0A0E0IZN7; A3C9R5; B8BJP9; Q2R8U3; A0A0P0Y126	Q0ITU3 [673-683]	0	1891.05	11	0	-0.62	114.7	74.5			1	1	114.7	74.5	121.9	79.2	70	59.9	1	1		High	Not Found	Not Found	Not Found	Not Found	Not Found	Not Found	Not Found	Not Found	Not Found	High
FALSE	High	Unambiguous	QLGELAMSTGK	[KR].QLGELAMSTGK.[L]	1xiTRAQ8plex [K11]; 1xiTRAQ8plex [N-Term]	1xiTRAQ8plex [K11]; 1xiTRAQ8plex [N-Term]			2.47975e-05	0	1.433	2	17	1	Q6H8D5; Q5VQ78	Coatomer subunit beta'-2 OS=Oryza sativa subsp. japonica OX=39947 GN=Os02g0209100 PE=2 SV=1;Coatomer subunit beta'-1 OS=Oryza sativa subsp. japonica OX=39947 GN=Os06g0143900 PE=2 SV=1	A0A0E0HKZ2; B9FRG1; A0A0P0VGA6; A0A0E0G2U9; A0A0E0HKZ4; Q6H8D5; B9F485; B9F486; A0A0N7KEW9; A0A0E0HKZ3; A2Y963; Q5VQ78; B8ADW8; A0A0P0WSW0; Q6H8D6; A0A0P0WSG1; Q5VQ77	Q6H8D5 [673-683]; Q5VQ78 [673-683]	0	1742.99	11	0	0.03	102.9	104.9			1	1	102.9	104.9	140	142.7	80.4	107.9	1	1	NotUnique	Not Found	High	Not Found	Not Found	Not Found	Not Found	Not Found	Not Found	Not Found	Not Found	High
FALSE	High	Unambiguous	QLGDILGLTR	[K].QLGDILGLTR.[K]	1xiTRAQ8plex [N-Term]	1xiTRAQ8plex [N-Term]			0.00907898	0.00137526	0.409	2	7	1	A0A0E0IUD2; A2Z8U8	Uncharacterized protein OS=Oryza nivara OX=4536 PE=4 SV=1;Uncharacterized protein OS=Oryza sativa subsp. indica OX=39946 GN=OsI_34142 PE=4 SV=1	A0A0E0IUD3; A0A0E0IUD2; Q9FWV2; A0A0P0XWA7; A2Z8U8; B9G6E3; Q7XD45	A0A0E0IUD2 [747-756]; A2Z8U8 [641-650]	0	1389.84	10	0	0.22	90.3	105.5			1	1	90.3	105.5	48.6	56.7	27.9	42.9	1	1	NotUnique	Not Found	Not Found	Not Found	Not Found	Not Found	Not Found	Not Found	High	Not Found	Not Found	High
FALSE	High	Unambiguous	QIGAYADAEK	[K].QIGAYADAEK.[AT]	1xiTRAQ8plex [K10]; 1xiTRAQ8plex [N-Term]	1xiTRAQ8plex [K10]; 1xiTRAQ8plex [N-Term]			6.66895e-06	0	1.621	1	3	5	A2XMW9	Uncharacterized protein OS=Oryza sativa subsp. indica OX=39946 GN=OsI_13894 PE=4 SV=1	A2XMW9; Q7Y1I5; A0A0E0GUX4	A2XMW9 [176-185]	0	1673.93	10	0	0.31	84.2	104.3			1	1	84.2	104.3	526.7	652.7	302.4	493.4	5	5		Not Found	Not Found	High	Not Found	High	Not Found	Not Found	Not Found	Not Found	Not Found	High
FALSE	High	Unambiguous	QLEEQAAAVLK	[R].QLEEQAAAVLK.[A]	1xiTRAQ8plex [K11]; 1xiTRAQ8plex [N-Term]	1xiTRAQ8plex [K11]; 1xiTRAQ8plex [N-Term]			0.00902708	0.00137526	0.41	1	2	3	A0A0E0FLV9	Uncharacterized protein OS=Oryza nivara OX=4536 PE=3 SV=1	Q84PA4; A0A0E0FLV9	A0A0E0FLV9 [128-138]	0	1503.87	11	0	0.26	88.8	106.2			1	1	88.8	106.2	432.6	517.3	248.4	391.1	3	3		Not Found	Not Found	Not Found	High	Not Found	High	Not Found	Not Found	Not Found	Not Found	High
FALSE	High	Unambiguous	QIEEITSEFEMPAVTLDV	[K].QIEEITSEFEMPAVTLDV.[-]	1xOxidation [M11]; 1xiTRAQ8plex [N-Term]	1xOxidation [M11]; 1xiTRAQ8plex [N-Term]			0.000521674	0.000149867	0.924	1	4	1	Q6Z8K7	Os02g0750100 protein OS=Oryza sativa subsp. japonica OX=39947 GN=Os02g0750100 PE=3 SV=1	A6N046; A6N1R7; Q6Z8K7; A2X9N1	Q6Z8K7 [226-243]	0	2371.19	18	0	-0.43	113.6	84.4			1	1	113.6	84.4	31.7	23.5	18.2	17.8	1	1		Not Found	Not Found	Not Found	Not Found	High	Not Found	Not Found	Not Found	Not Found	Not Found	High
FALSE	High	Unambiguous	QLEEIAIGLQK	[K].QLEEIAIGLQK.[S]	1xiTRAQ8plex [K11]; 1xiTRAQ8plex [N-Term]	1xiTRAQ8plex [K11]; 1xiTRAQ8plex [N-Term]			0.0319542	0.00465962	0.212	1	4	1	A2WUT5	Glycosyltransferase OS=Oryza sativa subsp. indica OX=39946 GN=OsI_03643 PE=3 SV=1	A0A0E0FSS2; Q942C5; A2ZXK1; A2WUT5	A2WUT5 [287-297]	0	1850.12	11	0	-0.11	97.9	90.7			1	1	97.9	90.7	75.8	70.2	43.5	53.1	1	1		High	Not Found	Not Found	Not Found	Not Found	Not Found	Not Found	Not Found	Not Found	Not Found	High
FALSE	High	Unambiguous	QIEDAFK	[K].QIEDAFK.[E]	1xiTRAQ8plex [K7]; 1xiTRAQ8plex [N-Term]	1xiTRAQ8plex [K7]; 1xiTRAQ8plex [N-Term]			0.00811401	0.001277	0.429	1	3	2	A0A0E0GF50	Uncharacterized protein OS=Oryza nivara OX=4536 PE=4 SV=1	Q0JF69; Q6KAA4; A0A0E0GF50	A0A0E0GF50 [94-100]	0	1458.84	7	0	-0.12	111.2	102.5			1	1	111.2	102.5	377.8	348.4	216.9	263.4	2	2		Not Found	Not Found	Not Found	High	Not Found	Not Found	Not Found	Not Found	Not Found	Not Found	High
FALSE	High	Selected	QLDYVPATISALEEVVK	[R].QLDYVPATISALEEVVK.[A]	2xiTRAQ8plex [Y4; K17]; 1xiTRAQ8plex [N-Term]	2xiTRAQ8plex [Y4; K17]; 1xiTRAQ8plex [N-Term]			0.0303848	0.00439735	0.219	1	3	1	A0A0E0HWH9	Uncharacterized protein OS=Oryza nivara OX=4536 PE=3 SV=1	B8B7C5; A0A0E0HWH9; A0A0E0HWI0	A0A0E0HWH9 [259-275]	0	2787.63	17	0	-0.36	58.8	45.9			1	1	58.8	45.9	23.9	18.7	13.7	14.1	1	1		Not Found	High	Not Found	Not Found	Not Found	Not Found	Not Found	Not Found	Not Found	Not Found	High
FALSE	High	Unambiguous	QLDYVPATISALEEVVK	[R].QLDYVPATISALEEVVK.[A]	1xiTRAQ8plex [K17]; 1xiTRAQ8plex [N-Term]	1xiTRAQ8plex [K17]; 1xiTRAQ8plex [N-Term]			9.26587e-06	0	1.574	1	3	2	A0A0E0HWH9	Uncharacterized protein OS=Oryza nivara OX=4536 PE=3 SV=1	B8B7C5; A0A0E0HWH9; A0A0E0HWI0	A0A0E0HWH9 [259-275]	0	2483.42	17	0	-0.51	123.9	86.9			1	1	123.9	86.9	182.7	128.2	104.9	96.9	2	2		High	Not Found	Not Found	High	Not Found	Not Found	Not Found	Not Found	Not Found	Not Found	High
FALSE	High	Unambiguous	QIDWAK	[K].QIDWAK.[R]	1xiTRAQ8plex [K6]; 1xiTRAQ8plex [N-Term]	1xiTRAQ8plex [K6]; 1xiTRAQ8plex [N-Term]			0.0306025	0.00443047	0.218	1	4	1	Q0D4F7	Os07g0628700 protein OS=Oryza sativa subsp. japonica OX=39947 GN=Os07g0628700 PE=4 SV=1	A3BMG2; Q0D4F7; Q7X8H4; A2YNY5	Q0D4F7 [438-443]	0	1368.81	6	0	0.29	128.7	157.4			1	1	128.7	157.4	212.7	260.1	122.1	196.6	1	1		Not Found	Not Found	Not Found	Not Found	Not Found	Not Found	Not Found	Not Found	High	Not Found	High
FALSE	High	Unambiguous	QIDQPGMIGK	[R].QIDQPGMIGK.[V]	1xiTRAQ8plex [K10]; 1xiTRAQ8plex [N-Term]	1xiTRAQ8plex [K10]; 1xiTRAQ8plex [N-Term]			0.0186753	0.00287986	0.292	1	3	2	A0A0E0GDR7	D-3-phosphoglycerate dehydrogenase OS=Oryza nivara OX=4536 PE=3 SV=1	Q6ZAA5; B9G167; A0A0E0GDR7	A0A0E0GDR7 [554-563]	0	1694.97	10	0	-0.33	112	88.9			1	1	112	88.9	226.2	179.6	129.9	135.8	2	2		Not Found	Not Found	Not Found	Not Found	Not Found	Not Found	Not Found	High	High	Not Found	High
FALSE	High	Unambiguous	QLDQMGYNIGTR	[K].QLDQMGYNIGTR.[L]	1xiTRAQ8plex [Y7]; 1xiTRAQ8plex [N-Term]	1xiTRAQ8plex [Y7]; 1xiTRAQ8plex [N-Term]			0.00375091	0.000428885	0.58	1	1	1	Q8GRK9	Trafficking protein particle complex subunit OS=Oryza sativa subsp. japonica OX=39947 GN=P0524G08.123 PE=2 SV=1	Q8GRK9	Q8GRK9 [49-60]	0	2004.08	12	0	-0.27	108	89.7			1	1	108	89.7	202.2	168	116.1	127	1	1		Not Found	Not Found	Not Found	Not Found	Not Found	Not Found	Not Found	Not Found	High	Not Found	High
FALSE	High	Unambiguous	QLDNSVVGIR	[K].QLDNSVVGIR.[S]	1xiTRAQ8plex [N-Term]	1xiTRAQ8plex [N-Term]			0.00440298	0.000566757	0.55	1	6	1	A0A0E0IJA7	Uncharacterized protein OS=Oryza nivara OX=4536 PE=4 SV=1	A0A0E0IJA7; B9FES6; Q7XVE9; A0B9X8; B8AT10; Q0JDT8	A0A0E0IJA7 [325-334]	0	1404.81	10	0	-0.24	103.9	87.8			1	1	103.9	87.8	130.8	110.5	75.1	83.5	1	1		Not Found	High	Not Found	Not Found	Not Found	Not Found	Not Found	Not Found	Not Found	Not Found	High
FALSE	High	Unambiguous	QLEEQAAAVLK	[R].QLEEQAAAVLK.[A]	1xiTRAQ8plex [K11]; 1xiTRAQ8plex [N-Term]	1xiTRAQ8plex [K11]; 1xiTRAQ8plex [N-Term]			1.1589e-05	0	1.542	1	2	18	A0A0E0FLV9	Uncharacterized protein OS=Oryza nivara OX=4536 PE=3 SV=1	Q84PA4; A0A0E0FLV9	A0A0E0FLV9 [128-138]	0	1808.07	11	0	-0.2	107.5	93.5			1	1	107.5	93.5	1097.1	954.4	629.9	721.5	18	18		Not Found	Not Found	Not Found	Not Found	Not Found	High	Not Found	High	Not Found	Not Found	High
FALSE	High	Unambiguous	QLDGAHVEFLR	[R].QLDGAHVEFLR.[G]	1xiTRAQ8plex [N-Term]	1xiTRAQ8plex [N-Term]			0.000386603	0.000149867	0.991	1	13	1	Q75W16	Phospho-2-dehydro-3-deoxyheptonate aldolase 2, chloroplastic OS=Oryza sativa subsp. japonica OX=39947 GN=DAHPS2 PE=2 SV=1	A0A0P0VY65; A0A0E0I468; Q9AY42; A2YNU0; A0A0E0IWL1; A0A0E0GNJ8; Q0DRF3; A3C7D9; A0A0P0VY68; Q336R7; Q75W16; Q0D4J5; Q10KC0	Q75W16 [346-356]	0	1588.87	11	0	0.07	97.2	101.8			1	1	97.2	101.8	55.2	57.8	31.7	43.7	1	1		High	Not Found	Not Found	Not Found	Not Found	Not Found	Not Found	Not Found	Not Found	Not Found	High
FALSE	High	Unambiguous	QIDDIVFPLDEELEGPACSVASSLR	[R].QIDDIVFPLDEELEGPACSVASSLR.[R]	1xCarbamidomethyl [C18]; 1xiTRAQ8plex [N-Term]	1xCarbamidomethyl [C18]; 1xiTRAQ8plex [N-Term]			3.46388e-05	0	1.385	1	1	1	Q6Z695	Os02g0754700 protein OS=Oryza sativa subsp. japonica OX=39947 GN=Os02g0754700 PE=2 SV=1	Q6Z695	Q6Z695 [402-426]	0	3064.55	25	0	0.77	82.1	140			1	1	82.1	140	52.4	89.4	30.1	67.6	1	1		Not Found	Not Found	Not Found	Not Found	Not Found	Not Found	Not Found	Not Found	High	Not Found	High
FALSE	High	Unambiguous	QLDDGGQPTIDELVEMNLGTK	[K].QLDDGGQPTIDELVEMNLGTK.[D]	1xiTRAQ8plex [K21]; 1xiTRAQ8plex [N-Term]	1xiTRAQ8plex [K21]; 1xiTRAQ8plex [N-Term]			0.0656573	0.00768183	0.123	1	1	1	B8BCH3	Uncharacterized protein OS=Oryza sativa subsp. indica OX=39946 GN=OsI_31563 PE=4 SV=1	B8BCH3	B8BCH3 [285-305]	0	2881.51	21	0	-0.64	99.4	63.7			1	1	99.4	63.7	108.7	69.6	62.4	52.6	1	1		Not Found	Not Found	Not Found	Not Found	Not Found	Not Found	Not Found	High	Not Found	Not Found	High
FALSE	High	Unambiguous	QIDDFFNK	[K].QIDDFFNK.[K]	1xiTRAQ8plex [K8]; 1xiTRAQ8plex [N-Term]	1xiTRAQ8plex [K8]; 1xiTRAQ8plex [N-Term]			0.000442756	0.000149867	0.961	2	4	7	A2X345; Q6ETQ7	Protein THYLAKOID RHODANESE-LIKE, chloroplastic OS=Oryza sativa subsp. indica OX=39946 GN=TROL PE=3 SV=1;Protein THYLAKOID RHODANESE-LIKE, chloroplastic OS=Oryza sativa subsp. japonica OX=39947 GN=TROL PE=1 SV=1	A0A0E0G4J6; A0A0P0VH79; A2X345; Q6ETQ7	A2X345 [316-323]; Q6ETQ7 [318-325]	0	1634.9	8	0	-0.03	95.7	94			1	1	95.7	94	855	839.2	490.9	634.4	7	7	NotUnique	Not Found	Not Found	Not Found	Not Found	Not Found	Not Found	Not Found	High	High	High	High
FALSE	High	Unambiguous	QLDCAHVEFLR	[R].QLDCAHVEFLR.[G]	1xCarbamidomethyl [C4]; 1xiTRAQ8plex [N-Term]	1xCarbamidomethyl [C4]; 1xiTRAQ8plex [N-Term]			2.58561e-05	0	1.427	1	3	1	Q6YTT3	Phospho-2-dehydro-3-deoxyheptonate aldolase OS=Oryza sativa subsp. japonica OX=39947 GN=Os08g0484500 PE=2 SV=1	A0A0P0XGY2; A0A0E0GND9; Q6YTT3	Q6YTT3 [308-318]	0	1691.88	11	0	0.2	94	107.9			1	1	94	107.9	212	243.4	121.7	184	1	1		High	Not Found	Not Found	Not Found	Not Found	Not Found	Not Found	Not Found	Not Found	Not Found	High
FALSE	High	Unambiguous	QLCVVTCGDDR	[K].QLCVVTCGDDR.[L]	2xCarbamidomethyl [C3; C7]; 1xiTRAQ8plex [N-Term]	2xCarbamidomethyl [C3; C7]; 1xiTRAQ8plex [N-Term]			0.00173295	0.000289213	0.702	1	4	1	A0A0E0FJI5	Uncharacterized protein OS=Oryza nivara OX=4536 PE=4 SV=1	A0A0E0FJI6; A0A0E0FJI5; Q5NBT9; A2WMZ2	A0A0E0FJI5 [459-469]	0	1626.79	11	0	0.09	94	99.8			1	1	94	99.8	176.1	186.9	101.1	141.3	1	1		Not Found	Not Found	Not Found	Not Found	High	Not Found	Not Found	Not Found	Not Found	Not Found	High
FALSE	High	Unambiguous	QLCVFQVAK	[R].QLCVFQVAK.[E]	1xCarbamidomethyl [C3]; 1xiTRAQ8plex [K9]; 1xiTRAQ8plex [N-Term]	1xCarbamidomethyl [C3]; 1xiTRAQ8plex [K9]; 1xiTRAQ8plex [N-Term]			0.000125043	0	1.195	1	3	2	Q8H8K1	Putative vacuolar sorting receptor protein OS=Oryza sativa subsp. japonica OX=39947 GN=OSJNBb0078C13.14 PE=4 SV=1	Q8H8K1; A0A0E0IQW6; Q339K4	Q8H8K1 [288-296]	0	1701	9	0	0.11	102.4	110.5			1	1	102.4	110.5	225	242.7	129.2	183.5	2	2		Not Found	High	Not Found	Not Found	Not Found	Not Found	Not Found	Not Found	Not Found	Not Found	High
FALSE	High	Unambiguous	QLCIITCGDDK	[K].QLCIITCGDDK.[T]	2xCarbamidomethyl [C3; C7]; 1xiTRAQ8plex [K11]; 1xiTRAQ8plex [N-Term]	2xCarbamidomethyl [C3; C7]; 1xiTRAQ8plex [K11]; 1xiTRAQ8plex [N-Term]			0.000330816	0.000149867	1.024	1	4	3	B8AKA4	Uncharacterized protein OS=Oryza sativa subsp. indica OX=39946 GN=OsI_10796 PE=4 SV=1	Q10NY2; A0A0E0GJV3; B8AKA4; A0A0E0GJV4	B8AKA4 [471-481]	0	1931.02	11	0	-0.09	107.1	100.4			1	1	107.1	100.4	219.8	206	126.2	155.7	3	3		Not Found	Not Found	Not Found	Not Found	Not Found	Not Found	High	Not Found	Not Found	Not Found	High
FALSE	High	Unambiguous	QICDSVVIPNLR	[K].QICDSVVIPNLR.[L]	1xCarbamidomethyl [C3]; 1xiTRAQ8plex [N-Term]	1xCarbamidomethyl [C3]; 1xiTRAQ8plex [N-Term]			0.000121116	0	1.2	1	5	2	A0A0E0FJ67	Uncharacterized protein OS=Oryza nivara OX=4536 PE=4 SV=1	A0A0E0FJ67; A0A0P0V093; B8AB31; B9EUK1; Q9LI34	A0A0E0FJ67 [350-361]	0	1717.96	12	0	-0.11	95.7	88.7			1	1	95.7	88.7	184.4	170.9	105.9	129.2	2	2		Not Found	Not Found	Not Found	Not Found	Not Found	Not Found	Not Found	High	Not Found	High	High
FALSE	High	Unambiguous	QLCDNAGFDATDVLNK	[R].QLCDNAGFDATDVLNK.[L]	1xCarbamidomethyl [C3]; 1xiTRAQ8plex [K16]; 1xiTRAQ8plex [N-Term]	1xCarbamidomethyl [C3]; 1xiTRAQ8plex [K16]; 1xiTRAQ8plex [N-Term]			0.000754098	0.000212667	0.844	1	3	2	A0A0E0HUR4	T-complex protein 1 subunit eta OS=Oryza nivara OX=4536 PE=3 SV=1	Q653F6; A0A0E0HUR4; Q0DA00	A0A0E0HUR4 [451-466]	0	2389.23	16	0	0.24	87.5	103.5			1	1	87.5	103.5	122.4	144.8	70.3	109.5	2	2		Not Found	Not Found	Not Found	Not Found	Not Found	High	Not Found	High	Not Found	Not Found	High
FALSE	High	Unambiguous	QICDAVQAR	[K].QICDAVQAR.[A]	1xCarbamidomethyl [C3]; 1xiTRAQ8plex [N-Term]	1xCarbamidomethyl [C3]; 1xiTRAQ8plex [N-Term]			0.00984887	0.00149236	0.395	2	7	2	B8B1A6; Q6ZFT9	Pyrophosphate--fructose 6-phosphate 1-phosphotransferase subunit alpha OS=Oryza sativa subsp. indica OX=39946 GN=PFP-ALPHA PE=3 SV=1;Pyrophosphate--fructose 6-phosphate 1-phosphotransferase subunit alpha OS=Oryza sativa subsp. japonica OX=39947 GN=PFP-ALPHA PE=2 SV=1	Q0DCI1; B8B1A6; Q6ZFT9; A0A0E0GC47; A0A0E0HQ31; A0A0E0HQ32; Q69T78	B8B1A6 [309-317]; Q6ZFT9 [304-312]	0	1364.73	9	0	0.08	83.4	88.1			1	1	83.4	88.1	238.3	251.6	136.8	190.2	2	2	NotUnique	Not Found	Not Found	Not Found	Not Found	Not Found	Not Found	Not Found	High	High	Not Found	High
FALSE	High	Unambiguous	QIDELASFSDSPVPSVTR	[R].QIDELASFSDSPVPSVTR.[V]	1xiTRAQ8plex [N-Term]	1xiTRAQ8plex [N-Term]			5.2777e-08	0	2.31	1	2	1	A0A0E0JBZ8	Uncharacterized protein OS=Oryza nivara OX=4536 PE=4 SV=1	B8BMU1; A0A0E0JBZ8	A0A0E0JBZ8 [79-96]	0	2252.17	18	0	0.49	86.8	122			1	1	86.8	122	93.4	131.2	53.6	99.2	1	1		High	Not Found	Not Found	Not Found	Not Found	Not Found	Not Found	Not Found	Not Found	Not Found	High
FALSE	High	Unambiguous	QLEEVGAK	[K].QLEEVGAK.[V]	1xiTRAQ8plex [K8]; 1xiTRAQ8plex [N-Term]	1xiTRAQ8plex [K8]; 1xiTRAQ8plex [N-Term]			0.000641718	0.000149867	0.878	2	7	4	A2Y7L1; A0A0E0FQJ9	Uncharacterized protein OS=Oryza sativa subsp. indica OX=39946 GN=OsI_21028 PE=3 SV=1;Uncharacterized protein OS=Oryza nivara OX=4536 PE=3 SV=1	A0A0E0HIL8; O22386; A2Y7L1; A0A0N7KDG4; B8A793; A0A0S2IL65; A0A0E0FQJ9	A2Y7L1 [168-175]; A0A0E0FQJ9 [174-181]	0	1481.88	8	0	0.36	94	120.4			1	1	94	120.4	364.2	466.4	209.1	352.6	4	4	NotUnique	High	High	Not Found	Not Found	Not Found	Not Found	Not Found	Not Found	Not Found	Not Found	High
FALSE	High	Unambiguous	QLEHLIVQEK	[K].QLEHLIVQEK.[Y]	1xiTRAQ8plex [K10]; 1xiTRAQ8plex [N-Term]	1xiTRAQ8plex [K10]; 1xiTRAQ8plex [N-Term]			0.00402702	0.000475664	0.567	1	7	1	B8AT89	Uncharacterized protein OS=Oryza sativa subsp. indica OX=39946 GN=OsI_15682 PE=4 SV=1	B8AT89; Q0JDM7; A0A0E0GZZ2; B9FEX0; B7ES75; A0A0P0W9I9; Q01LC2	B8AT89 [265-274]	0	1845.11	10	0	-0.24	99.6	84.3			1	1	99.6	84.3	116	98.1	66.6	74.2	1	1		Not Found	Not Found	Not Found	Not Found	Not Found	Not Found	Not Found	Not Found	High	Not Found	High
FALSE	High	Unambiguous	QLELEGVDSFK	[K].QLELEGVDSFK.[K]	1xiTRAQ8plex [K11]; 1xiTRAQ8plex [N-Term]	1xiTRAQ8plex [K11]; 1xiTRAQ8plex [N-Term]			0.00360586	0.000428885	0.587	2	4	1	Q8S1Y0; A6MZF0	Putative transaldolase OS=Oryza sativa subsp. japonica OX=39947 GN=P0482D04.14 PE=3 SV=1;Transaldolase 2 (Fragment) OS=Oryza sativa subsp. indica OX=39946 PE=2 SV=1	Q8S1Y0; Q5JK10; A6MZF0; A0A0E0FY84	Q8S1Y0 [484-494]; A6MZF0 [145-155]	0	1873.05	11	0	-0.16	107.5	96.2			1	1	107.5	96.2	65.3	58.5	37.5	44.2	1	1	NotUnique	Not Found	Not Found	Not Found	Not Found	High	Not Found	Not Found	Not Found	Not Found	Not Found	High
FALSE	High	Unambiguous	QIGALTQQLQLVEK	[K].QIGALTQQLQLVEK.[Q]	1xiTRAQ8plex [K14]; 1xiTRAQ8plex [N-Term]	1xiTRAQ8plex [K14]; 1xiTRAQ8plex [N-Term]			0.000302543	0.000149867	1.042	1	6	1	B9FCH2	Uncharacterized protein OS=Oryza sativa subsp. japonica OX=39947 GN=OsJ_16146 PE=4 SV=1	B8AU60; Q0JA59; A0A0E0H5X6; B9FCH2; Q01K10; Q7XN10	B9FCH2 [1718-1731]	0	2177.31	14	0	-0.14	109.4	99.4			1	1	109.4	99.4	73.7	66.9	42.3	50.6	1	1		Not Found	Not Found	Not Found	Not Found	Not Found	Not Found	Not Found	Not Found	Not Found	High	High
FALSE	High	Unambiguous	QLGADVDCFLGTECPPVR	[K].QLGADVDCFLGTECPPVR.[V]	2xCarbamidomethyl [C8; C14]; 1xiTRAQ8plex [N-Term]	2xCarbamidomethyl [C8; C14]; 1xiTRAQ8plex [N-Term]			9.52321e-05	0	1.237	1	6	2	A2Y8X9	3-phosphoshikimate 1-carboxyvinyltransferase OS=Oryza sativa subsp. indica OX=39946 GN=EPSPS PE=2 SV=1	O80428; A6MZG3; A2Y8X9; Q6VVA4; A0A0N7KLH2; Q93VK6	A2Y8X9 [213-230]	0	2338.15	18	0	0.32	88.7	110.9			1	1	88.7	110.9	116	145.1	66.6	109.7	2	2		Not Found	Not Found	Not Found	Not Found	Not Found	Not Found	Not Found	High	Not Found	High	High
FALSE	High	Unambiguous	QLGADHVFTESQLDIK	[K].QLGADHVFTESQLDIK.[N]	1xiTRAQ8plex [K16]; 1xiTRAQ8plex [N-Term]	1xiTRAQ8plex [K16]; 1xiTRAQ8plex [N-Term]			0.0385589	0.00531496	0.187	1	3	1	A2ZH49	Uncharacterized protein OS=Oryza sativa subsp. indica OX=39946 GN=OsI_37110 PE=4 SV=1	H2KW24; Q2QYY6; A2ZH49	A2ZH49 [224-239]	0	2409.32	16	0	-0.36	105.1	81.6			1	1	105.1	81.6	120.9	93.9	69.4	71	1	1		Not Found	Not Found	Not Found	Not Found	Not Found	High	Not Found	Not Found	Not Found	Not Found	High
FALSE	High	Unambiguous	QIFVEFLER	[R].QIFVEFLER.[S]	1xiTRAQ8plex [N-Term]	1xiTRAQ8plex [N-Term]			0.00433528	0.000566757	0.553	1	4	1	A0A0E0FK45	Uncharacterized protein OS=Oryza nivara OX=4536 PE=3 SV=1	B9EV82; B8ACJ6; A0A0E0FK45; Q9SDJ2	A0A0E0FK45 [129-137]	0	1484.84	9	0	0.83	64	113.5			1	1	64	113.5	15	26.6	8.6	20.1	1	1		Not Found	Not Found	Not Found	Not Found	Not Found	Not Found	High	Not Found	Not Found	Not Found	High
FALSE	High	Unambiguous	QLFVAPVVGLIAK	[R].QLFVAPVVGLIAK.[N]	1xiTRAQ8plex [K13]; 1xiTRAQ8plex [N-Term]	1xiTRAQ8plex [K13]; 1xiTRAQ8plex [N-Term]			5.1107e-06	0	1.659	1	2	2	Q6K1X5	Os02g0608900 protein OS=Oryza sativa subsp. japonica OX=39947 GN=Os02g0608900 PE=2 SV=1	Q6K1X5; A0A0E0G9P7	Q6K1X5 [121-133]	0	1963.26	13	0	-0.09	102.1	96.2			1	1	102.1	96.2	122.6	115.5	70.4	87.3	2	2		High	Not Found	Not Found	Not Found	Not Found	Not Found	Not Found	Not Found	Not Found	Not Found	High
FALSE	High	Unambiguous	QLFSEVDVK	[R].QLFSEVDVK.[L]	1xiTRAQ8plex [K9]; 1xiTRAQ8plex [N-Term]	1xiTRAQ8plex [K9]; 1xiTRAQ8plex [N-Term]			0.00018753	0.000149867	1.129	1	4	3	Q69LE7	Probable polyribonucleotide nucleotidyltransferase 1, chloroplastic OS=Oryza sativa subsp. japonica OX=39947 GN=PNP1 PE=2 SV=1	A0A0E0HX39; Q69LE7; A3BGY2; A2YIJ3	Q69LE7 [419-427]	0	1672.97	9	0	0.27	89.6	107.6			1	1	89.6	107.6	360.7	433.5	207.1	327.7	3	3		Not Found	Not Found	Not Found	Not Found	Not Found	High	Not Found	High	Not Found	Not Found	High
FALSE	High	Unambiguous	QIFSEFSGGTKPAEEGEGLYTGTGDVK	[R].QIFSEFSGGTKPAEEGEGLYTGTGDVK.[Y]	2xiTRAQ8plex [K11; K27]; 1xiTRAQ8plex [N-Term]	2xiTRAQ8plex [K11; K27]; 1xiTRAQ8plex [N-Term]			0.000384829	0.000149867	0.992	1	6	1	A0A0E0GZY0	Uncharacterized protein OS=Oryza nivara OX=4536 PE=4 SV=1	A0A0P0WA25; B8AT82; Q01LD8; B9FEW6; Q0JDN5; A0A0E0GZY0	A0A0E0GZY0 [307-333]	0	3716.94	27	0	0.32	87	108.9			1	1	87	108.9	63.4	79.4	36.4	60	1	1		Not Found	Not Found	Not Found	Not Found	High	Not Found	Not Found	Not Found	Not Found	Not Found	High
FALSE	High	Unambiguous	QIFNGVFLK	[R].QIFNGVFLK.[V]	1xiTRAQ8plex [K9]; 1xiTRAQ8plex [N-Term]	1xiTRAQ8plex [K9]; 1xiTRAQ8plex [N-Term]			0.00929061	0.00137526	0.405	2	5	4	A3BQX7; A0A0E0H5N0	Uncharacterized protein OS=Oryza sativa subsp. japonica OX=39947 GN=OsJ_26511 PE=4 SV=1;Uncharacterized protein OS=Oryza nivara OX=4536 PE=4 SV=1	B8ATU3; A3BQX7; Q7X8D0; A0A0E0I8R0; A0A0E0H5N0	A3BQX7 [143-151]; A0A0E0H5N0 [139-147]	0	1674.02	9	0	0.53	74.9	108.4			1	1	74.9	108.4	147.2	212.8	84.5	160.9	4	4	NotUnique	Not Found	Not Found	Not Found	Not Found	Not Found	High	Not Found	High	Not Found	Not Found	High
FALSE	High	Unambiguous	QLFHPEQLISYK	[R].QLFHPEQLISYK.[E]	1xiTRAQ8plex [K12]; 1xiTRAQ8plex [N-Term]	1xiTRAQ8plex [K12]; 1xiTRAQ8plex [N-Term]			0.00150946	0.000289213	0.723	1	1	1	B8B8G2	Tubulin alpha chain OS=Oryza sativa subsp. indica OX=39946 GN=OsI_25395 PE=3 SV=1	B8B8G2	B8B8G2 [85-96]	0	2111.21	12	0	0.25	94	111.4			1	1	94	111.4	71.4	84.7	41	64	1	1		Not Found	Not Found	Not Found	Not Found	Not Found	Not Found	Not Found	Not Found	Not Found	High	High
FALSE	High	Unambiguous	QLFHPEQLISGKEDAANNFAR	[R].QLFHPEQLISGKEDAANNFAR.[G]	1xiTRAQ8plex [K12]; 1xiTRAQ8plex [N-Term]	1xiTRAQ8plex [K12]; 1xiTRAQ8plex [N-Term]			0.0271654	0.00405604	0.235	1	3	1	A0A0E0J095	Tubulin alpha chain OS=Oryza nivara OX=4536 PE=3 SV=1	Q0PVB1; A0A0E0J095; A2YMX5	A0A0E0J095 [85-105]	1	2993.61	21	0	0.46	91.3	125.7			1	1	91.3	125.7	72.5	99.7	41.6	75.4	1	1		Not Found	Not Found	Not Found	Not Found	Not Found	High	Not Found	Not Found	Not Found	Not Found	High
FALSE	High	Unambiguous	QLFHPEQLISGK	[R].QLFHPEQLISGK.[E]	1xiTRAQ8plex [K12]; 1xiTRAQ8plex [N-Term]	1xiTRAQ8plex [K12]; 1xiTRAQ8plex [N-Term]			0.00260782	0.000289213	0.64	1	3	2	A0A0E0J095	Tubulin alpha chain OS=Oryza nivara OX=4536 PE=3 SV=1	Q0PVB1; A0A0E0J095; A2YMX5	A0A0E0J095 [85-96]	0	2005.17	12	0	0.51	91.6	130.4			1	1	91.6	130.4	136	193.5	78.1	146.3	2	2		Not Found	Not Found	Not Found	Not Found	Not Found	Not Found	Not Found	Not Found	High	Not Found	High
FALSE	High	Unambiguous	QIFGSVTAQDLVDIIK	[K].QIFGSVTAQDLVDIIK.[S]	1xiTRAQ8plex [K16]; 1xiTRAQ8plex [N-Term]	1xiTRAQ8plex [K16]; 1xiTRAQ8plex [N-Term]			3.88497e-07	0	2.026	1	1	1	Q6KA00	Os02g0822600 protein OS=Oryza sativa subsp. japonica OX=39947 GN=OJ1119_A01.23-1 PE=2 SV=1	Q6KA00	Q6KA00 [128-143]	0	2355.37	16	0	0.52	91	130.8			1	1	91	130.8	91.1	131	52.3	99	1	1		Not Found	Not Found	Not Found	Not Found	Not Found	Not Found	Not Found	Not Found	High	Not Found	High
FALSE	High	Unambiguous	QLFGQPIK	[R].QLFGQPIK.[V]	1xiTRAQ8plex [K8]; 1xiTRAQ8plex [N-Term]	1xiTRAQ8plex [K8]; 1xiTRAQ8plex [N-Term]			0.00929061	0.00137526	0.405	1	3	2	Q2R134	Os11g0620100 protein OS=Oryza sativa subsp. japonica OX=39947 GN=LOC_Os11g40510 PE=2 SV=1	H2KW92; Q2R134; A0A0E0J4D9	Q2R134 [140-147]	0	1538.95	8	0	0.1	94.5	101.3			1	1	94.5	101.3	218.6	234.3	125.5	177.1	2	2		Not Found	Not Found	Not Found	Not Found	Not Found	Not Found	Not Found	Not Found	Not Found	High	High
FALSE	High	Unambiguous	QLFEYDEVLNSQR	[K].QLFEYDEVLNSQR.[D]	1xiTRAQ8plex [N-Term]	1xiTRAQ8plex [N-Term]			2.67726e-05	0	1.422	1	4	3	Q657P0	Protein translocase subunit SecA OS=Oryza sativa subsp. japonica OX=39947 GN=P0426D06.18 PE=3 SV=1	A2WP63; A2ZSG7; A0A0E0FL29; Q657P0	Q657P0 [798-810]	0	1945	13	0	-0.1	109.8	102.2			1	1	109.8	102.2	218.6	203.4	125.5	153.8	3	3		Not Found	Not Found	Not Found	Not Found	Not Found	Not Found	Not Found	High	High	Not Found	High
FALSE	High	Unambiguous	QIFEDFSDVSK	[K].QIFEDFSDVSK.[E]	1xiTRAQ8plex [K11]; 1xiTRAQ8plex [N-Term]	1xiTRAQ8plex [K11]; 1xiTRAQ8plex [N-Term]			0.00688791	0.00115386	0.46	1	3	1	A0A0E0I688	Nicalin OS=Oryza nivara OX=4536 PE=3 SV=1	A0A0E0I688; Q6Z1Y4; B8B9Y0	A0A0E0I688 [328-338]	0	1923.03	11	0	0.35	88.7	112.9			1	1	88.7	112.9	104.3	132.8	59.9	100.4	1	1		Not Found	Not Found	Not Found	Not Found	High	Not Found	Not Found	Not Found	Not Found	Not Found	High
FALSE	High	Unambiguous	QLFDVAYNRR	[K].QLFDVAYNRR.[L]	1xiTRAQ8plex [N-Term]	1xiTRAQ8plex [N-Term]			0.000307157	0.000149867	1.039	1	5	1	A0A0E0J787	Uncharacterized protein OS=Oryza nivara OX=4536 PE=4 SV=1	Q2QX58; A0A0E0J787; A0A0P0Y7G7; B9GC24; B8BND3	A0A0E0J787 [380-389]	1	1585.88	10	0	0.03	91.8	93.6			1	1	91.8	93.6	85.3	87	49	65.8	1	1		Not Found	Not Found	Not Found	Not Found	Not Found	High	Not Found	Not Found	Not Found	Not Found	High
FALSE	High	Unambiguous	QLFDVAYNR	[K].QLFDVAYNR.[R]	1xiTRAQ8plex [Y7]; 1xiTRAQ8plex [N-Term]	1xiTRAQ8plex [Y7]; 1xiTRAQ8plex [N-Term]			0.000120344	0	1.201	1	5	1	A0A0E0J787	Uncharacterized protein OS=Oryza nivara OX=4536 PE=4 SV=1	Q2QX58; A0A0E0J787; A0A0P0Y7G7; B9GC24; B8BND3	A0A0E0J787 [380-388]	0	1733.98	9	0	-0.56	103.8	70.3			1	1	103.8	70.3	98.6	66.8	56.6	50.5	1	1		Not Found	High	Not Found	Not Found	Not Found	Not Found	Not Found	Not Found	Not Found	Not Found	High
FALSE	High	Unambiguous	QIFDEVWR	[R].QIFDEVWR.[K]	1xiTRAQ8plex [N-Term]	1xiTRAQ8plex [N-Term]			0.0434513	0.00576391	0.172	1	7	1	A0A0E0HV26	Uncharacterized protein OS=Oryza nivara OX=4536 PE=4 SV=1	A0A0E0HV26; Q6YXY0; Q5Z8V8; Q84P75; A0A0E0G0V4; A3A2Y6; A2YGS4	A0A0E0HV26 [166-173]	0	1396.75	8	0	0.04	101.8	105			1	1	101.8	105	51.6	53.2	29.6	40.2	1	1		Not Found	Not Found	High	Not Found	Not Found	Not Found	Not Found	Not Found	Not Found	Not Found	High
FALSE	High	Unambiguous	QIEYLLR	[K].QIEYLLR.[S]	1xiTRAQ8plex [Y4]; 1xiTRAQ8plex [N-Term]	1xiTRAQ8plex [Y4]; 1xiTRAQ8plex [N-Term]			0.00181528	0.000289213	0.695	2	14	30	A2ZJQ0; Q2QTK0	Ribulose bisphosphate carboxylase small chain OS=Oryza sativa subsp. indica OX=39946 GN=OsI_38046 PE=3 SV=1;Ribulose bisphosphate carboxylase small chain OS=Oryza sativa subsp. japonica OX=39947 GN=LOC_Os12g19394 PE=3 SV=1	Q36688; A6N1G6; O22487; P18566; A6N1N8; A6N1B4; Q0INY7; H2KWZ9; A2ZJQ0; A6N165; Q2QTK0; A6MZQ8; A6N149; A0A0E0FHH7	A2ZJQ0 [76-82]; Q2QTK0 [29-35]	0	1542.95	7	1	-0.83	126.3	71.1			1	1	126.3	71.1	3514	1977.4	2017.6	1494.9	30	30	NotUnique	High	High	High	High	High	High	High	High	High	High	High
FALSE	High	Unambiguous	QIEYLLR	[K].QIEYLLR.[S]	1xiTRAQ8plex [N-Term]; 1xiTRAQ8plex [Y4]	1xiTRAQ8plex [N-Term]; 1xiTRAQ8plex [Y4]			0.0067836	0.00115386	0.463	2	14	43	A2ZJQ0; Q2QTK0	Ribulose bisphosphate carboxylase small chain OS=Oryza sativa subsp. indica OX=39946 GN=OsI_38046 PE=3 SV=1;Ribulose bisphosphate carboxylase small chain OS=Oryza sativa subsp. japonica OX=39947 GN=LOC_Os12g19394 PE=3 SV=1	Q36688; A6N1G6; O22487; P18566; A6N1N8; A6N1B4; Q0INY7; H2KWZ9; A2ZJQ0; A6N165; Q2QTK0; A6MZQ8; A6N149; A0A0E0FHH7	A2ZJQ0 [76-82]; Q2QTK0 [29-35]	0	1238.74	7	0	-0.32	111	89.1			1	1	111	89.1	2914.2	2339.2	1673.2	1768.4	46	46	NotUnique	High	High	High	High	High	High	Not Found	High	High	High	High
FALSE	High	Unambiguous	QLETNVSLK	[K].QLETNVSLK.[E]	1xiTRAQ8plex [K9]; 1xiTRAQ8plex [N-Term]	1xiTRAQ8plex [K9]; 1xiTRAQ8plex [N-Term]			5.17948e-05	0	1.327	1	3	6	A0A0E0IS47	Uncharacterized protein OS=Oryza nivara OX=4536 PE=4 SV=1	A3C4S4; A6N074; A0A0E0IS47	A0A0E0IS47 [154-162]	0	1639.98	9	0	0.21	93.6	108.3			1	1	93.6	108.3	637.3	737	365.9	557.2	6	6		Not Found	Not Found	Not Found	Not Found	Not Found	Not Found	Not Found	High	Not Found	High	High
FALSE	High	Unambiguous	QLESLGAQR	[R].QLESLGAQR.[A]	1xiTRAQ8plex [N-Term]	1xiTRAQ8plex [N-Term]			0.0149541	0.00241187	0.327	1	5	1	Q0IWQ1	Os10g0495300 protein (Fragment) OS=Oryza sativa subsp. japonica OX=39947 GN=Os10g0495300 PE=4 SV=1	Q8LNU2; Q0IWQ1; A3C634; A0A0P0XW71; A2Z8X6	Q0IWQ1 [613-621]	0	1305.74	9	0	0.22	82.2	95.9			1	1	82.2	95.9	114.1	133.1	65.5	100.6	1	1		Not Found	Not Found	Not Found	Not Found	Not Found	Not Found	Not Found	Not Found	Not Found	High	High
FALSE	High	Unambiguous	QLELEGVDSFKK	[K].QLELEGVDSFKK.[A]	2xiTRAQ8plex [K11; K12]; 1xiTRAQ8plex [N-Term]	2xiTRAQ8plex [K11; K12]; 1xiTRAQ8plex [N-Term]			8.67948e-05	0	1.251	2	4	3	Q8S1Y0; A6MZF0	Putative transaldolase OS=Oryza sativa subsp. japonica OX=39947 GN=P0482D04.14 PE=3 SV=1;Transaldolase 2 (Fragment) OS=Oryza sativa subsp. indica OX=39946 PE=2 SV=1	Q8S1Y0; Q5JK10; A6MZF0; A0A0E0FY84	Q8S1Y0 [484-495]; A6MZF0 [145-156]	1	2305.35	12	0	0.13	108.3	118.6			1	1	108.3	118.6	603.7	661	346.6	499.7	3	3	NotUnique	Not Found	Not Found	Not Found	Not Found	Not Found	High	High	Not Found	Not Found	Not Found	High
FALSE	High	Unambiguous	QILTYGCR	[R].QILTYGCR.[K]	1xCarbamidomethyl [C7]; 1xiTRAQ8plex [N-Term]	1xCarbamidomethyl [C7]; 1xiTRAQ8plex [N-Term]			0.0491738	0.00623702	0.157	1	3	1	A0A0E0FZB9	Uncharacterized protein OS=Oryza nivara OX=4536 PE=4 SV=1	A0A0E0FZB9; A2WZG3; Q5JJV3	A0A0E0FZB9 [432-439]	0	1314.71	8	0	0.19	94.4	107.9			1	1	94.4	107.9	154.5	176.6	88.7	133.5	1	1		Not Found	High	Not Found	Not Found	Not Found	Not Found	Not Found	Not Found	Not Found	Not Found	High
FALSE	High	Unambiguous	QLLVQIK	[K].QLLVQIK.[K]	1xiTRAQ8plex [K7]; 1xiTRAQ8plex [N-Term]	1xiTRAQ8plex [K7]; 1xiTRAQ8plex [N-Term]			0.0293267	0.00430639	0.224	1	3	3	A0A0E0GV02	Uncharacterized protein OS=Oryza nivara OX=4536 PE=3 SV=1	Q851P9; A2XMY6; A0A0E0GV02	A0A0E0GV02 [180-186]	0	1449.96	7	0	0.51	97.4	138.4			1	1	97.4	138.4	336.5	478	193.2	361.4	3	3		Not Found	High	Not Found	Not Found	Not Found	Not Found	Not Found	Not Found	Not Found	Not Found	High
FALSE	High	Unambiguous	QILYLISK	[R].QILYLISK.[S]	1xiTRAQ8plex [K8]; 1xiTRAQ8plex [N-Term]	1xiTRAQ8plex [K8]; 1xiTRAQ8plex [N-Term]			0.00277994	0.000331219	0.63	1	3	5	A0PJ32	ATP8 OS=Oryza sativa subsp. indica OX=39946 GN=atp8 PE=2 SV=1	Q2F996; A0PJ32; A0PJ33	A0PJ32 [119-126]	0	1586.01	8	0	-0.09	109.7	103.3			1	1	109.7	103.3	357.9	337	205.5	254.8	5	5		Not Found	Not Found	Not Found	Not Found	Not Found	High	High	Not Found	Not Found	Not Found	High
FALSE	High	Unambiguous	QLMPSLLK	[K].QLMPSLLK.[A]	1xiTRAQ8plex [K8]; 1xiTRAQ8plex [N-Term]	1xiTRAQ8plex [K8]; 1xiTRAQ8plex [N-Term]			0.0740053	0.00855879	0.109	1	5	1	B8BNH9	Uncharacterized protein OS=Oryza sativa subsp. indica OX=39946 GN=OsI_37712 PE=4 SV=1	A0A0E0ILX2; B8BNH9; A0A0N7KTP2; B9GC71; A0A0E0ILX1	B8BNH9 [605-612]	0	1537.96	8	0	0.17	112.3	126.8			1	1	112.3	126.8	45.1	50.9	25.9	38.5	1	1		Not Found	Not Found	Not Found	High	Not Found	Not Found	Not Found	Not Found	Not Found	Not Found	High
FALSE	High	Unambiguous	QLWFASK	[R].QLWFASK.[Q]	1xiTRAQ8plex [K7]; 1xiTRAQ8plex [N-Term]	1xiTRAQ8plex [K7]; 1xiTRAQ8plex [N-Term]			0.00362643	0.000428885	0.586	1	4	9	A2X218	Chlorophyll a-b binding protein, chloroplastic OS=Oryza sativa subsp. indica OX=39946 GN=OsI_06243 PE=3 SV=1	A0A0E0FWV4; Q6H746; A2X218; Q6H747	A2X218 [49-55]	0	1487.88	7	0	0.48	92	128.1			1	1	92	128.1	567.6	790.5	325.9	597.6	9	9		Not Found	High	High	Not Found	Not Found	Not Found	Not Found	Not Found	Not Found	Not Found	High
FALSE	High	Unambiguous	QLWAQCR	[K].QLWAQCR.[Q]	1xCarbamidomethyl [C6]; 1xiTRAQ8plex [N-Term]	1xCarbamidomethyl [C6]; 1xiTRAQ8plex [N-Term]			0.0597549	0.00708921	0.134	1	5	1	A3BRR9	Uncharacterized protein OS=Oryza sativa subsp. japonica OX=39947 GN=OsJ_26822 PE=3 SV=1	A3BRR9; Q6ZHZ1; A2YTR9; A0A0E0I9Z7; C8TEV8	A3BRR9 [710-716]	0	1265.67	7	0	-0.19	112	98.4			1	1	112	98.4	90.2	79.2	51.8	59.9	1	1		Not Found	High	Not Found	Not Found	Not Found	Not Found	Not Found	Not Found	Not Found	Not Found	High
FALSE	High	Unambiguous	QLVTSLKR	[R].QLVTSLKR.[I]	1xiTRAQ8plex [K7]; 1xiTRAQ8plex [N-Term]	1xiTRAQ8plex [K7]; 1xiTRAQ8plex [N-Term]			0.0226658	0.00343778	0.262	1	5	1	A0A0E0G9G3	Uncharacterized protein OS=Oryza nivara OX=4536 PE=4 SV=1	A0A0E0G9G3; B9FKS6; A0A0P0WNR8; Q75GM2; B8AZA5	A0A0E0G9G3 [387-394]	1	1553	8	0	0.19	98.1	111.7			1	1	98.1	111.7	127.7	145.4	73.3	109.9	1	1		Not Found	Not Found	Not Found	Not Found	Not Found	High	Not Found	Not Found	Not Found	Not Found	High
FALSE	High	Unambiguous	QIVTAEPELNTVK	[R].QIVTAEPELNTVK.[L]	1xiTRAQ8plex [K13]; 1xiTRAQ8plex [N-Term]	1xiTRAQ8plex [K13]; 1xiTRAQ8plex [N-Term]			0.000448715	0.000149867	0.958	1	2	2	A0A0E0INJ0	Uncharacterized protein OS=Oryza nivara OX=4536 PE=3 SV=1	A0A0E0INJ1; A0A0E0INJ0	A0A0E0INJ0 [246-258]	0	2050.2	13	0	-0.02	92.3	90.9			1	1	92.3	90.9	203.3	200	116.7	151.2	2	2		Not Found	Not Found	Not Found	Not Found	High	Not Found	Not Found	Not Found	Not Found	Not Found	High
FALSE	High	Unambiguous	QIVSLPFPYQTAGK	[K].QIVSLPFPYQTAGK.[A]	1xiTRAQ8plex [K14]; 1xiTRAQ8plex [N-Term]	1xiTRAQ8plex [K14]; 1xiTRAQ8plex [N-Term]			0.0109	0.00177306	0.378	1	4	1	Q0JJV1	Mitochondrial outer membrane protein porin 4 OS=Oryza sativa subsp. japonica OX=39947 GN=VDAC4 PE=3 SV=3	A0A0N7KDM4; A0A0E0FS83; Q0JJV1; B9EZ52	Q0JJV1 [133-146]	0	2157.25	14	0	0.34	81.5	103.2			1	1	81.5	103.2	68.3	86.4	39.2	65.3	1	1		Not Found	Not Found	Not Found	Not Found	Not Found	High	Not Found	Not Found	Not Found	Not Found	High
FALSE	High	Unambiguous	QLVPLGQWMPK	[R].QLVPLGQWMPK.[V]	1xiTRAQ8plex [K11]; 1xiTRAQ8plex [N-Term]	1xiTRAQ8plex [K11]; 1xiTRAQ8plex [N-Term]			0.0404218	0.00539064	0.181	1	2	3	A0A0E0IRB2	Uncharacterized protein OS=Oryza nivara OX=4536 PE=4 SV=1	A0A0E0IRB2; Q6K2G7	A0A0E0IRB2 [63-73]	0	1905.12	11	0	-0.02	95.3	94			1	1	95.3	94	150.3	148.3	86.3	112.1	3	3		Not Found	Not Found	Not Found	Not Found	Not Found	High	Not Found	High	Not Found	Not Found	High
FALSE	High	Unambiguous	QIVNIPSFMVR	[R].QIVNIPSFMVR.[VL]	1xOxidation [M9]; 1xiTRAQ8plex [N-Term]	1xOxidation [M9]; 1xiTRAQ8plex [N-Term]			0.00776863	0.00119089	0.437	1	11	8	B8ANT6	Uncharacterized protein OS=Oryza sativa subsp. indica OX=39946 GN=OsI_10067 PE=3 SV=1	A0A0E0GGZ3; B8ANT6; Q2R1J7; A0A0E0HS09; C7J8X0; A2YNY2; A0A0E0GGZ2; A2ZFU0; A0A0P0Y445; A0A0E0I4D5; A6N0R9	B8ANT6 [238-248]	0	1623.92	11	0	-0.1	116.8	109.1			1	1	116.8	109.1	250.1	233.6	143.6	176.6	4	4		Not Found	High	Not Found	Not Found	Not Found	Not Found	Not Found	High	Not Found	High	High
FALSE	High	Unambiguous	QLVNIPSFMVR	[R].QLVNIPSFMVR.[VL]	1xiTRAQ8plex [N-Term]	1xiTRAQ8plex [N-Term]			0.00148994	0.000289213	0.725	1	11	4	B8ANT6	Uncharacterized protein OS=Oryza sativa subsp. indica OX=39946 GN=OsI_10067 PE=3 SV=1	A0A0E0GGZ3; B8ANT6; Q2R1J7; A0A0E0HS09; C7J8X0; A2YNY2; A0A0E0GGZ2; A2ZFU0; A0A0P0Y445; A0A0E0I4D5; A6N0R9	B8ANT6 [238-248]	0	1607.92	11	0	0.19	106.7	121.4			1	1	106.7	121.4	182.7	207.8	104.9	157.1	2	2		Not Found	High	Not Found	Not Found	Not Found	Not Found	Not Found	Not Found	Not Found	Not Found	High
FALSE	High	Unambiguous	QLVLYR	[R].QLVLYR.[D]	1xiTRAQ8plex [Y5]; 1xiTRAQ8plex [N-Term]	1xiTRAQ8plex [Y5]; 1xiTRAQ8plex [N-Term]			0.0301692	0.00439735	0.22	1	2	1	Q6K689	Os02g0792800 protein OS=Oryza sativa subsp. japonica OX=39947 GN=Os02g0792800 PE=2 SV=1	A2XAH0; Q6K689	Q6K689 [112-117]	0	1399.89	6	0	-0.47	123.4	89			1	1	123.4	89	190	137	109.1	103.6	1	1		Not Found	Not Found	Not Found	Not Found	Not Found	Not Found	High	Not Found	Not Found	Not Found	High
FALSE	High	Unambiguous	QLVLTNTSLVER	[R].QLVLTNTSLVER.[R]	1xiTRAQ8plex [N-Term]	1xiTRAQ8plex [N-Term]			0.0517146	0.00637361	0.151	1	5	1	B9G758	Uncharacterized protein OS=Oryza sativa subsp. japonica OX=39947 GN=OsJ_32568 PE=4 SV=1	Q8W3I7; A0A0E0IWW8; A2ZAI6; B9G758; Q108V8	B9G758 [602-613]	0	1676.98	12	0	0.14	108.3	119.2			1	1	108.3	119.2	74	81.5	42.5	61.6	1	1		Not Found	Not Found	Not Found	Not Found	Not Found	Not Found	Not Found	Not Found	Not Found	High	High
FALSE	High	Unambiguous	QIWLSSPVSGPSR	[R].QIWLSSPVSGPSR.[F]	1xiTRAQ8plex [N-Term]	1xiTRAQ8plex [N-Term]			0.000714949	0.000149867	0.855	1	3	1	Q5ZAV6	Os01g0783600 protein OS=Oryza sativa subsp. japonica OX=39947 GN=Os01g0783600 PE=2 SV=1	B8AAG1; Q0JIQ9; Q5ZAV6	Q5ZAV6 [148-160]	0	1717.95	13	0	-0.11	118.4	109.4			1	1	118.4	109.4	143	132.1	82.1	99.9	1	1		Not Found	Not Found	Not Found	Not Found	Not Found	Not Found	Not Found	Not Found	High	Not Found	High
FALSE	High	Unambiguous	QLVLPVPAFNVINGGSHAGNK	[K].QLVLPVPAFNVINGGSHAGNK.[L]	1xiTRAQ8plex [K21]; 1xiTRAQ8plex [N-Term]	1xiTRAQ8plex [K21]; 1xiTRAQ8plex [N-Term]			5.55888e-06	0	1.647	2	8	6	A1YQJ3; B8AK24	Enolase OS=Oryza sativa subsp. japonica OX=39947 PE=2 SV=1;Uncharacterized protein OS=Oryza sativa subsp. indica OX=39946 GN=OsI_10758 PE=3 SV=1	A0A0N7KRH6; Q10P35; A0A0E0GPD8; A0A0E0GPD7; A0A0E0GPD6; B9G7P0; A1YQJ3; B8AK24	A1YQJ3 [148-168]; B8AK24 [148-168]	0	2740.57	21	0	0.06	55.4	57.8			1	1	55.4	57.8	353.4	368.8	202.9	278.8	6	6	NotUnique	Not Found	Not Found	Not Found	High	High	Not Found	Not Found	High	Not Found	High	High
FALSE	High	Unambiguous	QLVIEVTSENR	[K].QLVIEVTSENR.[A]	1xiTRAQ8plex [N-Term]	1xiTRAQ8plex [N-Term]			2.62189e-05	0	1.425	1	3	1	A0A0E0G3P8	Uncharacterized protein OS=Oryza nivara OX=4536 PE=4 SV=1	B8AEL6; B9F4C9; A0A0E0G3P8	A0A0E0G3P8 [302-312]	0	1591.9	11	0	-0.21	99.9	86.3			1	1	99.9	86.3	36.9	31.9	21.2	24.1	1	1		Not Found	Not Found	Not Found	Not Found	Not Found	Not Found	Not Found	Not Found	High	Not Found	High
FALSE	High	Unambiguous	QIVGSAILVK	[R].QIVGSAILVK.[VA]	1xiTRAQ8plex [K10]; 1xiTRAQ8plex [N-Term]	1xiTRAQ8plex [K10]; 1xiTRAQ8plex [N-Term]			0.000438822	0.000149867	0.963	1	4	2	A2Y7J2	Uncharacterized protein OS=Oryza sativa subsp. indica OX=39946 GN=OsI_21009 PE=3 SV=1	B9FI59; A0A0E0HII5; Q688X2; A2Y7J2	A2Y7J2 [155-164]	0	1636.06	10	0	0.3	94.7	116.5			1	1	94.7	116.5	200.5	246.7	115.1	186.5	2	2		Not Found	High	Not Found	Not Found	Not Found	Not Found	Not Found	Not Found	Not Found	Not Found	High
FALSE	High	Unambiguous	QIVGPVNTSYNYFTEGELEDLCK	[R].QIVGPVNTSYNYFTEGELEDLCK.[S]	1xCarbamidomethyl [C22]; 1xiTRAQ8plex [K23]; 1xiTRAQ8plex [N-Term]	1xCarbamidomethyl [C22]; 1xiTRAQ8plex [K23]; 1xiTRAQ8plex [N-Term]			0.0153371	0.00244554	0.323	1	2	1	B8B0Q7	Uncharacterized protein OS=Oryza sativa subsp. indica OX=39946 GN=OsI_23892 PE=4 SV=1	B8B0Q7; B9FQ71	B8B0Q7 [300-322]	0	3284.66	23	0	0.08	94.4	100			1	1	94.4	100	60.4	64	34.7	48.4	1	1		Not Found	Not Found	Not Found	Not Found	Not Found	Not Found	Not Found	Not Found	High	Not Found	High
FALSE	High	Unambiguous	QLVETTVEMANK	[K].QLVETTVEMANK.[V]	1xiTRAQ8plex [K12]; 1xiTRAQ8plex [N-Term]	1xiTRAQ8plex [K12]; 1xiTRAQ8plex [N-Term]			0.000458803	0.000149867	0.953	1	9	2	A3A338	Uncharacterized protein OS=Oryza sativa subsp. japonica OX=39947 GN=OsJ_05362 PE=4 SV=1	B8AHR1; B8AHF6; Q0E412; A0A0E0G118; B9F2N8; B9F2P9; Q0E3Z1; A3A338; A0A0E0G160	A3A338 [810-821]	0	1971.1	12	0	-0.26	109.9	91.5			1	1	109.9	91.5	256.2	213.4	147.1	161.3	2	2		Not Found	Not Found	Not Found	Not Found	Not Found	Not Found	Not Found	Not Found	High	Not Found	High
FALSE	High	Unambiguous	QLVETLR	[K].QLVETLR.[S]	1xiTRAQ8plex [N-Term]	1xiTRAQ8plex [N-Term]			0.0176352	0.00282006	0.301	1	3	2	A0A0E0H0Z8	GrpE protein homolog OS=Oryza nivara OX=4536 PE=3 SV=1	A2XTK3; Q7XQP9; A0A0E0H0Z8	A0A0E0H0Z8 [201-207]	0	1162.71	7	0	-0.19	102.3	89.8			1	1	102.3	89.8	248.9	218.4	142.9	165.1	2	2		Not Found	Not Found	High	Not Found	Not Found	Not Found	Not Found	Not Found	Not Found	Not Found	High
FALSE	High	Unambiguous	QLVELHLSSNK	[K].QLVELHLSSNK.[F]	1xiTRAQ8plex [K11]; 1xiTRAQ8plex [N-Term]	1xiTRAQ8plex [K11]; 1xiTRAQ8plex [N-Term]			0.0812359	0.00932401	0.098	1	2	2	B8ASJ8	Uncharacterized protein OS=Oryza sativa subsp. indica OX=39946 GN=OsI_15472 PE=3 SV=1	A0A0E0HQL4; B8ASJ8	B8ASJ8 [488-498]	0	1876.11	11	0	-0.7	130	79.8			1	1	130	79.8	175.7	107.9	100.9	81.6	2	2		Not Found	High	Not Found	Not Found	Not Found	Not Found	Not Found	Not Found	Not Found	Not Found	High
FALSE	High	Unambiguous	QLVDVGLR	[R].QLVDVGLR.[V]	1xiTRAQ8plex [N-Term]	1xiTRAQ8plex [N-Term]			0.0445266	0.00578473	0.169	1	6	1	A0A0E0FM68	Uncharacterized protein OS=Oryza nivara OX=4536 PE=4 SV=1	A0A0E0FM68; A0A0P0V3C7; B9EX65; A0A0P0V375; Q5QMU1; B8A8X7	A0A0E0FM68 [452-459]	0	1203.74	8	0	0.11	87.9	94.5			1	1	87.9	94.5	62.4	67.1	35.8	50.7	1	1		Not Found	Not Found	Not Found	Not Found	Not Found	High	Not Found	Not Found	Not Found	Not Found	High
FALSE	High	Unambiguous	QIVDSVK	[K].QIVDSVK.[E]	1xiTRAQ8plex [K7]; 1xiTRAQ8plex [N-Term]	1xiTRAQ8plex [K7]; 1xiTRAQ8plex [N-Term]			0.0171924	0.00279355	0.305	1	4	1	Q10LR9	Uroporphyrinogen decarboxylase 2, chloroplastic OS=Oryza sativa subsp. japonica OX=39947 GN=Os03g0337600 PE=3 SV=1	C7J0B2; B8AP06; Q10LR9; A0A0E0GM41	Q10LR9 [272-278]	0	1396.86	7	0	0.91	81.2	153.1			1	1	81.2	153.1	43	81.1	24.7	61.3	1	1		Not Found	Not Found	Not Found	Not Found	Not Found	High	Not Found	Not Found	Not Found	Not Found	High
FALSE	High	Unambiguous	QIVALLSAPLEK	[K].QIVALLSAPLEK.[Y]	1xiTRAQ8plex [K12]; 1xiTRAQ8plex [N-Term]	1xiTRAQ8plex [K12]; 1xiTRAQ8plex [N-Term]			0.000147229	0	1.169	1	4	1	A0A0P0W4D5	Os03g0801600 protein (Fragment) OS=Oryza sativa subsp. japonica OX=39947 GN=Os03g0801600 PE=4 SV=1	A0A0P0W506; Q84SZ6; A2XN04; A0A0P0W4D5	A0A0P0W4D5 [461-472]	0	1890.19	12	0	-0.28	117.1	96.3			1	1	117.1	96.3	48.6	39.9	27.9	30.2	1	1		Not Found	Not Found	Not Found	High	Not Found	Not Found	Not Found	Not Found	Not Found	Not Found	High
FALSE	High	Unambiguous	QLTVMEFMK	[R].QLTVMEFMK.[T]	1xiTRAQ8plex [K9]; 1xiTRAQ8plex [N-Term]	1xiTRAQ8plex [K9]; 1xiTRAQ8plex [N-Term]			0.0391664	0.00534584	0.185	1	5	1	A2WRX6	Uncharacterized protein OS=Oryza sativa subsp. indica OX=39946 GN=OsI_02613 PE=4 SV=1	A2ZUU7; A0A0E0IUE9; Q0JLN6; A2WRX6; B7EGR0	A2WRX6 [358-366]	0	1734.97	9	0	-0.13	114.9	105.2			1	1	114.9	105.2	48.9	44.8	28.1	33.9	1	1		Not Found	Not Found	Not Found	Not Found	Not Found	Not Found	High	Not Found	Not Found	Not Found	High
FALSE	High	Unambiguous	QLVLPEGTDVTGASK	[K].QLVLPEGTDVTGASK.[F]	1xiTRAQ8plex [K15]; 1xiTRAQ8plex [N-Term]	1xiTRAQ8plex [K15]; 1xiTRAQ8plex [N-Term]			5.07336e-05	0	1.33	1	3	2	A0A0E0IN12	Acyl carrier protein OS=Oryza nivara OX=4536 PE=3 SV=1	Q0IZZ4; A0A0E0IN12; A3C125	A0A0E0IN12 [73-87]	0	2123.22	15	0	0.45	87.3	118.8			1	1	87.3	118.8	219.3	298.5	125.9	225.7	2	2		Not Found	Not Found	Not Found	Not Found	Not Found	Not Found	Not Found	Not Found	High	Not Found	High
FALSE	High	Unambiguous	QLWVLDSVPGQVETDNSDGEVER	[K].QLWVLDSVPGQVETDNSDGEVER.[V]	1xiTRAQ8plex [N-Term]	1xiTRAQ8plex [N-Term]			2.39483e-05	0	1.438	1	1	1	A0A0E0FW09	Uncharacterized protein OS=Oryza nivara OX=4536 PE=4 SV=1	A0A0E0FW09	A0A0E0FW09 [174-196]	0	2876.42	23	0	0.07	93.3	97.9			1	1	93.3	97.9	47	49.3	27	37.3	1	1		Not Found	Not Found	Not Found	Not Found	High	Not Found	Not Found	Not Found	Not Found	Not Found	High
FALSE	High	Unambiguous	QLYDAMVER	[R].QLYDAMVER.[A]	1xiTRAQ8plex [N-Term]	1xiTRAQ8plex [N-Term]			0.0174124	0.00279355	0.303	1	3	1	A0A0P0WMB8	Os05g0401200 protein OS=Oryza sativa subsp. japonica OX=39947 GN=Os05g0401200 PE=4 SV=1	A0A0E0HE71; A0A0P0WMB8; Q0DIC2	A0A0P0WMB8 [183-191]	0	1428.75	9	0	0.04	89.1	91.9			1	1	89.1	91.9	36.6	37.7	21	28.5	1	1		Not Found	Not Found	Not Found	Not Found	Not Found	Not Found	High	Not Found	Not Found	Not Found	High
FALSE	High	Unambiguous	QLYDAMVER	[R].QLYDAMVER.[A]	1xOxidation [M6]; 1xiTRAQ8plex [N-Term]	1xOxidation [M6]; 1xiTRAQ8plex [N-Term]			0.0752758	0.00864256	0.107	1	3	1	A0A0P0WMB8	Os05g0401200 protein OS=Oryza sativa subsp. japonica OX=39947 GN=Os05g0401200 PE=4 SV=1	A0A0E0HE71; A0A0P0WMB8; Q0DIC2	A0A0P0WMB8 [183-191]	0	1444.74	9	0	0.25	87.5	103.8			1	1	87.5	103.8	99.3	117.7	57	89	1	1		Not Found	Not Found	Not Found	High	Not Found	Not Found	Not Found	Not Found	Not Found	Not Found	High
FALSE	High	Unambiguous	QMMQEEQPLQVAR	[K].QMMQEEQPLQVAR.[C]	1xiTRAQ8plex [N-Term]	1xiTRAQ8plex [N-Term]			3.77726e-07	0	2.03	1	1	4	A2XAB9	Uncharacterized protein OS=Oryza sativa subsp. indica OX=39946 GN=OsI_09197 PE=3 SV=1	A2XAB9	A2XAB9 [78-90]	0	1891.97	13	0	-0.04	101.8	99.2			1	1	101.8	99.2	435.2	424.3	249.9	320.8	4	4		Not Found	Not Found	Not Found	Not Found	Not Found	High	Not Found	High	Not Found	Not Found	High
FALSE	High	Unambiguous	QMMLAQILSSEAR	[R].QMMLAQILSSEAR.[E]	1xiTRAQ8plex [N-Term]	1xiTRAQ8plex [N-Term]			0.0149541	0.00241187	0.327	1	6	1	A0A0E0HHQ1	Uncharacterized protein OS=Oryza nivara OX=4536 PE=4 SV=1	Q6ITC5; Q7XJ37; A0A0E0HHQ3; A0A0E0HHQ1; A0A0E0HHQ2; B8AWA0	A0A0E0HHQ1 [104-116]	0	1781.96	13	0	-0.22	111.6	96			1	1	111.6	96	22.3	19.2	12.8	14.5	1	1		Not Found	Not Found	Not Found	Not Found	Not Found	Not Found	High	Not Found	Not Found	Not Found	High
FALSE	High	Unambiguous	QMLMVSGFEK	[K].QMLMVSGFEK.[Y]	1xiTRAQ8plex [K10]; 1xiTRAQ8plex [N-Term]	1xiTRAQ8plex [K10]; 1xiTRAQ8plex [N-Term]			0.0010845	0.000289213	0.776	1	7	1	B8ADC4	Uncharacterized protein OS=Oryza sativa subsp. indica OX=39946 GN=OsI_00447 PE=3 SV=1	Q0JQL0; A0A0E0FGE1; B9ESX6; B8ADC4; A0A0E0FGD9; A0A0E0FGE0; Q5ZD71	B8ADC4 [294-303]	0	1777.98	10	0	0.03	105.2	107.3			1	1	105.2	107.3	93	94.8	53.4	71.7	1	1		Not Found	Not Found	Not Found	Not Found	Not Found	High	Not Found	Not Found	Not Found	Not Found	High
FALSE	High	Unambiguous	QMIMASSLELR	[R].QMIMASSLELR.[Q]	1xOxidation [M]; 1xiTRAQ8plex [N-Term]	1xOxidation [M2; M4]; 1xiTRAQ8plex [N-Term]			0.0463945	0.00599756	0.164	1	5	3	Q6AVA8	Pyruvate, phosphate dikinase 1, chloroplastic OS=Oryza sativa subsp. japonica OX=39947 GN=PPDK1 PE=1 SV=1	Q6AVA8; A0A0E0HEA0; B9FPJ4; B8AYC1; A0A0E0HE99	Q6AVA8 [652-662]	0	1598.85	11	0	-0.21	105.1	90.7			1	1	105.1	90.7	217.7	187.8	125	142	3	3		Not Found	Not Found	Not Found	Not Found	Not Found	Not Found	High	Not Found	Not Found	Not Found	High
FALSE	High	Unambiguous	QMIMASSLELR	[R].QMIMASSLELR.[Q]	1xiTRAQ8plex [N-Term]	1xiTRAQ8plex [N-Term]			0.00145178	0.000289213	0.729	1	5	1	Q6AVA8	Pyruvate, phosphate dikinase 1, chloroplastic OS=Oryza sativa subsp. japonica OX=39947 GN=PPDK1 PE=1 SV=1	Q6AVA8; A0A0E0HEA0; B9FPJ4; B8AYC1; A0A0E0HE99	Q6AVA8 [652-662]	0	1582.86	11	0	0.09	105	112.1			1	1	105	112.1	51.9	55.4	29.8	41.9	1	1		High	Not Found	Not Found	Not Found	Not Found	Not Found	Not Found	Not Found	Not Found	Not Found	High
FALSE	High	Unambiguous	QMLLDTDVER	[R].QMLLDTDVER.[Y]	1xiTRAQ8plex [N-Term]	1xiTRAQ8plex [N-Term]			0.000253157	0.000149867	1.076	1	3	1	A0A0E0GRL3	Uncharacterized protein OS=Oryza nivara OX=4536 PE=4 SV=1	Q40687; A0A0E0GRL3; B8AP31	A0A0E0GRL3 [30-39]	0	1523.8	10	0	-0.21	105	90.7			1	1	105	90.7	247	213.2	141.8	161.2	1	1		Not Found	Not Found	Not Found	High	Not Found	Not Found	Not Found	Not Found	Not Found	Not Found	High
FALSE	High	Unambiguous	QMICCCNK	[K].QMICCCNK.[MDI]	3xCarbamidomethyl [C4; C5; C6]; 1xOxidation [M2]; 1xiTRAQ8plex [K8]; 1xiTRAQ8plex [N-Term]	3xCarbamidomethyl [C4; C5; C6]; 1xOxidation [M2]; 1xiTRAQ8plex [K8]; 1xiTRAQ8plex [N-Term]			0.00979112	0.00149236	0.396	1	8	7	Q10QZ4	Elongation factor 1-alpha OS=Oryza sativa subsp. japonica OX=39947 GN=LOC_Os03g08060 PE=3 SV=1	A0A0E0GHL8; A0A0N7KGP4; A0A0E0GHL7; Q10QZ5; B9FBM7; A2XD52; A0A0E0GHL3; Q10QZ4	Q10QZ4 [149-156]	0	1737.84	8	0	-0.32	90.2	72.5			1	1	90.2	72.5	688.8	553.4	395.5	418.4	7	7		Not Found	Not Found	Not Found	Not Found	Not Found	High	Not Found	High	Not Found	Not Found	High
FALSE	High	Unambiguous	QMICCCNK	[K].QMICCCNK.[MDI]	3xCarbamidomethyl [C4; C5; C6]; 1xiTRAQ8plex [K8]; 1xiTRAQ8plex [N-Term]	3xCarbamidomethyl [C4; C5; C6]; 1xiTRAQ8plex [K8]; 1xiTRAQ8plex [N-Term]			0.00106565	0.000289213	0.779	1	8	2	Q10QZ4	Elongation factor 1-alpha OS=Oryza sativa subsp. japonica OX=39947 GN=LOC_Os03g08060 PE=3 SV=1	A0A0E0GHL8; A0A0N7KGP4; A0A0E0GHL7; Q10QZ5; B9FBM7; A2XD52; A0A0E0GHL3; Q10QZ4	Q10QZ4 [149-156]	0	1721.84	8	0	0.47	85.2	117.8			1	1	85.2	117.8	327.4	452.9	188	342.4	2	2		High	Not Found	Not Found	Not Found	Not Found	Not Found	Not Found	Not Found	Not Found	Not Found	High
FALSE	High	Unambiguous	QMLAVGEIFK	[K].QMLAVGEIFK.[A]	1xOxidation [M2]; 1xiTRAQ8plex [K10]; 1xiTRAQ8plex [N-Term]	1xOxidation [M2]; 1xiTRAQ8plex [K10]; 1xiTRAQ8plex [N-Term]			0.000488165	0.000149867	0.939	1	2	1	Q5Z4M6	Os06g0308000 protein OS=Oryza sativa subsp. japonica OX=39947 GN=Os06g0308000 PE=2 SV=1	A0A0E0HPJ8; Q5Z4M6	Q5Z4M6 [466-475]	0	1760.02	10	0	0.13	69.7	76			1	1	69.7	76	56.3	61.4	32.3	46.4	1	1		Not Found	Not Found	Not Found	High	Not Found	Not Found	Not Found	Not Found	Not Found	Not Found	High
FALSE	High	Unambiguous	QMGALQDQPPPFEDQSSSSR	[R].QMGALQDQPPPFEDQSSSSR.[S]	1xiTRAQ8plex [N-Term]	1xiTRAQ8plex [N-Term]			2.49501e-07	0	2.089	1	2	1	A2XUD4	Uncharacterized protein OS=Oryza sativa subsp. indica OX=39946 GN=OsI_16215 PE=4 SV=1	A0A0E0H1U0; A2XUD4	A2XUD4 [113-132]	0	2509.19	20	0	-0.16	105.1	94.2			1	1	105.1	94.2	69.5	62.3	39.9	47.1	1	1		Not Found	Not Found	Not Found	Not Found	High	Not Found	Not Found	Not Found	Not Found	Not Found	High
FALSE	High	Unambiguous	QMFYGYK	[R].QMFYGYK.[L]	1xOxidation [M2]; 1xiTRAQ8plex [K7]; 1xiTRAQ8plex [N-Term]	1xOxidation [M2]; 1xiTRAQ8plex [K7]; 1xiTRAQ8plex [N-Term]			0.0504256	0.00628758	0.154	1	4	1	Q69Q73	NAD(P)H-quinone oxidoreductase chain 4, chloroplastic OS=Oryza sativa subsp. japonica OX=39947 GN=OJ1723_B06.127 PE=3 SV=1	A0A1W5HXN0; A0A0K0LKI7; A0A1W5HYC5; Q69Q73	Q69Q73 [440-446]	0	1560.83	7	0	-0.01	94.3	93.7			1	1	94.3	93.7	155.2	154.2	89.1	116.6	1	1		Not Found	High	Not Found	Not Found	Not Found	Not Found	Not Found	Not Found	Not Found	Not Found	High
FALSE	High	Unambiguous	QMEMFLR	[K].QMEMFLR.[Q]	1xiTRAQ8plex [N-Term]	1xiTRAQ8plex [N-Term]			0.00772699	0.00119089	0.438	1	3	1	Q0DAL0	Os06g0646500 protein (Fragment) OS=Oryza sativa subsp. japonica OX=39947 GN=Os06g0646500 PE=3 SV=1	A2YFM0; Q0DAL0; Q67W57	Q0DAL0 [260-266]	0	1258.66	7	0	-0.13	111.1	101.7			1	1	111.1	101.7	52.6	48.1	30.2	36.4	1	1		Not Found	Not Found	Not Found	Not Found	Not Found	Not Found	Not Found	Not Found	High	Not Found	High
FALSE	High	Unambiguous	QMEIDSYLR	[R].QMEIDSYLR.[E]	1xiTRAQ8plex [N-Term]	1xiTRAQ8plex [N-Term]			0.0179749	0.00285381	0.298	1	4	1	A2WVG1	Uncharacterized protein OS=Oryza sativa subsp. indica OX=39946 GN=OsI_03874 PE=4 SV=1	Q84VB8; A0A0E0FTN1; A2WVG1; Q8LIX8	A2WVG1 [623-631]	0	1458.76	9	0	0.25	84.5	100.2			1	1	84.5	100.2	124.2	147.2	71.3	111.3	1	1		Not Found	Not Found	Not Found	Not Found	Not Found	Not Found	Not Found	Not Found	Not Found	High	High
FALSE	High	Unambiguous	QMEEVVTIK	[K].QMEEVVTIK.[N]	1xOxidation [M2]; 1xiTRAQ8plex [K9]; 1xiTRAQ8plex [N-Term]	1xOxidation [M2]; 1xiTRAQ8plex [K9]; 1xiTRAQ8plex [N-Term]			0.00824929	0.00131697	0.426	1	4	1	A2WTG8	Iron-sulfur cluster assembly protein OS=Oryza sativa subsp. indica OX=39946 GN=OsI_03151 PE=3 SV=1	A2WTG8; A6N1A2; Q8LR34; B9EYG3	A2WTG8 [113-121]	0	1700.97	9	0	-0.37	103.8	80.3			1	1	103.8	80.3	140.6	108.7	80.7	82.2	1	1		Not Found	High	Not Found	Not Found	Not Found	Not Found	Not Found	Not Found	Not Found	Not Found	High
FALSE	High	Unambiguous	QMDTSATELECFQELQK	[K].QMDTSATELECFQELQK.[Q]	1xCarbamidomethyl [C11]; 1xiTRAQ8plex [K17]; 1xiTRAQ8plex [N-Term]	1xCarbamidomethyl [C11]; 1xiTRAQ8plex [K17]; 1xiTRAQ8plex [N-Term]			8.06447e-05	0	1.262	1	7	1	A3ASM6	Uncharacterized protein OS=Oryza sativa subsp. japonica OX=39947 GN=OsJ_14362 PE=4 SV=1	A3ASM6; Q5NKH5; A0A0E0GZD4; A0A0P0W9C3; Q01LJ9; Q7XVZ6; A0A0P0W8V6	A3ASM6 [762-778]	0	2666.33	17	0	-0.21	119.3	103.5			1	1	119.3	103.5	132.9	115.2	76.3	87.1	1	1		Not Found	Not Found	Not Found	High	Not Found	Not Found	Not Found	Not Found	Not Found	Not Found	High
FALSE	High	Unambiguous	QMDNSTVGPDGKPR	[K].QMDNSTVGPDGKPR.[A]	1xiTRAQ8plex [K12]; 1xiTRAQ8plex [N-Term]	1xiTRAQ8plex [K12]; 1xiTRAQ8plex [N-Term]			2.04003e-05	0	1.461	1	4	1	B9F6W4	Uncharacterized protein OS=Oryza sativa subsp. japonica OX=39947 GN=OsJ_13054 PE=4 SV=1	A2XN77; B9F6W4; Q6ATQ2; A0A0E0GVE4	B9F6W4 [1113-1126]	0	2110.12	14	0	0.08	94.7	99.9			1	1	94.7	99.9	103.6	109.4	59.5	82.7	1	1		Not Found	Not Found	Not Found	Not Found	High	Not Found	Not Found	Not Found	Not Found	Not Found	High
FALSE	High	Unambiguous	QMASQASQAASSTSNTR	[R].QMASQASQAASSTSNTR.[KQ]	1xOxidation [M2]; 1xiTRAQ8plex [N-Term]	1xOxidation [M2]; 1xiTRAQ8plex [N-Term]			1.45218e-07	0	2.166	1	3	3	Q5JJI4	Probable mitochondrial import receptor subunit TOM20 OS=Oryza sativa subsp. japonica OX=39947 GN=TOM20 PE=2 SV=1	A0A0E0FXQ9; A2WYG9; Q5JJI4	Q5JJI4 [144-160]	0	2045.98	17	0	-0.34	99.4	78.5			1	1	99.4	78.5	100.3	79.2	57.6	59.9	3	3		Not Found	High	Not Found	Not Found	High	Not Found	Not Found	Not Found	Not Found	Not Found	High
FALSE	High	Unambiguous	QMASQASQAASSTSNTR	[R].QMASQASQAASSTSNTR.[KQ]	1xiTRAQ8plex [N-Term]	1xiTRAQ8plex [N-Term]			1.37632e-06	0	1.846	1	3	1	Q5JJI4	Probable mitochondrial import receptor subunit TOM20 OS=Oryza sativa subsp. japonica OX=39947 GN=TOM20 PE=2 SV=1	A0A0E0FXQ9; A2WYG9; Q5JJI4	Q5JJI4 [144-160]	0	2029.99	17	0	-0.11	107	98.9			1	1	107	98.9	14.5	13.4	8.3	10.1	1	1		Not Found	High	Not Found	Not Found	Not Found	Not Found	Not Found	Not Found	Not Found	Not Found	High
FALSE	High	Unambiguous	QMADAGIK	[K].QMADAGIK.[Y]	1xOxidation [M2]; 1xiTRAQ8plex [K8]; 1xiTRAQ8plex [N-Term]	1xOxidation [M2]; 1xiTRAQ8plex [K8]; 1xiTRAQ8plex [N-Term]			0.00806963	0.001277	0.43	1	6	2	A0A0E0JCM7	Uncharacterized protein OS=Oryza nivara OX=4536 PE=3 SV=1	Q2QLY5; A0A0E0JCM7; H2KWU9; A0A0E0JCM8; Q2QLY4; H2KWU8	A0A0E0JCM7 [51-58]; [781-788]	0	1457.82	8	0	0.09	80.1	85.1			1	1	80.1	85.1	181.1	192.5	104	145.5	2	2		Not Found	Not Found	High	Not Found	High	Not Found	Not Found	Not Found	Not Found	Not Found	High
FALSE	High	Unambiguous	QMADAGIK	[K].QMADAGIK.[Y]	1xiTRAQ8plex [K8]; 1xiTRAQ8plex [N-Term]	1xiTRAQ8plex [K8]; 1xiTRAQ8plex [N-Term]			0.00147071	0.000289213	0.727	1	6	8	A0A0E0JCM7	Uncharacterized protein OS=Oryza nivara OX=4536 PE=3 SV=1	Q2QLY5; A0A0E0JCM7; H2KWU9; A0A0E0JCM8; Q2QLY4; H2KWU8	A0A0E0JCM7 [51-58]; [781-788]	0	1441.83	8	0	0.51	81.2	115.3			1	1	81.2	115.3	613.2	871.6	352.1	658.9	8	8		Not Found	Not Found	Not Found	Not Found	High	Not Found	Not Found	Not Found	Not Found	Not Found	High
FALSE	High	Unambiguous	QIYPPINVLPSLSR	[R].QIYPPINVLPSLSR.[L]	1xiTRAQ8plex [N-Term]	1xiTRAQ8plex [N-Term]			0.00318667	0.000331219	0.608	1	8	4	A0A0E0FS05	Uncharacterized protein OS=Oryza nivara OX=4536 PE=3 SV=1	A0A0E0FS05; A2YE72; A0A0P0WXV2; Q7FV25; B8A8D4; A3BCW4; Q9ASE0; A0A0E0FS06	A0A0E0FS05 [430-443]	0	1901.12	14	0	-0.18	92.1	81.1			1	1	92.1	81.1	256.7	226.1	147.4	170.9	4	4		Not Found	Not Found	High	Not Found	Not Found	Not Found	Not Found	Not Found	Not Found	Not Found	High
FALSE	High	Unambiguous	QIYLAEGPSGPNK	[K].QIYLAEGPSGPNK.[E]	1xiTRAQ8plex [K13]; 1xiTRAQ8plex [N-Term]	1xiTRAQ8plex [K13]; 1xiTRAQ8plex [N-Term]			1.90259e-05	0	1.471	1	2	3	B8AUD6	Gamma-glutamylcyclotransferase OS=Oryza sativa subsp. indica OX=39946 GN=OsI_16082 PE=3 SV=1	Q01J75; B8AUD6	B8AUD6 [138-150]	0	1982.12	13	0	0.02	98.6	99.6			1	1	98.6	99.6	339.5	343.1	194.9	259.4	3	3		Not Found	Not Found	Not Found	Not Found	Not Found	Not Found	Not Found	High	Not Found	High	High
FALSE	High	Unambiguous	QLYDAMVER	[R].QLYDAMVER.[A]	1xiTRAQ8plex [Y3]; 1xiTRAQ8plex [N-Term]	1xiTRAQ8plex [Y3]; 1xiTRAQ8plex [N-Term]			0.00504365	0.000806998	0.523	1	3	1	A0A0P0WMB8	Os05g0401200 protein OS=Oryza sativa subsp. japonica OX=39947 GN=Os05g0401200 PE=4 SV=1	A0A0E0HE71; A0A0P0WMB8; Q0DIC2	A0A0P0WMB8 [183-191]	0	1732.95	9	0	-0.47	106.9	77.2			1	1	106.9	77.2	199.2	143.9	114.4	108.8	1	1		High	Not Found	Not Found	Not Found	Not Found	Not Found	Not Found	Not Found	Not Found	Not Found	High
FALSE	High	Unambiguous	QLTQVYGFYDECQR	[R].QLTQVYGFYDECQR.[K]	1xCarbamidomethyl [C12]; 1xiTRAQ8plex [Y9]; 1xiTRAQ8plex [N-Term]	1xCarbamidomethyl [C12]; 1xiTRAQ8plex [Y9]; 1xiTRAQ8plex [N-Term]			0.0431003	0.0057034	0.173	1	2	1	B8A802	Serine/threonine-protein phosphatase OS=Oryza sativa subsp. indica OX=39946 GN=OsI_03347 PE=3 SV=1	Q8RZZ3; B8A802	B8A802 [115-128]	0	2415.22	14	0	-0.51	103	72.3			1	1	103	72.3	135	94.8	77.5	71.7	1	1		Not Found	Not Found	Not Found	Not Found	Not Found	High	Not Found	Not Found	Not Found	Not Found	High
FALSE	High	Unambiguous	QLAYTLLLAENICQK	[K].QLAYTLLLAENICQK.[H]	1xCarbamidomethyl [C13]; 1xiTRAQ8plex [K15]; 1xiTRAQ8plex [N-Term]	1xCarbamidomethyl [C13]; 1xiTRAQ8plex [K15]; 1xiTRAQ8plex [N-Term]			0.00824929	0.00131697	0.426	1	7	1	B8ANW3	Uncharacterized protein OS=Oryza sativa subsp. indica OX=39946 GN=OsI_10131 PE=4 SV=1	A0A0E0GH61; B8ANW3; A0A0E0GH62; Q8H7Z2; Q10RD6; A0A0E0GH64; A0A0E0GH60	B8ANW3 [815-829]	0	2386.36	15	0	-0.76	122.6	72.4			1	1	122.6	72.4	60.4	35.7	34.7	27	1	1		Not Found	High	Not Found	Not Found	Not Found	Not Found	Not Found	Not Found	Not Found	Not Found	High
FALSE	High	Unambiguous	QLTQVYGFYDECQR	[R].QLTQVYGFYDECQR.[K]	1xCarbamidomethyl [C12]; 1xiTRAQ8plex [N-Term]	1xCarbamidomethyl [C12]; 1xiTRAQ8plex [N-Term]			0.00314821	0.000331219	0.61	1	2	2	B8A802	Serine/threonine-protein phosphatase OS=Oryza sativa subsp. indica OX=39946 GN=OsI_03347 PE=3 SV=1	Q8RZZ3; B8A802	B8A802 [115-128]	0	2111.02	14	0	-0.07	93	88.3			1	1	93	88.3	104	98.8	59.7	74.7	2	2		Not Found	High	Not Found	Not Found	Not Found	Not Found	Not Found	Not Found	Not Found	Not Found	High
FALSE	High	Unambiguous	QITQVYGFYDECLR	[R].QITQVYGFYDECLR.[K]	1xCarbamidomethyl [C12]; 1xiTRAQ8plex [N-Term]	1xCarbamidomethyl [C12]; 1xiTRAQ8plex [N-Term]			1.02906e-05	0	1.559	3	17	3	A0A0E0IHF6; A0A0E0GV72; A2YEB4	Serine/threonine-protein phosphatase OS=Oryza nivara OX=4536 PE=3 SV=1;Serine/threonine-protein phosphatase OS=Oryza nivara OX=4536 PE=3 SV=1;Serine/threonine-protein phosphatase PP2A-1 catalytic subunit OS=Oryza sativa subsp. indica OX=39946 GN=PP2A1 PE=2 SV=1	Q10BT5; B8AE78; A3C4N5; B9F4A7; A0A0E0IHF6; P0C5D7; Q0E2S4; A0A0E0IRY9; A0A0E0GV72; A2YEB4; A0A0E0GV73; Q6EPR6; B8AE76; B8APA0; A0A0E0GHB5; B9FBJ0; Q9LKF8	A0A0E0IHF6 [179-192]; A0A0E0GV72 [176-189]; A2YEB4 [119-132]	0	2096.04	14	0	-0.13	109.1	99.8			1	1	109.1	99.8	263.2	240.7	151.1	182	3	3	NotUnique	Not Found	Not Found	Not Found	High	Not Found	Not Found	Not Found	Not Found	Not Found	Not Found	High
FALSE	High	Unambiguous	QLQDFKPLDDATA	[K].QLQDFKPLDDATA.[-]	1xiTRAQ8plex [K6]; 1xiTRAQ8plex [N-Term]	1xiTRAQ8plex [K6]; 1xiTRAQ8plex [N-Term]			0.0215126	0.00338105	0.27	1	3	1	P20907	Cysteine proteinase inhibitor 2 OS=Oryza sativa subsp. japonica OX=39947 GN=Os05g0494200 PE=2 SV=3	P20907; A2Y628; A0A0E0HGA7	P20907 [139-151]	0	2070.13	13	0	0.66	83.9	132.3			1	1	83.9	132.3	181.1	285.7	104	216	1	1		Not Found	Not Found	Not Found	Not Found	High	Not Found	Not Found	Not Found	Not Found	Not Found	High
FALSE	High	Unambiguous	QLQAEDVVVTGK	[R].QLQAEDVVVTGK.[V]	1xiTRAQ8plex [K12]; 1xiTRAQ8plex [N-Term]	1xiTRAQ8plex [K12]; 1xiTRAQ8plex [N-Term]			0.0483597	0.00614213	0.159	1	5	1	Q10MB2	30S ribosomal protein S1, chloroplast, putative, expressed OS=Oryza sativa subsp. japonica OX=39947 GN=LOC_Os03g20100 PE=4 SV=1	Q10MB2; Q10MB3; Q0DSD6; B9F848; A0A0E0GLK8	Q10MB2 [173-184]	0	1895.11	12	0	0.3	81.4	100			1	1	81.4	100	234.4	287.8	134.6	217.6	1	1		Not Found	Not Found	Not Found	Not Found	High	Not Found	Not Found	Not Found	Not Found	Not Found	High
FALSE	High	Unambiguous	QIPYTMMK	[R].QIPYTMMK.[F]	2xiTRAQ8plex [Y4; K8]; 1xiTRAQ8plex [N-Term]	2xiTRAQ8plex [Y4; K8]; 1xiTRAQ8plex [N-Term]			0.0479587	0.00614213	0.16	3	11	2	A0A0E0GNA3; A0A0E0GCD6; A0A0E0HMM1	Uncharacterized protein OS=Oryza nivara OX=4536 PE=3 SV=1;Uncharacterized protein OS=Oryza nivara OX=4536 PE=3 SV=1;Uncharacterized protein OS=Oryza nivara OX=4536 PE=3 SV=1	B9FS50; A0A0E0GNA3; A0A0E0H1H5; B9FFF1; Q0J198; A0A0E0GCD6; A2Z1Z7; A0A0E0HMM1; Q69TX3; Q7XV24; A0A0E0H1H4	A0A0E0GNA3 [209-216]; A0A0E0GCD6 [231-238]; A0A0E0HMM1 [230-237]	0	1924.12	8	0	-0.58	123.9	83			1	1	123.9	83	284.1	190.3	163.1	143.9	2	2	NotUnique	Not Found	High	Not Found	Not Found	Not Found	Not Found	Not Found	Not Found	Not Found	Not Found	High
FALSE	High	Selected	QIPYTMMK	[R].QIPYTMMK.[F]	1xOxidation [M7]; 1xiTRAQ8plex [K8]; 1xiTRAQ8plex [N-Term]	1xOxidation [M6; M7]; 1xiTRAQ8plex [K8]; 1xiTRAQ8plex [N-Term]			0.0149541	0.00241187	0.327	3	11	1	A0A0E0GNA3; A0A0E0GCD6; A0A0E0HMM1	Uncharacterized protein OS=Oryza nivara OX=4536 PE=3 SV=1;Uncharacterized protein OS=Oryza nivara OX=4536 PE=3 SV=1;Uncharacterized protein OS=Oryza nivara OX=4536 PE=3 SV=1	B9FS50; A0A0E0GNA3; A0A0E0H1H5; B9FFF1; Q0J198; A0A0E0GCD6; A2Z1Z7; A0A0E0HMM1; Q69TX3; Q7XV24; A0A0E0H1H4	A0A0E0GNA3 [209-216]; A0A0E0GCD6 [231-238]; A0A0E0HMM1 [230-237]	0	1635.91	8	0	0.04	94.9	97.5			1	1	94.9	97.5	162.2	166.7	93.1	126	1	1	NotUnique	Not Found	Not Found	Not Found	Not Found	Not Found	High	Not Found	Not Found	Not Found	Not Found	High
FALSE	High	Unambiguous	QIPYTMMK	[R].QIPYTMMK.[F]	1xiTRAQ8plex [K8]; 1xiTRAQ8plex [N-Term]	1xiTRAQ8plex [K8]; 1xiTRAQ8plex [N-Term]			0.00798191	0.00119089	0.432	3	11	2	A0A0E0GNA3; A0A0E0GCD6; A0A0E0HMM1	Uncharacterized protein OS=Oryza nivara OX=4536 PE=3 SV=1;Uncharacterized protein OS=Oryza nivara OX=4536 PE=3 SV=1;Uncharacterized protein OS=Oryza nivara OX=4536 PE=3 SV=1	B9FS50; A0A0E0GNA3; A0A0E0H1H5; B9FFF1; Q0J198; A0A0E0GCD6; A2Z1Z7; A0A0E0HMM1; Q69TX3; Q7XV24; A0A0E0H1H4	A0A0E0GNA3 [209-216]; A0A0E0GCD6 [231-238]; A0A0E0HMM1 [230-237]	0	1619.91	8	0	-0.41	114.3	85.9			1	1	114.3	85.9	295.6	222.2	169.7	168	2	2	NotUnique	Not Found	High	Not Found	Not Found	Not Found	Not Found	Not Found	Not Found	Not Found	Not Found	High
FALSE	High	Unambiguous	QLPSMEPYLTGSAK	[K].QLPSMEPYLTGSAK.[S]	1xOxidation [M5]; 1xiTRAQ8plex [K14]; 1xiTRAQ8plex [N-Term]	1xOxidation [M5]; 1xiTRAQ8plex [K14]; 1xiTRAQ8plex [N-Term]			0.000851009	0.000212667	0.82	1	2	3	Q6K6C2	Os02g0815400 protein OS=Oryza sativa subsp. japonica OX=39947 GN=Os02g0815400 PE=2 SV=1	B8AET5; Q6K6C2	Q6K6C2 [143-156]	0	2146.17	14	0	0	101.9	102			1	1	101.9	102	251.2	251.5	144.2	190.1	3	3		Not Found	Not Found	Not Found	Not Found	Not Found	High	Not Found	Not Found	Not Found	High	High
FALSE	High	Unambiguous	QLPSMEPYLTGSAK	[K].QLPSMEPYLTGSAK.[S]	1xiTRAQ8plex [K14]; 1xiTRAQ8plex [N-Term]	1xiTRAQ8plex [K14]; 1xiTRAQ8plex [N-Term]			0.000510249	0.000149867	0.929	1	2	2	Q6K6C2	Os02g0815400 protein OS=Oryza sativa subsp. japonica OX=39947 GN=Os02g0815400 PE=2 SV=1	B8AET5; Q6K6C2	Q6K6C2 [143-156]	0	2130.17	14	0	0.01	99	99.8			1	1	99	99.8	193.7	195.2	111.2	147.6	2	2		Not Found	Not Found	Not Found	Not Found	Not Found	High	Not Found	High	Not Found	Not Found	High
FALSE	High	Unambiguous	QIPLSGPNSVVGR	[K].QIPLSGPNSVVGR.[A]	1xiTRAQ8plex [N-Term]	1xiTRAQ8plex [N-Term]			0.0121663	0.00190899	0.36	1	4	1	A0A0E0IFV1	Superoxide dismutase [Cu-Zn] OS=Oryza nivara OX=4536 PE=3 SV=1	A2YY59; P93407; A0A0E0IFV1; A3BVS6	A0A0E0IFV1 [160-172]	0	1627.94	13	0	0.7	62.4	101.6			1	1	62.4	101.6	19.3	31.5	11.1	23.8	1	1		Not Found	Not Found	Not Found	High	Not Found	Not Found	Not Found	Not Found	Not Found	Not Found	High
FALSE	High	Unambiguous	QLPIHHIPGPEGVR	[K].QLPIHHIPGPEGVR.[G]	1xiTRAQ8plex [N-Term]	1xiTRAQ8plex [N-Term]			0.000334045	0.000149867	1.022	1	4	4	A0A0E0J3Q6	Uncharacterized protein OS=Oryza nivara OX=4536 PE=4 SV=1	B8AX18; A2Y3J4; A0A0E0J3Q6; Q2R1V8	A0A0E0J3Q6 [285-298]	0	1854.07	14	0	-0.16	101.1	90.7			1	1	101.1	90.7	336.7	302	193.3	228.3	4	4		Not Found	Not Found	Not Found	High	Not Found	Not Found	Not Found	Not Found	Not Found	High	High
FALSE	High	Unambiguous	QIPIAFLDR	[R].QIPIAFLDR.[V]	1xiTRAQ8plex [N-Term]	1xiTRAQ8plex [N-Term]			0.0333882	0.00473489	0.206	1	3	2	B9FVZ7	Uncharacterized protein OS=Oryza sativa subsp. japonica OX=39947 GN=OsJ_23425 PE=3 SV=1	B9FVZ7; A0A0E0HXU0; A0A0E0GV47	B9FVZ7 [89-97]	0	1376.82	9	0	0.11	95.4	103.2			1	1	95.4	103.2	132	142.9	75.8	108	2	2		Not Found	Not Found	High	Not Found	Not Found	Not Found	Not Found	Not Found	Not Found	Not Found	High
FALSE	High	Unambiguous	QLQDLDVTCALQADLVK	[R].QLQDLDVTCALQADLVK.[L]	1xCarbamidomethyl [C9]; 1xiTRAQ8plex [K17]; 1xiTRAQ8plex [N-Term]	1xCarbamidomethyl [C9]; 1xiTRAQ8plex [K17]; 1xiTRAQ8plex [N-Term]			7.09512e-05	0	1.281	1	2	1	A2Y8W7	Uncharacterized protein OS=Oryza sativa subsp. indica OX=39946 GN=OsI_21496 PE=4 SV=1	A0A0E0HKE5; A2Y8W7	A2Y8W7 [93-109]	0	2538.41	17	0	0.04	92.7	95.2			1	1	92.7	95.2	113.6	116.7	65.2	88.2	1	1		High	Not Found	Not Found	Not Found	Not Found	Not Found	Not Found	Not Found	Not Found	Not Found	High
FALSE	High	Unambiguous	QLPEDYLEK	[K].QLPEDYLEK.[V]	1xiTRAQ8plex [K9]; 1xiTRAQ8plex [N-Term]	1xiTRAQ8plex [K9]; 1xiTRAQ8plex [N-Term]			0.0190364	0.00298271	0.289	1	7	1	Q94I28	Putative phenylalanyl-tRNA synthetase alpha chain OS=Oryza sativa subsp. japonica OX=39947 GN=OSJNBa0050N08.23 PE=4 SV=1	Q94I28; A0A0N7KRR3; B8BGP7; A0A0E0IRV6; Q0IXT4; Q338I6; Q338I7	Q94I28 [336-344]	0	1742.98	9	0	0.05	103.7	107.2			1	1	103.7	107.2	128.5	132.8	73.8	100.4	1	1		Not Found	Not Found	High	Not Found	Not Found	Not Found	Not Found	Not Found	Not Found	Not Found	High
FALSE	High	Unambiguous	QIPASMAGAAPTAVVSNGK	[R].QIPASMAGAAPTAVVSNGK.[R]	1xiTRAQ8plex [K19]; 1xiTRAQ8plex [N-Term]	1xiTRAQ8plex [K19]; 1xiTRAQ8plex [N-Term]			0.00626096	0.00109637	0.479	1	4	1	A0A0E0IT74	Uncharacterized protein OS=Oryza nivara OX=4536 PE=4 SV=1	B8BHD2; Q9AV81; A0A0E0IT74; B8BHC8	A0A0E0IT74 [135-153]	0	2378.33	19	0	0.14	96.7	106.8			1	1	96.7	106.8	82.4	91	47.3	68.8	1	1		Not Found	Not Found	High	Not Found	Not Found	Not Found	Not Found	Not Found	Not Found	Not Found	High
FALSE	High	Unambiguous	QINVTCEVQQLLGNNR	[K].QINVTCEVQQLLGNNR.[V]	1xCarbamidomethyl [C6]; 1xiTRAQ8plex [N-Term]	1xCarbamidomethyl [C6]; 1xiTRAQ8plex [N-Term]			7.09014e-08	0	2.268	1	3	10	P0C2Z7	ATP synthase subunit beta, chloroplastic OS=Oryza sativa OX=4530 GN=atpB PE=3 SV=1	Q8S6F3; P0C2Z7; A0A1W5HS31	P0C2Z7 [58-73]	0	2190.16	16	0	-0.11	93.6	86.8			1	1	93.6	86.8	861.8	799.5	494.8	604.4	10	10		Not Found	Not Found	High	High	High	Not Found	Not Found	Not Found	Not Found	Not Found	High
FALSE	High	Unambiguous	QINVTCEVQQLLGNNR	[K].QINVTCEVQQLLGNNR.[V]	1xCarbamidomethyl [C6]	1xCarbamidomethyl [C6]			3.78094e-06	0	1.702	1	3	3	P0C2Z7	ATP synthase subunit beta, chloroplastic OS=Oryza sativa OX=4530 GN=atpB PE=3 SV=1	Q8S6F3; P0C2Z7; A0A1W5HS31	P0C2Z7 [58-73]	0	1885.95	16	0																NoQuanLabels	High	High	Not Found	Not Found	Not Found	Not Found	Not Found	Not Found	Not Found	Not Found	High
FALSE	High	Unambiguous	QLNVPIK	[K].QLNVPIK.[V]	1xiTRAQ8plex [K7]; 1xiTRAQ8plex [N-Term]	1xiTRAQ8plex [K7]; 1xiTRAQ8plex [N-Term]			0.0697125	0.00798662	0.116	1	6	1	Q0DGF0	Os05g0535800 protein OS=Oryza sativa subsp. japonica OX=39947 GN=Os05g0535800 PE=4 SV=1	A0A0P0WPT1; B9FLB5; A0A0E0HHB7; A2Y6W7; Q6L5I7; Q0DGF0	Q0DGF0 [285-291]	0	1419.91	7	0	-0.11	99.8	92.8			1	1	99.8	92.8	235.7	219	135.3	165.6	1	1		Not Found	Not Found	Not Found	Not Found	Not Found	Not Found	High	Not Found	Not Found	Not Found	High
FALSE	High	Unambiguous	QLNQEEFDALLQEFK	[K].QLNQEEFDALLQEFK.[T]	1xiTRAQ8plex [K15]; 1xiTRAQ8plex [N-Term]	1xiTRAQ8plex [K15]; 1xiTRAQ8plex [N-Term]			8.96622e-07	0	1.907	1	4	2	A0A0E0FK45	Uncharacterized protein OS=Oryza nivara OX=4536 PE=3 SV=1	B9EV82; B8ACJ6; A0A0E0FK45; Q9SDJ2	A0A0E0FK45 [88-102]	0	2460.32	15	0	0.51	81.2	115.6			1	1	81.2	115.6	131.8	187.7	75.7	141.9	2	2		Not Found	Not Found	Not Found	Not Found	Not Found	Not Found	Not Found	High	High	Not Found	High
FALSE	High	Unambiguous	QINNWFINQR	[K].QINNWFINQR.[K]	1xiTRAQ8plex [N-Term]	1xiTRAQ8plex [N-Term]			0.000340559	0.000149867	1.018	3	51	4	Q0J6N4; Q0E3C3; A0A0E0HU55	Homeobox protein knotted-1-like 13 OS=Oryza sativa subsp. japonica OX=39947 GN=OSH45 PE=2 SV=2;Homeobox protein knotted-1-like 2 OS=Oryza sativa subsp. japonica OX=39947 GN=HOS58 PE=2 SV=2;Uncharacterized protein OS=Oryza nivara OX=4536 PE=3 SV=1	A3A3U6; P46609; A0A0E0GT76; B8B0R0; Q93WF8; A0A0E0ISF4; O48862; A0A0E0ISF2; B8AR11; A0A0E0GG26; Q93VE1; Q0J6N4; Q93WE9; B7F078; B9F5X4; B9FBB3; A0A0E0G2M1; B8A6Q3; Q94LW3; Q9FP29; B9G051; Q93WD3; Q948N6; A0A0E0GRP0; A0A0E0HW99; Q10ED2; A2ZS85; B8ALY8; A0A0P0VSF1; A0A0E0GT73; B8AKJ5; A0A0E0GUC5; Q94LW4; A0A0E0ISF3; B8AR09; O48863; A0A0E0GG27; Q0E3C3; B9FQ74; B9FVB7; A0A0E0HU54; A0A0P0XEB4; A0A0E0G…	Q0J6N4 [338-347]; Q0E3C3 [273-282]; A0A0E0HU55 [332-341]	0	1636.89	10	0	0.12	95.2	103.7			1	1	95.2	103.7	229.9	250.5	132	189.4	4	4	NotUnique	Not Found	Not Found	Not Found	Not Found	Not Found	Not Found	Not Found	High	High	Not Found	High
FALSE	High	Unambiguous	QLNLSSTNASQPLVGCITR	[K].QLNLSSTNASQPLVGCITR.[L]	1xCarbamidomethyl [C16]; 1xiTRAQ8plex [N-Term]	1xCarbamidomethyl [C16]; 1xiTRAQ8plex [N-Term]			0.00294185	0.000331219	0.621	1	4	1	B9FLA7	Starch synthase, chloroplastic/amyloplastic OS=Oryza sativa subsp. japonica OX=39947 GN=OsJ_19328 PE=3 SV=1	D0TZX5; B9FLA7; Q84VC7; D0TZW8	B9FLA7 [709-727]	0	2363.27	19	0	0.28	100.1	121.2			1	1	100.1	121.2	31.4	38	18	28.7	1	1		Not Found	Not Found	Not Found	Not Found	Not Found	High	Not Found	Not Found	Not Found	Not Found	High
FALSE	High	Unambiguous	QLNCMNDCR	[K].QLNCMNDCR.[Y]	2xCarbamidomethyl [C4; C8]; 1xiTRAQ8plex [N-Term]	2xCarbamidomethyl [C4; C8]; 1xiTRAQ8plex [N-Term]			0.0102656	0.00161729	0.388	1	1	1	A0A0E0HB61	Post-GPI attachment to proteins factor 3 OS=Oryza nivara OX=4536 PE=3 SV=1	A0A0E0HB61	A0A0E0HB61 [83-91]	0	1514.68	9	0	-0.01	110.9	109.8			1	1	110.9	109.8	131.8	130.6	75.7	98.7	1	1		Not Found	Not Found	Not Found	Not Found	Not Found	High	Not Found	Not Found	Not Found	Not Found	High
FALSE	High	Unambiguous	QLNAPLEEVDPEIADIIEHEK	[K].QLNAPLEEVDPEIADIIEHEK.[A]	1xiTRAQ8plex [K21]; 1xiTRAQ8plex [N-Term]	1xiTRAQ8plex [K21]; 1xiTRAQ8plex [N-Term]			4.93477e-06	0	1.664	1	6	3	Q7Y1F0	Serine hydroxymethyltransferase OS=Oryza sativa subsp. japonica OX=39947 GN=OSJNBa0057G07.17 PE=3 SV=1	B9FBQ3; A0A411IZW5; B8AJX7; Q7Y1F0; A0A0E0FHU1; Q6TUC6	Q7Y1F0 [90-110]	0	3010.62	21	0	-0.17	95.9	85.4			1	1	95.9	85.4	165.3	147.2	94.9	111.3	3	3		High	Not Found	Not Found	Not Found	Not Found	Not Found	Not Found	Not Found	Not Found	Not Found	High
FALSE	High	Unambiguous	QIMVGSLEDVLK	[K].QIMVGSLEDVLK.[K]	1xiTRAQ8plex [K12]; 1xiTRAQ8plex [N-Term]	1xiTRAQ8plex [K12]; 1xiTRAQ8plex [N-Term]			0.00204582	0.000289213	0.677	1	5	1	Q69YD5	Putative Tic22 OS=Oryza sativa subsp. japonica OX=39947 GN=P0701E03.34 PE=4 SV=1	A0A0E0GNS8; B8B3Y6; B9FS62; Q69YD5; Q0DDN2	Q69YD5 [260-271]	0	1940.13	12	0	-0.01	115.8	114.6			1	1	115.8	114.6	54	53.4	31	40.4	1	1		Not Found	High	Not Found	Not Found	Not Found	Not Found	Not Found	Not Found	Not Found	Not Found	High
FALSE	High	Unambiguous	QLPDADNITIAFPDDGAWK	[R].QLPDADNITIAFPDDGAWK.[R]	1xiTRAQ8plex [K19]; 1xiTRAQ8plex [N-Term]	1xiTRAQ8plex [K19]; 1xiTRAQ8plex [N-Term]			2.09774e-05	0	1.457	1	2	1	A0A0E0GC50	Uncharacterized protein OS=Oryza nivara OX=4536 PE=3 SV=1	Q6ZFT5; A0A0E0GC50	A0A0E0GC50 [176-194]	0	2695.42	19	0	0.13	94.4	103.1			1	1	94.4	103.1	48.9	53.4	28.1	40.4	1	1		Not Found	Not Found	Not Found	Not Found	Not Found	Not Found	Not Found	Not Found	Not Found	High	High
FALSE	High	Unambiguous	QLQDMYLSR	[K].QLQDMYLSR.[K]	1xiTRAQ8plex [N-Term]	1xiTRAQ8plex [N-Term]			0.00288717	0.000331219	0.624	1	15	1	B8ANF1	Magnesium-chelatase subunit ChlH, chloroplastic OS=Oryza sativa subsp. indica OX=39946 GN=CHLH PE=3 SV=1	Q10M50; Q7EYX6; A3AHG6; A0A0E0GLR2; A3BMZ8; A0A0P0VWS8; B2D1H1; Q0D405; A0A0P0XAG6; A0A0E0I539; B8AE34; B8B5E3; B8ANF1; A0A0P0VWW1; A0A0N7KH66	B8ANF1 [1174-1182]	0	1457.77	9	0	-0.04	86	83.5			1	1	86	83.5	67.6	65.6	38.8	49.6	1	1		Not Found	Not Found	Not Found	High	Not Found	Not Found	Not Found	Not Found	Not Found	Not Found	High
FALSE	High	Unambiguous	QLQDMYLSR	[K].QLQDMYLSR.[K]	1xiTRAQ8plex [Y6]; 1xiTRAQ8plex [N-Term]	1xiTRAQ8plex [Y6]; 1xiTRAQ8plex [N-Term]			0.00619924	0.00109637	0.481	1	15	1	B8ANF1	Magnesium-chelatase subunit ChlH, chloroplastic OS=Oryza sativa subsp. indica OX=39946 GN=CHLH PE=3 SV=1	Q10M50; Q7EYX6; A3AHG6; A0A0E0GLR2; A3BMZ8; A0A0P0VWS8; B2D1H1; Q0D405; A0A0P0XAG6; A0A0E0I539; B8AE34; B8B5E3; B8ANF1; A0A0P0VWW1; A0A0N7KH66	B8ANF1 [1174-1182]	0	1761.98	9	0	-0.23	110.2	94.3			1	1	110.2	94.3	172.6	147.6	99.1	111.6	1	1		Not Found	Not Found	Not Found	Not Found	Not Found	Not Found	Not Found	Not Found	High	Not Found	High
FALSE	High	Unambiguous	QLQEGPK	[K].QLQEGPK.[I]	1xiTRAQ8plex [K7]; 1xiTRAQ8plex [N-Term]	1xiTRAQ8plex [K7]; 1xiTRAQ8plex [N-Term]			0.0153371	0.00244554	0.323	1	5	2	B7ENR4	Aminomethyltransferase (Fragment) OS=Oryza sativa subsp. japonica OX=39947 PE=2 SV=1	B8AUI9; A3AXK2; A0A0E0H666; B7ENR4; A0A0P0WF18	B7ENR4 [316-322]	0	1407.84	7	0	-0.65	106.2	67.6			1	1	106.2	67.6	173.3	110.3	99.5	83.4	2	2		Not Found	Not Found	High	High	Not Found	Not Found	Not Found	Not Found	Not Found	Not Found	High
FALSE	High	Unambiguous	QITPSVLSER	[K].QITPSVLSER.[L]	1xiTRAQ8plex [N-Term]	1xiTRAQ8plex [N-Term]			0.004994	0.000709524	0.525	2	12	1	B9FYJ7; A0A0E0IYF9	60S ribosomal export protein NMD3 OS=Oryza sativa subsp. japonica OX=39947 GN=OsJ_28274 PE=3 SV=1;Uncharacterized protein OS=Oryza nivara OX=4536 PE=3 SV=1	B9FYJ7; A0A0E0IYF9; B9G9G1; B8BJ57; Q6YZI2; A0A0E0IYG0; A0A0E0IFS8; A3C1N8; Q652P8; H2KVZ6; Q53QG2; Q53LU9	B9FYJ7 [263-272]; A0A0E0IYF9 [1173-1182]	0	1433.83	10	0	-0.02	96.1	95			1	1	96.1	95	79.6	78.7	45.7	59.5	1	1	NotUnique	Not Found	Not Found	High	Not Found	Not Found	Not Found	Not Found	Not Found	Not Found	Not Found	High
FALSE	High	Unambiguous	QITPDDSGMVYSKPR	[K].QITPDDSGMVYSKPR.[R]	1xiTRAQ8plex [K13]; 1xiTRAQ8plex [N-Term]	1xiTRAQ8plex [K13]; 1xiTRAQ8plex [N-Term]			1.73833e-08	0	2.468	1	7	1	A0A0E0HMP6	Uncharacterized protein OS=Oryza nivara OX=4536 PE=4 SV=1	Q84QK0; B8B3Z7; Q69TH4; B8B3Z6; A2YAP7; A0A0E0HMP6; A2YAP5	A0A0E0HMP6 [136-150]; [576-590]; [1068-1082]	0	2302.23	15	0	0.49	80.8	113.1			1	1	80.8	113.1	128.9	180.4	74	136.4	1	1		Not Found	Not Found	Not Found	Not Found	Not Found	Not Found	Not Found	Not Found	Not Found	High	High
FALSE	High	Unambiguous	QITPDDSGIVYSKPR	[R].QITPDDSGIVYSKPR.[R]	1xiTRAQ8plex [K13]; 1xiTRAQ8plex [N-Term]	1xiTRAQ8plex [K13]; 1xiTRAQ8plex [N-Term]			0.00516956	0.00090018	0.518	1	5	1	A2YAP1	Uncharacterized protein OS=Oryza sativa subsp. indica OX=39946 GN=OsI_22158 PE=4 SV=1	A0A0P0WU39; A2YAP1; A0A0E0HMP3; A0A0E0HMP4; Q69TH8	A2YAP1 [537-551]	0	2284.28	15	0	-0.72	111.7	67.8			1	1	111.7	67.8	113.4	68.8	65.1	52	1	1		Not Found	Not Found	Not Found	Not Found	Not Found	Not Found	Not Found	Not Found	Not Found	High	High
FALSE	High	Unambiguous	QLTEVDISDFVAGRPEDEALDVMR	[K].QLTEVDISDFVAGRPEDEALDVMR.[I]	1xiTRAQ8plex [N-Term]	1xiTRAQ8plex [N-Term]			1.7231e-06	0	1.814	1	4	1	A2Y727	Uncharacterized protein OS=Oryza sativa subsp. indica OX=39946 GN=OsI_20842 PE=4 SV=1	A2Y727; A0A0E0HHL6; Q9XEN1; Q65XN1	A2Y727 [183-206]	0	3009.51	24	0	0.56	97.2	143.8			1	1	97.2	143.8	60.1	88.9	34.5	67.2	1	1		Not Found	Not Found	Not Found	Not Found	Not Found	High	Not Found	Not Found	Not Found	Not Found	High
FALSE	High	Unambiguous	QITDGWLNGPYCSPAILHS	[K].QITDGWLNGPYCSPAILHS.[-]	1xCarbamidomethyl [C12]; 1xiTRAQ8plex [Y11]; 1xiTRAQ8plex [N-Term]	1xCarbamidomethyl [C12]; 1xiTRAQ8plex [Y11]; 1xiTRAQ8plex [N-Term]			0.00190167	0.000289213	0.688	1	4	1	B9FRL0	Uncharacterized protein OS=Oryza sativa subsp. japonica OX=39947 GN=OsJ_20187 PE=4 SV=1	B9FRL0; Q0DEF1; A0A0E0HL45; B8B307	B9FRL0 [349-367]	0	2737.42	19	0	0.01	95.1	95.8			1	1	95.1	95.8	49.1	49.5	28.2	37.4	1	1		Not Found	High	Not Found	Not Found	Not Found	Not Found	Not Found	Not Found	Not Found	Not Found	High
FALSE	High	Unambiguous	QITDGWLNGPYCSPAILHS	[K].QITDGWLNGPYCSPAILHS.[-]	1xCarbamidomethyl [C12]; 1xiTRAQ8plex [N-Term]	1xCarbamidomethyl [C12]; 1xiTRAQ8plex [N-Term]			0.00114412	0.000289213	0.767	1	4	1	B9FRL0	Uncharacterized protein OS=Oryza sativa subsp. japonica OX=39947 GN=OsJ_20187 PE=4 SV=1	B9FRL0; Q0DEF1; A0A0E0HL45; B8B307	B9FRL0 [349-367]	0	2433.22	19	0	0.28	81	98.1			1	1	81	98.1	48.9	59.3	28.1	44.8	1	1		High	Not Found	Not Found	Not Found	Not Found	Not Found	Not Found	Not Found	Not Found	Not Found	High
FALSE	High	Unambiguous	QLTAEALKR	[K].QLTAEALKR.[D]	1xiTRAQ8plex [K8]; 1xiTRAQ8plex [N-Term]	1xiTRAQ8plex [K8]; 1xiTRAQ8plex [N-Term]			0.029744	0.00436914	0.222	1	2	1	Q7XQU7	Probable protein phosphatase 2C 41 OS=Oryza sativa subsp. japonica OX=39947 GN=Os04g0452000 PE=2 SV=2	Q7XQU7; A0A0E0H1K1	Q7XQU7 [261-269]	1	1638.02	9	0	-0.06	102	97.8			1	1	102	97.8	290.9	278.7	167	210.7	1	1		Not Found	Not Found	Not Found	Not Found	High	Not Found	Not Found	Not Found	Not Found	Not Found	High
FALSE	High	Unambiguous	QLSVDHEPNKER	[K].QLSVDHEPNKER.[H]	1xiTRAQ8plex [K10]; 1xiTRAQ8plex [N-Term]	1xiTRAQ8plex [K10]; 1xiTRAQ8plex [N-Term]			0.0673664	0.00785669	0.12	1	1	1	Q0D673	Probable protein phosphatase 2C 62 OS=Oryza sativa subsp. japonica OX=39947 GN=Os07g0507000 PE=2 SV=1	Q0D673	Q0D673 [167-178]	1	2060.13	12	0	0.08	70.5	74.4			1	1	70.5	74.4	71.4	75.4	41	57	1	1		Not Found	Not Found	High	Not Found	Not Found	Not Found	Not Found	Not Found	Not Found	Not Found	High
FALSE	High	Unambiguous	QLSQYLK	[R].QLSQYLK.[A]	1xiTRAQ8plex [K7]; 1xiTRAQ8plex [N-Term]	1xiTRAQ8plex [K7]; 1xiTRAQ8plex [N-Term]			0.0391664	0.00534584	0.185	1	6	2	A0A0E0G9H1	Uncharacterized protein OS=Oryza nivara OX=4536 PE=4 SV=1	Q0ILV0; A0A0P0YC74; Q2QM23; A0A0E0G9H1; H2KX66; B9GEC0	A0A0E0G9H1 [68-74]	0	1487.9	7	0	0.18	103.9	118			1	1	103.9	118	148.4	168.5	85.2	127.4	2	2		Not Found	Not Found	Not Found	Not Found	Not Found	Not Found	High	Not Found	Not Found	Not Found	High
FALSE	High	Unambiguous	QLSPGDTWTINVPAGTSSGR	[R].QLSPGDTWTINVPAGTSSGR.[CV]	1xiTRAQ8plex [N-Term]	1xiTRAQ8plex [N-Term]			1.1589e-05	0	1.542	1	6	3	A0A0E0JAJ4	Uncharacterized protein OS=Oryza nivara OX=4536 PE=4 SV=1	A2ZN04; A2ZN01; A0A0E0JAJ4; Q2QLT1; A0A0P0YCG8; Q0ILR3	A0A0E0JAJ4 [51-70]	0	2348.21	20	0	-0.34	99.8	79.1			1	1	99.8	79.1	206.6	163.6	118.6	123.7	3	3		High	Not Found	Not Found	Not Found	Not Found	Not Found	Not Found	Not Found	Not Found	High	High
FALSE	High	Unambiguous	QLSLEPVYTPR	[R].QLSLEPVYTPR.[R]	1xiTRAQ8plex [N-Term]	1xiTRAQ8plex [N-Term]			0.00362643	0.000428885	0.586	1	3	1	Q6K1X9	Os02g0608500 protein OS=Oryza sativa subsp. japonica OX=39947 GN=Os02g0608500 PE=2 SV=1	B9F103; Q6K1X9; A0A0E0G9P3	Q6K1X9 [25-35]	0	1606.91	11	0	0.15	76.2	84.6			1	1	76.2	84.6	113.2	125.8	65	95.1	1	1		Not Found	Not Found	Not Found	Not Found	Not Found	Not Found	High	Not Found	Not Found	Not Found	High
FALSE	High	Unambiguous	QISELGIYPAVDPLDSTSR	[R].QISELGIYPAVDPLDSTSR.[M]	1xiTRAQ8plex [Y8]; 1xiTRAQ8plex [N-Term]	1xiTRAQ8plex [Y8]; 1xiTRAQ8plex [N-Term]			2.36168e-05	0	1.44	2	11	6	A0A0E0HHW0; A0A0E0FRD2	ATP synthase subunit beta OS=Oryza nivara OX=4536 PE=3 SV=1;ATP synthase subunit beta OS=Oryza nivara OX=4536 PE=3 SV=1	B8A7M8; Q0JKB4; A0A0P0V6Q2; B8AWF8; Q5N7P8; Q01859; B9FLI4; A0A0E0HHW0; Q5N7P9; B9EYN3; A0A0E0FRD2	A0A0E0HHW0 [487-505]; A0A0E0FRD2 [416-434]	0	2669.46	19	0	-0.21	106.5	92.2			1	1	106.5	92.2	351.1	304.1	201.6	229.9	6	6	NotUnique	Not Found	Not Found	Not Found	High	High	Not Found	Not Found	Not Found	Not Found	Not Found	High
FALSE	High	Unambiguous	QISELGIYPAVDPLDSTSR	[R].QISELGIYPAVDPLDSTSR.[M]	1xiTRAQ8plex [N-Term]; 1xiTRAQ8plex [Y8]	1xiTRAQ8plex [N-Term]; 1xiTRAQ8plex [Y8]			9.59217e-08	0	2.225	2	11	8	A0A0E0HHW0; A0A0E0FRD2	ATP synthase subunit beta OS=Oryza nivara OX=4536 PE=3 SV=1;ATP synthase subunit beta OS=Oryza nivara OX=4536 PE=3 SV=1	B8A7M8; Q0JKB4; A0A0P0V6Q2; B8AWF8; Q5N7P8; Q01859; B9FLI4; A0A0E0HHW0; Q5N7P9; B9EYN3; A0A0E0FRD2	A0A0E0HHW0 [487-505]; A0A0E0FRD2 [416-434]	0	2365.26	19	0	-0.11	104	96.1			1	1	104	96.1	472	436.5	271	330	8	8	NotUnique	High	High	Not Found	High	High	Not Found	Not Found	Not Found	Not Found	Not Found	High
FALSE	High	Unambiguous	QISELGIYPAVDPLDSTSR	[R].QISELGIYPAVDPLDSTSR.[M]					0.0365329	0.00517368	0.194	2	11	1	A0A0E0HHW0; A0A0E0FRD2	ATP synthase subunit beta OS=Oryza nivara OX=4536 PE=3 SV=1;ATP synthase subunit beta OS=Oryza nivara OX=4536 PE=3 SV=1	B8A7M8; Q0JKB4; A0A0P0V6Q2; B8AWF8; Q5N7P8; Q01859; B9FLI4; A0A0E0HHW0; Q5N7P9; B9EYN3; A0A0E0FRD2	A0A0E0HHW0 [487-505]; A0A0E0FRD2 [416-434]	0	2061.05	19	0																NoQuanLabels	High	Not Found	Not Found	Not Found	Not Found	Not Found	Not Found	Not Found	Not Found	Not Found	High
FALSE	High	Unambiguous	QLSEEEIQNFK	[K].QLSEEEIQNFK.[TV]	1xiTRAQ8plex [K11]; 1xiTRAQ8plex [N-Term]	1xiTRAQ8plex [K11]; 1xiTRAQ8plex [N-Term]			0.000698094	0.000149867	0.86	1	4	2	B9FWP5	Uncharacterized protein OS=Oryza sativa subsp. japonica OX=39947 GN=OsJ_23874 PE=4 SV=1	B8B575; A0A0E0IQ18; B9FWP5; A0A0P0X594	B9FWP5 [188-198]	0	1973.08	11	0	0.27	123.1	148.8			1	1	123.1	148.8	203.1	245.5	116.6	185.6	2	2		Not Found	Not Found	Not Found	High	Not Found	Not Found	Not Found	Not Found	Not Found	Not Found	High
FALSE	High	Unambiguous	QLRDETGAGMMDCK	[K].QLRDETGAGMMDCK.[K]	1xCarbamidomethyl [C13]; 1xOxidation [M]; 1xiTRAQ8plex [K14]; 1xiTRAQ8plex [N-Term]	1xCarbamidomethyl [C13]; 1xOxidation [M10; M11]; 1xiTRAQ8plex [K14]; 1xiTRAQ8plex [N-Term]			0.0582425	0.00702604	0.137	1	2	2	A2ZLC1	Elongation factor Ts, mitochondrial OS=Oryza sativa subsp. indica OX=39946 GN=EFTS PE=3 SV=1	A0A0P0YBF5; A2ZLC1	A2ZLC1 [935-948]	1	2236.1	14	0	-0.19	104	91.3			1	1	104	91.3	55.6	48.8	31.9	36.9	1	1		High	Not Found	Not Found	Not Found	Not Found	Not Found	Not Found	Not Found	Not Found	Not Found	High
FALSE	High	Unambiguous	QIQVPEVFYYAQK	[R].QIQVPEVFYYAQK.[A]	1xiTRAQ8plex [K13]; 1xiTRAQ8plex [N-Term]	1xiTRAQ8plex [K13]; 1xiTRAQ8plex [N-Term]			0.00197901	0.000289213	0.682	1	3	2	A0A0E0GVF2	Mitochondrial Rho GTPase OS=Oryza nivara OX=4536 PE=3 SV=1	A0A0P0W4W6; A3ANX5; A0A0E0GVF2	A0A0E0GVF2 [163-175]	0	2221.25	13	0	0.16	94.2	105.2			1	1	94.2	105.2	131.5	146.8	75.5	111	2	2		Not Found	Not Found	Not Found	Not Found	Not Found	Not Found	Not Found	High	Not Found	High	High
FALSE	High	Unambiguous	QLQTQMR	[K].QLQTQMR.[S]	1xiTRAQ8plex [N-Term]	1xiTRAQ8plex [N-Term]			0.027353	0.00408472	0.234	1	2	1	A0A0E0IBA5	Uncharacterized protein OS=Oryza nivara OX=4536 PE=4 SV=1	A0A0P0VIQ7; A0A0E0IBA5	A0A0E0IBA5 [26-32]	0	1208.67	7	0	-0.18	92.8	82.1			1	1	92.8	82.1	294.7	260.7	169.2	197.1	1	1		Not Found	Not Found	Not Found	High	Not Found	Not Found	Not Found	Not Found	Not Found	Not Found	High
FALSE	High	Unambiguous	QLQTIQEVSGK	[K].QLQTIQEVSGK.[I]	1xiTRAQ8plex [K11]; 1xiTRAQ8plex [N-Term]	1xiTRAQ8plex [K11]; 1xiTRAQ8plex [N-Term]			1.33819e-06	0	1.85	1	4	3	B9G7T2	V-type proton ATPase subunit a OS=Oryza sativa subsp. japonica OX=39947 GN=OsJ_30905 PE=3 SV=1	B8BG04; A0A0E0H7K7; B9G7T2; Q33AF5	B9G7T2 [275-285]	0	1839.08	11	0	0.01	99.5	100			1	1	99.5	100	294	295.4	168.8	223.3	3	3		Not Found	Not Found	Not Found	Not Found	Not Found	Not Found	Not Found	High	Not Found	High	High
FALSE	High	Unambiguous	QLQMDSEAR	[K].QLQMDSEAR.[K]	1xiTRAQ8plex [N-Term]	1xiTRAQ8plex [N-Term]			0.00260782	0.000289213	0.64	1	4	1	A0A0E0FH55	Uncharacterized protein OS=Oryza nivara OX=4536 PE=4 SV=1	A0A0P0UZA7; B9ETH2; A0A0E0FH55; Q5VR43	A0A0E0FH55 [643-651]	0	1381.7	9	0	0.2	94.5	108.3			1	1	94.5	108.3	106.1	121.6	60.9	91.9	1	1		High	Not Found	Not Found	Not Found	Not Found	Not Found	Not Found	Not Found	Not Found	Not Found	High
FALSE	High	Unambiguous	QLQGIRDTLPETCR	[K].QLQGIRDTLPETCR.[L]	1xCarbamidomethyl [C13]; 1xiTRAQ8plex [N-Term]	1xCarbamidomethyl [C13]; 1xiTRAQ8plex [N-Term]			0.0169753	0.00276337	0.307	1	4	1	Q8GZY2	Putative 50S ribosomal protein L10 OS=Oryza sativa subsp. japonica OX=39947 GN=OSJNBa0013D02.20 PE=3 SV=1	B8ALJ1; Q9ZSS9; Q8GZY2; A0A0E0GKW9	Q8GZY2 [75-88]	1	1991.06	14	0	-0.49	122	86.7			1	1	122	86.7	110.9	78.8	63.7	59.6	1	1		Not Found	Not Found	Not Found	High	Not Found	Not Found	Not Found	Not Found	Not Found	Not Found	High
FALSE	High	Unambiguous	QLQGHIWR	[K].QLQGHIWR.[T]	1xiTRAQ8plex [N-Term]	1xiTRAQ8plex [N-Term]			0.00748401	0.00115386	0.444	1	2	2	B8BKI7	Probable bifunctional methylthioribulose-1-phosphate dehydratase/enolase-phosphatase E1 OS=Oryza sativa subsp. indica OX=39946 GN=OsI_36120 PE=2 SV=1	B8BKI7; Q2R483	B8BKI7 [376-383]	0	1341.77	8	0	-0.13	115.7	105.7			1	1	115.7	105.7	261.6	239	150.2	180.7	2	2		Not Found	Not Found	High	High	Not Found	Not Found	Not Found	Not Found	Not Found	Not Found	High
FALSE	High	Unambiguous	QIQELVEAIVLPMTHK	[K].QIQELVEAIVLPMTHK.[D]	1xOxidation [M13]; 1xiTRAQ8plex [K16]; 1xiTRAQ8plex [N-Term]	1xOxidation [M13]; 1xiTRAQ8plex [K16]; 1xiTRAQ8plex [N-Term]			3.96776e-07	0	2.023	1	6	1	A0A0E0GE82	Uncharacterized protein OS=Oryza nivara OX=4536 PE=3 SV=1	A0A0E0HPY7; A0A0E0GE82; A2XAQ0; A2Y9V7; Q5SNC0; A3B8V5	A0A0E0GE82 [184-199]	0	2473.43	16	0	-0.18	100.4	88.8			1	1	100.4	88.8	69.8	61.8	40.1	46.7	1	1		Not Found	High	Not Found	Not Found	Not Found	Not Found	Not Found	Not Found	Not Found	Not Found	High
FALSE	High	Unambiguous	QITQVYGFYDECLR	[R].QITQVYGFYDECLR.[K]	1xCarbamidomethyl [C12]; 1xiTRAQ8plex [Y6]; 1xiTRAQ8plex [N-Term]	1xCarbamidomethyl [C12]; 1xiTRAQ8plex [Y6]; 1xiTRAQ8plex [N-Term]			0.00934454	0.00137526	0.404	3	17	1	A0A0E0IHF6; A0A0E0GV72; A2YEB4	Serine/threonine-protein phosphatase OS=Oryza nivara OX=4536 PE=3 SV=1;Serine/threonine-protein phosphatase OS=Oryza nivara OX=4536 PE=3 SV=1;Serine/threonine-protein phosphatase PP2A-1 catalytic subunit OS=Oryza sativa subsp. indica OX=39946 GN=PP2A1 PE=2 SV=1	Q10BT5; B8AE78; A3C4N5; B9F4A7; A0A0E0IHF6; P0C5D7; Q0E2S4; A0A0E0IRY9; A0A0E0GV72; A2YEB4; A0A0E0GV73; Q6EPR6; B8AE76; B8APA0; A0A0E0GHB5; B9FBJ0; Q9LKF8	A0A0E0IHF6 [179-192]; A0A0E0GV72 [176-189]; A2YEB4 [119-132]	0	2400.25	14	0	-0.15	103.3	92.8			1	1	103.3	92.8	131.3	118	75.4	89.2	1	1	NotUnique	Not Found	Not Found	Not Found	Not Found	Not Found	Not Found	High	Not Found	Not Found	Not Found	High
FALSE	High	Unambiguous	NTAIGVNFIDVYYR	[K].NTAIGVNFIDVYYR.[Q]	1xiTRAQ8plex [Y]; 1xiTRAQ8plex [N-Term]	1xiTRAQ8plex [Y12; Y13]; 1xiTRAQ8plex [N-Term]			0.00032282	0.000149867	1.029	1	5	2	A0A0E0GFI5	Uncharacterized protein OS=Oryza nivara OX=4536 PE=4 SV=1	A0A0P0VRW1; Q10T48; B8AL04; A0A0E0GFI4; A0A0E0GFI5	A0A0E0GFI5 [109-122]	0	2253.25	14	0	-0.34	97.7	77.4			1	1	97.7	77.4	123.5	97.8	70.9	73.9	1	1		Not Found	Not Found	Not Found	Not Found	High	Not Found	Not Found	Not Found	Not Found	Not Found	High
FALSE	High	Unambiguous	QLAVPEGTEVSGASK	[K].QLAVPEGTEVSGASK.[F]	1xiTRAQ8plex [K15]; 1xiTRAQ8plex [N-Term]	1xiTRAQ8plex [K15]; 1xiTRAQ8plex [N-Term]			0.00553701	0.000938582	0.504	1	1	1	Q6ZJI9	Acyl carrier protein OS=Oryza sativa subsp. japonica OX=39947 GN=Os08g0549300 PE=2 SV=1	Q6ZJI9	Q6ZJI9 [66-80]	0	2081.17	15	0	0	107.4	107.7			1	1	107.4	107.7	128.9	129.2	74	97.7	1	1		Not Found	Not Found	Not Found	Not Found	High	Not Found	Not Found	Not Found	Not Found	Not Found	High
FALSE	High	Unambiguous	QLAVMSVFLGPDQAATEER	[R].QLAVMSVFLGPDQAATEER.[L]	1xiTRAQ8plex [N-Term]	1xiTRAQ8plex [N-Term]			5.66201e-08	0	2.3	1	2	2	Q0JAF4	Os04g0602100 protein OS=Oryza sativa subsp. japonica OX=39947 GN=Os04g0602100 PE=2 SV=1	A0A0E0H5I9; Q0JAF4	Q0JAF4 [272-290]	0	2366.23	19	0	0.04	94.7	97.1			1	1	94.7	97.1	49.8	51.1	28.6	38.6	2	2		Not Found	Not Found	Not Found	Not Found	Not Found	Not Found	High	Not Found	Not Found	Not Found	High
FALSE	High	Unambiguous	QFNGLVDVYRK	[R].QFNGLVDVYRK.[T]	1xiTRAQ8plex [K/Y]; 1xiTRAQ8plex [N-Term]	1xiTRAQ8plex [Y9; K11]; 1xiTRAQ8plex [N-Term]			0.00619924	0.00109637	0.481	2	5	2	B8AHM8; A0A0E0HC71	Uncharacterized protein OS=Oryza sativa subsp. indica OX=39946 GN=OsI_08713 PE=3 SV=1;Uncharacterized protein OS=Oryza nivara OX=4536 PE=3 SV=1	Q0DY33; B8AHM8; A6N038; A2Y2Y3; A0A0E0HC71	B8AHM8 [229-239]; A0A0E0HC71 [293-303]	1	1947.13	11	0	0.19	102.8	117.3			1	1	102.8	117.3	123.7	141.1	71	106.7	1	1	NotUnique	High	Not Found	Not Found	Not Found	Not Found	Not Found	Not Found	Not Found	Not Found	Not Found	High
FALSE	High	Unambiguous	QFNGLVDVYR	[R].QFNGLVDVYR.[K]	1xiTRAQ8plex [Y9]; 1xiTRAQ8plex [N-Term]	1xiTRAQ8plex [Y9]; 1xiTRAQ8plex [N-Term]			4.96934e-05	0	1.333	2	5	2	B8AHM8; A0A0E0HC71	Uncharacterized protein OS=Oryza sativa subsp. indica OX=39946 GN=OsI_08713 PE=3 SV=1;Uncharacterized protein OS=Oryza nivara OX=4536 PE=3 SV=1	Q0DY33; B8AHM8; A6N038; A2Y2Y3; A0A0E0HC71	B8AHM8 [229-238]; A0A0E0HC71 [293-302]	0	1819.03	10	0	-0.75	121	71.8			1	1	121	71.8	174.9	103.8	100.4	78.5	2	2	NotUnique	Not Found	High	Not Found	Not Found	Not Found	Not Found	Not Found	Not Found	Not Found	Not Found	High
FALSE	High	Unambiguous	QFNGLVDVYR	[R].QFNGLVDVYR.[K]	1xiTRAQ8plex [N-Term]	1xiTRAQ8plex [N-Term]			0.00581495	0.00102767	0.494	2	5	1	B8AHM8; A0A0E0HC71	Uncharacterized protein OS=Oryza sativa subsp. indica OX=39946 GN=OsI_08713 PE=3 SV=1;Uncharacterized protein OS=Oryza nivara OX=4536 PE=3 SV=1	Q0DY33; B8AHM8; A6N038; A2Y2Y3; A0A0E0HC71	B8AHM8 [229-238]; A0A0E0HC71 [293-302]	0	1514.83	10	0	-0.43	108.9	80.9			1	1	108.9	80.9	46.5	34.5	26.7	26.1	1	1	NotUnique	Not Found	High	Not Found	Not Found	Not Found	Not Found	Not Found	Not Found	Not Found	Not Found	High
FALSE	High	Unambiguous	QFLYNAR	[R].QFLYNAR.[W]	1xiTRAQ8plex [N-Term]	1xiTRAQ8plex [N-Term]			0.0319542	0.00465962	0.212	1	3	1	A0A0E0HX31	Glutamine-dependent NAD(+) synthetase OS=Oryza nivara OX=4536 PE=3 SV=1	A0A0P0X3G2; A2YII8; A0A0E0HX31	A0A0E0HX31 [672-678]	0	1215.68	7	0	-0.49	122.7	87.2			1	1	122.7	87.2	93.7	66.5	53.8	50.3	1	1		Not Found	High	Not Found	Not Found	Not Found	Not Found	Not Found	Not Found	Not Found	Not Found	High
FALSE	High	Unambiguous	QFLTLNALNEFDPK	[R].QFLTLNALNEFDPK.[I]	1xiTRAQ8plex [K14]; 1xiTRAQ8plex [N-Term]	1xiTRAQ8plex [K14]; 1xiTRAQ8plex [N-Term]			0.0113038	0.00184149	0.372	2	2	1	A2Y7J4; B9G0C7	Eukaryotic translation initiation factor 3 subunit D OS=Oryza sativa subsp. indica OX=39946 GN=OsI_21011 PE=3 SV=1;Eukaryotic translation initiation factor 3 subunit D OS=Oryza sativa subsp. japonica OX=39947 GN=OsJ_26917 PE=3 SV=1	A2Y7J4; B9G0C7	A2Y7J4 [391-404]; B9G0C7 [690-703]	0	2258.26	14	0	0.25	93	110.3			1	1	93	110.3	79.8	94.6	45.8	71.5	1	1	NotUnique	Not Found	Not Found	Not Found	Not Found	High	Not Found	Not Found	Not Found	Not Found	Not Found	High
FALSE	High	Unambiguous	QFIQVLEDDISPAEAEKR	[K].QFIQVLEDDISPAEAEKR.[Y]	1xiTRAQ8plex [K17]; 1xiTRAQ8plex [N-Term]	1xiTRAQ8plex [K17]; 1xiTRAQ8plex [N-Term]			3.21739e-09	0	2.708	2	4	1	A0A0E0HUV9; Q5Z4U6	Uncharacterized protein OS=Oryza nivara OX=4536 PE=3 SV=1;Os06g0698859 protein OS=Oryza sativa subsp. japonica OX=39947 GN=Os06g0698859 PE=4 SV=1	A0A0E0HUV9; B9FQP9; Q5Z4U6; B8B241	A0A0E0HUV9 [410-427]; Q5Z4U6 [199-216]	1	2696.47	18	0	0.26	91.1	109.2			1	1	91.1	109.2	126.8	152.1	72.8	115	1	1	NotUnique	Not Found	Not Found	Not Found	Not Found	High	Not Found	Not Found	Not Found	Not Found	Not Found	High
FALSE	High	Unambiguous	QFLPLQYQR	[R].QFLPLQYQR.[R]	1xiTRAQ8plex [Y7]; 1xiTRAQ8plex [N-Term]	1xiTRAQ8plex [Y7]; 1xiTRAQ8plex [N-Term]			0.00060194	0.000149867	0.892	1	2	1	A0A0E0GHK1	Uncharacterized protein OS=Oryza nivara OX=4536 PE=4 SV=1	B8APC6; A0A0E0GHK1	A0A0E0GHK1 [327-335]	0	1801.06	9	0	-0.62	115.1	74.7			1	1	115.1	74.7	159.7	103.7	91.7	78.4	1	1		Not Found	Not Found	Not Found	Not Found	Not Found	Not Found	Not Found	Not Found	Not Found	High	High
FALSE	High	Unambiguous	QFLHCLR	[R].QFLHCLR.[F]	1xCarbamidomethyl [C5]; 1xiTRAQ8plex [N-Term]	1xCarbamidomethyl [C5]; 1xiTRAQ8plex [N-Term]			0.0237366	0.00360308	0.255	1	3	1	A0A0E0IM30	Acyl-[acyl-carrier-protein] hydrolase OS=Oryza nivara OX=4536 PE=3 SV=1	A3C0E8; A0A0E0IM30; Q0J0M2	A0A0E0IM30 [327-333]	0	1277.71	7	0	0.49	93.3	130.8			1	1	93.3	130.8	56.3	78.8	32.3	59.6	1	1		Not Found	Not Found	Not Found	Not Found	Not Found	High	Not Found	Not Found	Not Found	Not Found	High
FALSE	High	Unambiguous	QFLEQYPLPK	[R].QFLEQYPLPK.[L]	1xiTRAQ8plex [K10]; 1xiTRAQ8plex [N-Term]	1xiTRAQ8plex [K10]; 1xiTRAQ8plex [N-Term]			0.0460132	0.00593435	0.165	1	4	1	A0A0E0HI05	Uncharacterized protein OS=Oryza nivara OX=4536 PE=4 SV=1	Q6I605; B8AWH1; A0A0E0HI06; A0A0E0HI05	A0A0E0HI05 [55-64]	0	1871.09	10	0	-0.35	107.9	84.6			1	1	107.9	84.6	75.4	59.1	43.3	44.7	1	1		Not Found	Not Found	Not Found	Not Found	Not Found	High	Not Found	Not Found	Not Found	Not Found	High
FALSE	High	Unambiguous	QFLEQSELQVADGDVPETK	[R].QFLEQSELQVADGDVPETK.[K]	1xiTRAQ8plex [K19]; 1xiTRAQ8plex [N-Term]	1xiTRAQ8plex [K19]; 1xiTRAQ8plex [N-Term]			6.85854e-05	0	1.286	1	1	2	A2Y845	Uncharacterized protein OS=Oryza sativa subsp. indica OX=39946 GN=OsI_21217 PE=4 SV=1	A2Y845	A2Y845 [509-527]	0	2741.45	19	0	0.27	82.2	99.4			1	1	82.2	99.4	104.8	126.9	60.2	95.9	2	2		Not Found	High	Not Found	Not Found	Not Found	Not Found	Not Found	Not Found	Not Found	Not Found	High
FALSE	High	Selected	QFNSIPGLMEGTGKPDYATCVK	[R].QFNSIPGLMEGTGKPDYATCVK.[I]	1xCarbamidomethyl [C20]; 2xiTRAQ8plex [K14; K22]; 1xiTRAQ8plex [N-Term]	1xCarbamidomethyl [C20]; 2xiTRAQ8plex [K14; Y17; K22]; 1xiTRAQ8plex [N-Term]			0.0740053	0.00855879	0.109	1	2	1	A0A0E0HLN5	Uncharacterized protein OS=Oryza nivara OX=4536 PE=3 SV=1	Q8H616; A0A0E0HLN5	A0A0E0HLN5 [715-736]	0	3325.77	22	0	0.06	108.8	113.4			1	1	108.8	113.4	92.3	96.2	53	72.7	1	1		Not Found	Not Found	Not Found	Not Found	High	Not Found	Not Found	Not Found	Not Found	Not Found	High
FALSE	High	Unambiguous	QFIEDLDLPEAAR	[R].QFIEDLDLPEAAR.[S]	1xiTRAQ8plex [N-Term]	1xiTRAQ8plex [N-Term]			2.14208e-05	0	1.454	1	4	3	A0A0E0GLJ2	Adenylosuccinate lyase OS=Oryza nivara OX=4536 PE=3 SV=1	A2XFY9; A0A0E0GLJ2; Q10MD0; A3AHB5	A0A0E0GLJ2 [496-508]	0	1820.97	13	0	0.01	99.6	100.3			1	1	99.6	100.3	146.8	147.8	84.3	111.7	3	3		Not Found	Not Found	Not Found	Not Found	High	Not Found	Not Found	Not Found	Not Found	Not Found	High
FALSE	High	Unambiguous	QFKDVAAER	[R].QFKDVAAER.[G]	1xiTRAQ8plex [K3]; 1xiTRAQ8plex [N-Term]	1xiTRAQ8plex [K3]; 1xiTRAQ8plex [N-Term]			0.0107047	0.00173187	0.381	1	5	1	Q84SS7	Putative ribosomal protein S5 OS=Oryza sativa subsp. japonica OX=39947 GN=OSJNBb0047D08.4 PE=3 SV=1	Q84SS7; A0A0E0GGH3; Q10IJ6; Q850W6; A2XIG6	Q84SS7 [310-318]	1	1671.96	9	0	-0.01	84.8	84.4			1	1	84.8	84.4	128	127.4	73.5	96.3	1	1		Not Found	Not Found	Not Found	Not Found	High	Not Found	Not Found	Not Found	Not Found	Not Found	High
FALSE	High	Unambiguous	QFKDEAQR	[K].QFKDEAQR.[M]	1xiTRAQ8plex [K3]; 1xiTRAQ8plex [N-Term]	1xiTRAQ8plex [K3]; 1xiTRAQ8plex [N-Term]			0.0128638	0.00209515	0.351	1	6	2	B8ABC6	Uncharacterized protein OS=Oryza sativa subsp. indica OX=39946 GN=OsI_04240 PE=4 SV=1	A0A0E0FV27; B8ABC6; Q5QM65; A0A0E0FV29; B9EU73; A0A0E0FV28	B8ABC6 [117-124]	1	1629.92	8	0	-0.2	109.1	94.9			1	1	109.1	94.9	198.6	172.6	114	130.5	2	2		Not Found	Not Found	Not Found	High	Not Found	Not Found	Not Found	Not Found	Not Found	Not Found	High
FALSE	High	Unambiguous	QFGIGGALPPKK	[K].QFGIGGALPPKK.[D]	2xiTRAQ8plex [K11; K12]; 1xiTRAQ8plex [N-Term]	2xiTRAQ8plex [K11; K12]; 1xiTRAQ8plex [N-Term]			0.000434916	0.000149867	0.965	1	3	6	A0A0E0IAA7	Uncharacterized protein OS=Oryza nivara OX=4536 PE=4 SV=1	A6N0C0; A0A0E0IAA7; A0A0E0IM55	A0A0E0IAA7 [42-53]	1	2125.33	12	0	-0.03	92.5	90.8			1	1	92.5	90.8	704.2	691	404.3	522.4	6	6		High	High	Not Found	Not Found	Not Found	Not Found	Not Found	Not Found	Not Found	Not Found	High
FALSE	High	Unambiguous	QFGIGGALPPK	[K].QFGIGGALPPK.[K]	1xiTRAQ8plex [K11]; 1xiTRAQ8plex [N-Term]	1xiTRAQ8plex [K11]; 1xiTRAQ8plex [N-Term]			0.00113726	0.000289213	0.768	1	3	4	A0A0E0IAA7	Uncharacterized protein OS=Oryza nivara OX=4536 PE=4 SV=1	A6N0C0; A0A0E0IAA7; A0A0E0IM55	A0A0E0IAA7 [42-52]	0	1693.03	11	0	0.07	93.4	97.9			1	1	93.4	97.9	424.4	444.6	243.7	336.1	4	4		Not Found	Not Found	Not Found	Not Found	Not Found	Not Found	Not Found	High	Not Found	High	High
FALSE	High	Unambiguous	QFGDIVALNNALTEGPSAGSAR	[R].QFGDIVALNNALTEGPSAGSAR.[V]	1xiTRAQ8plex [N-Term]	1xiTRAQ8plex [N-Term]			2.1272e-05	0	1.455	1	2	1	Q2R8V8	Dirigent protein OS=Oryza sativa subsp. japonica OX=39947 GN=LOC_Os11g10850 PE=3 SV=1	A2ZCM2; Q2R8V8	Q2R8V8 [78-99]	0	2492.3	22	0	-0.87	123.8	67.7			1	1	123.8	67.7	72.3	39.6	41.5	29.9	1	1		Not Found	Not Found	Not Found	Not Found	Not Found	Not Found	Not Found	Not Found	High	Not Found	High
FALSE	High	Unambiguous	QFFVAVEKEEWK	[K].QFFVAVEKEEWK.[F]	2xiTRAQ8plex [K8; K12]; 1xiTRAQ8plex [N-Term]	2xiTRAQ8plex [K8; K12]; 1xiTRAQ8plex [N-Term]			0.00366773	0.000428885	0.584	1	7	1	B8AKV8	Uncharacterized protein OS=Oryza sativa subsp. indica OX=39946 GN=OsI_12293 PE=3 SV=1	A0A0E0G1Y4; B8AKV8; Q5VNM3; A3AJN1; Q10I26; A0A0E0FQ03; A2WT17	B8AKV8 [246-257]	1	2452.4	12	0	0.09	116.6	124.1			1	1	116.6	124.1	153.6	163.5	88.2	123.6	1	1		Not Found	Not Found	Not Found	Not Found	Not Found	Not Found	Not Found	Not Found	Not Found	High	High
FALSE	High	Unambiguous	QFFQEAGEVVDIR	[K].QFFQEAGEVVDIR.[F]	1xiTRAQ8plex [N-Term]	1xiTRAQ8plex [N-Term]			0.00191434	0.000289213	0.687	1	6	1	A0A0E0H650	Uncharacterized protein OS=Oryza nivara OX=4536 PE=4 SV=1	Q01JU3; A2XXP3; A0A0E0H650; A3AXI2; Q7XTT4; A0A0P0WF51	A0A0E0H650 [520-532]	0	1841.97	13	0	0.18	98.4	111.8			1	1	98.4	111.8	41.5	47.1	23.8	35.6	1	1		Not Found	Not Found	Not Found	Not Found	Not Found	Not Found	Not Found	Not Found	High	Not Found	High
FALSE	High	Unambiguous	QFFGLK	[K].QFFGLK.[H]	1xiTRAQ8plex [K6]; 1xiTRAQ8plex [N-Term]	1xiTRAQ8plex [K6]; 1xiTRAQ8plex [N-Term]			0.0703112	0.00811056	0.115	1	5	1	A0A0E0H317	Ammonium transporter OS=Oryza nivara OX=4536 PE=3 SV=1	Q6K9G3; A0A0P0WCF8; A0A0E0H317; A2XVF3; Q01HF3	A0A0E0H317 [104-109]	0	1347.82	6	0	-0.87	138.2	75.4			1	1	138.2	75.4	264.4	144.3	151.8	109.1	1	1		Not Found	High	Not Found	Not Found	Not Found	Not Found	Not Found	Not Found	Not Found	Not Found	High
FALSE	High	Unambiguous	QFEQVLSSK	[K].QFEQVLSSK.[S]	1xiTRAQ8plex [K9]; 1xiTRAQ8plex [N-Term]	1xiTRAQ8plex [K9]; 1xiTRAQ8plex [N-Term]			0.00729004	0.00115386	0.449	1	9	1	A0A0E0HE49	Uncharacterized protein OS=Oryza nivara OX=4536 PE=4 SV=1	A0A0E0HE53; A0A0E0HE49; Q0DID5; Q688M9; A2Y4F3; A0A0E0HE50; A0A0E0HE52; A0A0E0HE51; B8AY17	A0A0E0HE49 [184-192]; [433-441]	0	1673.97	9	0	-1.07	143.3	68.2			1	1	143.3	68.2	94.2	44.8	54.1	33.9	1	1		High	Not Found	Not Found	Not Found	Not Found	Not Found	Not Found	Not Found	Not Found	Not Found	High
FALSE	High	Unambiguous	QFELDKIR	[R].QFELDKIR.[Q]	1xiTRAQ8plex [K6]; 1xiTRAQ8plex [N-Term]	1xiTRAQ8plex [K6]; 1xiTRAQ8plex [N-Term]			0.00101199	0.000289213	0.788	1	6	1	B8AQ38	Uncharacterized protein OS=Oryza sativa subsp. indica OX=39946 GN=OsI_10395 PE=4 SV=1	B8AQ38; Q5JKQ2; B8AAC8; A0A0E0FN68; Q10QF5; Q5JKQ3	B8AQ38 [46-53]	1	1656.99	8	0	0	107.3	107.1			1	1	107.3	107.1	309.1	308.5	177.5	233.2	1	1		High	Not Found	Not Found	Not Found	Not Found	Not Found	Not Found	Not Found	Not Found	Not Found	High
FALSE	High	Unambiguous	QFIAEAAK	[K].QFIAEAAK.[E]	1xiTRAQ8plex [K8]; 1xiTRAQ8plex [N-Term]	1xiTRAQ8plex [K8]; 1xiTRAQ8plex [N-Term]			0.000438822	0.000149867	0.963	1	2	3	Q8LMR0	Phosphoserine aminotransferase OS=Oryza sativa subsp. japonica OX=39947 GN=OJ1134F05.4 PE=2 SV=1	Q8LMR0; A2XCQ4	Q8LMR0 [376-383]	0	1485.89	8	0	-0.09	101.5	95.6			1	1	101.5	95.6	376.7	354.8	216.3	268.2	3	3		Not Found	Not Found	Not Found	Not Found	Not Found	Not Found	Not Found	High	High	Not Found	High
FALSE	High	Unambiguous	QFEEQPNLR	[K].QFEEQPNLR.[A]	1xiTRAQ8plex [N-Term]	1xiTRAQ8plex [N-Term]			0.00163294	0.000289213	0.711	1	3	2	A0A0E0FS04	Uncharacterized protein OS=Oryza nivara OX=4536 PE=4 SV=1	A0A0E0FS04; Q5NAI4; B8A8C9	A0A0E0FS04 [280-288]	0	1464.77	9	0	0.09	90.2	96.1			1	1	90.2	96.1	160.6	171	92.2	129.3	2	2		Not Found	Not Found	High	Not Found	Not Found	Not Found	Not Found	Not Found	Not Found	Not Found	High
FALSE	High	Unambiguous	QFNSIPGLMEGTTKPDYATCVK	[R].QFNSIPGLMEGTTKPDYATCVK.[I]	1xCarbamidomethyl [C20]; 2xiTRAQ8plex [K14; K22]; 1xiTRAQ8plex [N-Term]	1xCarbamidomethyl [C20]; 2xiTRAQ8plex [K14; K22]; 1xiTRAQ8plex [N-Term]			0.000353815	0.000149867	1.01	1	6	1	A0A0E0HU26	Uncharacterized protein OS=Oryza nivara OX=4536 PE=3 SV=1	A0A0E0HU26; Q67WN5; A0A0N7KMH6; P93409; O80384; B9FQ61	A0A0E0HU26 [629-650]	0	3369.79	22	0	0.02	92	93.3			1	1	92	93.3	77.9	79	44.7	59.7	1	1		Not Found	Not Found	Not Found	Not Found	Not Found	Not Found	Not Found	High	Not Found	Not Found	High
FALSE	High	Unambiguous	QFNVELINSAR	[K].QFNVELINSAR.[VD]	1xiTRAQ8plex [N-Term]	1xiTRAQ8plex [N-Term]			1.05087e-05	0	1.556	1	19	2	A0A0E0GUQ9	Uncharacterized protein OS=Oryza nivara OX=4536 PE=4 SV=1	Q10C89; A6N0U6; Q0DMV7; A0A0P0W4P0; A0A0E0GUQ9; Q10C90; Q0DMV5; B8AL89; B8AL92; B9F6G8; Q7Y1H5; A0A0P0W429; Q852M2; Q0DMV6; B8ALB4; A0A0E0GUR0; A0A0P0W4J1; C7IZI6; A3ANH3	A0A0E0GUQ9 [1267-1277]	0	1594.89	11	0	-0.36	121.5	94.5			1	1	121.5	94.5	251	195.2	144.1	147.6	2	2		Not Found	Not Found	Not Found	Not Found	Not Found	Not Found	Not Found	Not Found	High	Not Found	High
FALSE	High	Unambiguous	QGASIPLVRPGK	[R].QGASIPLVRPGK.[S]	1xiTRAQ8plex [K12]; 1xiTRAQ8plex [N-Term]	1xiTRAQ8plex [K12]; 1xiTRAQ8plex [N-Term]			0.0126263	0.00202221	0.354	1	5	1	B8B8S6	Uncharacterized protein OS=Oryza sativa subsp. indica OX=39946 GN=OsI_28473 PE=3 SV=1	B8B8S6; A0A0E0I9B8; A0A0N7KPJ2; Q6ZG25; A0A0E0I9B7	B8B8S6 [1060-1071]	0	1831.14	12	0	0.23	94	110.4			1	1	94	110.4	99.6	116.9	57.2	88.4	1	1		Not Found	Not Found	Not Found	Not Found	High	Not Found	Not Found	Not Found	Not Found	Not Found	High
FALSE	High	Unambiguous	QGAGPLRPGVDHVEGTVK	[K].QGAGPLRPGVDHVEGTVK.[A]	1xiTRAQ8plex [K18]; 1xiTRAQ8plex [N-Term]	1xiTRAQ8plex [K18]; 1xiTRAQ8plex [N-Term]			0.00135279	0.000289213	0.74	1	4	2	A0A0E0H9Q0	Uncharacterized protein OS=Oryza nivara OX=4536 PE=4 SV=1	A0A0E0H9Q0; Q9FRA7; A2Y0H2; A0A0E0H9Q1	A0A0E0H9Q0 [231-248]	0	2425.38	18	0	-0.67	119.9	75.2			1	1	119.9	75.2	168.8	105.8	96.9	80	2	2		Not Found	Not Found	Not Found	Not Found	Not Found	Not Found	Not Found	Not Found	High	Not Found	High
FALSE	High	Unambiguous	QGAALEFNQYGWNK	[R].QGAALEFNQYGWNK.[E]	1xiTRAQ8plex [K14]; 1xiTRAQ8plex [N-Term]	1xiTRAQ8plex [K14]; 1xiTRAQ8plex [N-Term]			0.0154345	0.00244554	0.322	1	3	1	A0A0E0H9X2	Carboxypeptidase OS=Oryza nivara OX=4536 PE=3 SV=1	Q5W727; A0A0E0H9X2; G3KLG7	A0A0E0H9X2 [118-131]	0	2234.18	14	0	0.35	89.9	114.8			1	1	89.9	114.8	118.3	151.1	67.9	114.2	1	1		Not Found	Not Found	Not Found	High	Not Found	Not Found	Not Found	Not Found	Not Found	Not Found	High
FALSE	High	Unambiguous	QFYVNVEK	[K].QFYVNVEK.[E]	1xiTRAQ8plex [K8]; 1xiTRAQ8plex [N-Term]	1xiTRAQ8plex [K8]; 1xiTRAQ8plex [N-Term]			0.00398394	0.000475664	0.569	1	13	3	A0A0E0HUY0	Uncharacterized protein OS=Oryza nivara OX=4536 PE=3 SV=1	Q0E2Q3; A0A0N7KMN9; A0A0E0HUY0; A2X0V4; P35683; A2X2I8; A0A0E0IYB9; A0A0E0IYB7; A0A0E0IYB6; A0A0N7KEY4; B9F4B9; A0A0E0HUY1; A0A0E0IYB8	A0A0E0HUY0 [256-263]	0	1634.94	8	0	0.35	90.6	115.1			1	1	90.6	115.1	377.1	479.2	216.5	362.3	3	3		High	Not Found	Not Found	Not Found	Not Found	Not Found	Not Found	Not Found	Not Found	Not Found	High
FALSE	High	Unambiguous	QFWDEASK	[R].QFWDEASK.[N]	1xiTRAQ8plex [K8]; 1xiTRAQ8plex [N-Term]	1xiTRAQ8plex [K8]; 1xiTRAQ8plex [N-Term]			0.0310444	0.00449146	0.216	1	3	1	A2XD90	Eukaryotic translation initiation factor 3 subunit K OS=Oryza sativa subsp. indica OX=39946 GN=OsI_10273 PE=3 SV=1	A6N1H5; Q94HF1; A2XD90	A2XD90 [116-123]	0	1618.87	8	0	0.3	95.3	117.3			1	1	95.3	117.3	72.5	89.2	41.6	67.4	1	1		Not Found	Not Found	Not Found	Not Found	High	Not Found	Not Found	Not Found	Not Found	Not Found	High
FALSE	High	Unambiguous	QFVSTAK	[K].QFVSTAK.[S]	1xiTRAQ8plex [K7]; 1xiTRAQ8plex [N-Term]	1xiTRAQ8plex [K7]; 1xiTRAQ8plex [N-Term]			0.0463945	0.00599756	0.164	1	7	1	B3VMC0	Betaine aldehyde dehydrogenase 2 OS=Oryza sativa subsp. indica OX=39946 GN=BADH2 PE=2 SV=1	B3VMC0; H9N079; A0A0P0XG36; H9N072; H9N066; C7SV52; H9N012	B3VMC0 [347-353]	0	1388.84	7	0	-0.53	60	41.5			1	1	60	41.5	93.2	64.6	53.5	48.8	1	1		Not Found	High	Not Found	Not Found	Not Found	Not Found	Not Found	Not Found	Not Found	Not Found	High
FALSE	High	Unambiguous	QFVSQSK	[K].QFVSQSK.[A]	1xiTRAQ8plex [K7]; 1xiTRAQ8plex [N-Term]	1xiTRAQ8plex [K7]; 1xiTRAQ8plex [N-Term]			0.0854293	0.00991423	0.092	1	3	2	A0A0E0GDA6	Uncharacterized protein OS=Oryza nivara OX=4536 PE=4 SV=1	A0A0E0GDA6; A2X9V8; B9F342	A0A0E0GDA6 [762-768]	0	1431.84	7	0	-0.52	108.4	75.4			1	1	108.4	75.4	391.7	272.5	224.9	206	2	2		High	Not Found	Not Found	Not Found	Not Found	Not Found	Not Found	Not Found	Not Found	Not Found	High
FALSE	High	Unambiguous	QFVSELAR	[R].QFVSELAR.[V]	1xiTRAQ8plex [N-Term]	1xiTRAQ8plex [N-Term]			0.0303848	0.00439735	0.219	2	4	1	Q6ZIK0; A0A0E0GBR8	Probable tocopherol O-methyltransferase, chloroplastic OS=Oryza sativa subsp. japonica OX=39947 GN=VTE4 PE=2 SV=1;Uncharacterized protein OS=Oryza nivara OX=4536 PE=3 SV=1	A3AAG5; Q6ZIK0; A2X8N2; A0A0E0GBR8	Q6ZIK0 [223-230]; A0A0E0GBR8 [223-230]	0	1253.72	8	0	-0.24	105.9	89.7			1	1	105.9	89.7	105.2	89.2	60.4	67.4	1	1	NotUnique	Not Found	Not Found	Not Found	High	Not Found	Not Found	Not Found	Not Found	Not Found	Not Found	High
FALSE	High	Unambiguous	QFVSADQLR	[K].QFVSADQLR.[D]	1xiTRAQ8plex [N-Term]	1xiTRAQ8plex [N-Term]			0.00214298	0.000289213	0.67	1	7	1	A0A0E0FZV7	Uncharacterized protein OS=Oryza nivara OX=4536 PE=4 SV=1	A0A0E0FZV8; A0A0P0VDT6; A2WZU1; Q6YPG5; Q157M4; A0A0E0FZV7; B9F1Q0	A0A0E0FZV7 [163-171]	0	1367.76	9	0	-0.1	98	91.7			1	1	98	91.7	120	112.3	68.9	84.9	1	1		Not Found	High	Not Found	Not Found	Not Found	Not Found	Not Found	Not Found	Not Found	Not Found	High
FALSE	High	Unambiguous	QFVLEVLHPGR	[K].QFVLEVLHPGR.[A]	1xiTRAQ8plex [N-Term]	1xiTRAQ8plex [N-Term]			1.37046e-05	0	1.518	1	3	2	B8B3L8	40S ribosomal protein S24 OS=Oryza sativa subsp. indica OX=39946 GN=OsI_23353 PE=3 SV=1	B8B3L8; Q0DBK8; A0A0E0G3U1	B8B3L8 [27-37]	0	1598.93	11	0	0.11	102.5	110.4			1	1	102.5	110.4	153.4	165.2	88.1	124.9	2	2		Not Found	Not Found	Not Found	Not Found	Not Found	High	Not Found	Not Found	Not Found	Not Found	High
FALSE	High	Unambiguous	QFNTEVTTLSR	[K].QFNTEVTTLSR.[L]	1xiTRAQ8plex [N-Term]	1xiTRAQ8plex [N-Term]			0.000260072	0.000149867	1.071	1	3	1	A0A0E0FT28	Uncharacterized protein OS=Oryza nivara OX=4536 PE=4 SV=1	A0A0E0FT28; Q94J41; A2WV08	A0A0E0FT28 [374-384]	0	1599.86	11	0	0.14	96.5	106.5			1	1	96.5	106.5	100.8	111.2	57.9	84.1	1	1		Not Found	High	Not Found	Not Found	Not Found	Not Found	Not Found	Not Found	Not Found	Not Found	High
FALSE	High	Unambiguous	QFVIDGNK	[K].QFVIDGNK.[V]	1xiTRAQ8plex [K8]; 1xiTRAQ8plex [N-Term]	1xiTRAQ8plex [K8]; 1xiTRAQ8plex [N-Term]			0.00391975	0.000475664	0.572	1	6	3	A2Y3I6	Uncharacterized protein OS=Oryza sativa subsp. indica OX=39946 GN=OsI_19569 PE=4 SV=1	A0A0E0HD43; A2Y3I6; O22523; A6N1I3; Q5W6H1; B9FP20	A2Y3I6 [192-199]	0	1528.89	8	0	0.43	96.6	129.8			1	1	96.6	129.8	326.7	438.9	187.6	331.8	3	3		Not Found	Not Found	Not Found	Not Found	Not Found	Not Found	Not Found	High	High	Not Found	High
FALSE	High	Unambiguous	QFTMLQTWPVR	[K].QFTMLQTWPVR.[S]	1xOxidation [M4]; 1xiTRAQ8plex [N-Term]	1xOxidation [M4]; 1xiTRAQ8plex [N-Term]			0.00424596	0.000566757	0.557	1	1	2	Q651T8	Os06g0662000 protein OS=Oryza sativa subsp. japonica OX=39947 GN=Os06g0662000 PE=3 SV=1	Q651T8	Q651T8 [201-211]	0	1726.93	11	0	0.13	92.6	101.3			1	1	92.6	101.3	151	165.2	86.7	124.9	2	2		Not Found	High	Not Found	Not Found	Not Found	Not Found	Not Found	Not Found	High	Not Found	High
FALSE	High	Unambiguous	QFSDYNIR	[R].QFSDYNIR.[E]	1xiTRAQ8plex [N-Term]	1xiTRAQ8plex [N-Term]			0.0558122	0.00685518	0.142	1	7	1	A2Z744	Uncharacterized protein OS=Oryza sativa subsp. indica OX=39946 GN=OsI_33519 PE=3 SV=1	A0A0E0GN06; A2YSQ8; Q0J724; B9FZS2; A2Z744; Q7XEU6; A0A0E0I8Y4	A2Z744 [23-30]	0	1346.7	8	0	-0.3	113.4	92.2			1	1	113.4	92.2	79.1	64.3	45.4	48.6	1	1		Not Found	Not Found	Not Found	Not Found	Not Found	Not Found	Not Found	Not Found	Not Found	High	High
FALSE	High	Unambiguous	QFSAEEISSMVLNK	[K].QFSAEEISSMVLNK.[M]	1xOxidation [M10]; 1xiTRAQ8plex [K14]; 1xiTRAQ8plex [N-Term]	1xOxidation [M10]; 1xiTRAQ8plex [K14]; 1xiTRAQ8plex [N-Term]			0.00142393	0.000289213	0.732	1	3	1	A0A0E0J243	Uncharacterized protein OS=Oryza nivara OX=4536 PE=3 SV=1	A2XF40; Q10NA9; A0A0E0J243	A0A0E0J243 [117-130]	0	2207.18	14	0	0	104.6	104.6			1	1	104.6	104.6	106.1	106.1	60.9	80.2	1	1		High	Not Found	Not Found	Not Found	Not Found	Not Found	Not Found	Not Found	Not Found	Not Found	High
FALSE	High	Unambiguous	QFSAEEISSMVLNK	[K].QFSAEEISSMVLNK.[M]	1xiTRAQ8plex [K14]; 1xiTRAQ8plex [N-Term]	1xiTRAQ8plex [K14]; 1xiTRAQ8plex [N-Term]			1.28696e-05	0	1.527	1	3	6	A0A0E0J243	Uncharacterized protein OS=Oryza nivara OX=4536 PE=3 SV=1	A2XF40; Q10NA9; A0A0E0J243	A0A0E0J243 [117-130]	0	2191.19	14	0	-0.11	109.7	102			1	1	109.7	102	461.5	429.1	265	324.4	6	6		Not Found	Not Found	Not Found	High	High	Not Found	Not Found	Not Found	Not Found	Not Found	High
FALSE	High	Unambiguous	QFSAEEISSMVLIKMR	[K].QFSAEEISSMVLIKMR.[E]	1xOxidation [M]; 1xiTRAQ8plex [N-Term]	1xOxidation [M10; M15]; 1xiTRAQ8plex [N-Term]			0.0324227	0.00470595	0.21	2	5	2	A0A0E0GVP0; A0A0E0FVL6	Uncharacterized protein OS=Oryza nivara OX=4536 PE=3 SV=1;Uncharacterized protein OS=Oryza nivara OX=4536 PE=3 SV=1	Q943K7; B8AMB5; A0A0E0GVP0; A0A0E0FVL6; B8AC06	A0A0E0GVP0 [118-133]; A0A0E0FVL6 [116-131]	1	2189.16	16	0	-0.17	117	103.9			1	1	117	103.9	66.7	59.3	38.3	44.8	1	1	NotUnique	Not Found	Not Found	Not Found	Not Found	Not Found	High	Not Found	Not Found	Not Found	Not Found	High
FALSE	High	Unambiguous	QFSAEEISSMVLIK	[K].QFSAEEISSMVLIK.[M]	1xOxidation [M10]; 1xiTRAQ8plex [K14]; 1xiTRAQ8plex [N-Term]	1xOxidation [M10]; 1xiTRAQ8plex [K14]; 1xiTRAQ8plex [N-Term]			0.00125427	0.000289213	0.752	2	5	1	A0A0E0GVP0; A0A0E0FVL6	Uncharacterized protein OS=Oryza nivara OX=4536 PE=3 SV=1;Uncharacterized protein OS=Oryza nivara OX=4536 PE=3 SV=1	Q943K7; B8AMB5; A0A0E0GVP0; A0A0E0FVL6; B8AC06	A0A0E0GVP0 [118-131]; A0A0E0FVL6 [116-129]	0	2206.22	14	0	-0.02	84.4	83.5			1	1	84.4	83.5	59.4	58.7	34.1	44.4	1	1	NotUnique	Not Found	High	Not Found	Not Found	Not Found	Not Found	Not Found	Not Found	Not Found	Not Found	High
FALSE	High	Unambiguous	QFSAEEISSMVLIK	[K].QFSAEEISSMVLIK.[M]	1xiTRAQ8plex [K14]; 1xiTRAQ8plex [N-Term]	1xiTRAQ8plex [K14]; 1xiTRAQ8plex [N-Term]			0.00090169	0.000212667	0.809	2	5	1	A0A0E0GVP0; A0A0E0FVL6	Uncharacterized protein OS=Oryza nivara OX=4536 PE=3 SV=1;Uncharacterized protein OS=Oryza nivara OX=4536 PE=3 SV=1	Q943K7; B8AMB5; A0A0E0GVP0; A0A0E0FVL6; B8AC06	A0A0E0GVP0 [118-131]; A0A0E0FVL6 [116-129]	0	2190.23	14	0	-0.31	138.1	111.2			1	1	138.1	111.2	74.5	60.1	42.8	45.4	1	1	NotUnique	Not Found	Not Found	Not Found	Not Found	Not Found	High	Not Found	Not Found	Not Found	Not Found	High
FALSE	High	Unambiguous	QFQGAVDAAR	[K].QFQGAVDAAR.[K]	1xiTRAQ8plex [N-Term]	1xiTRAQ8plex [N-Term]			0.000362259	0.000149867	1.005	1	8	2	A3CE45	Clathrin heavy chain OS=Oryza sativa subsp. japonica OX=39947 GN=OsJ_34910 PE=3 SV=1	B8BNS6; A3CE52; Q2RBN7; A2ZH90; A0A0E0J5S3; A3CE45; Q2QYW2; A0A0P0XY45	A3CE45 [1250-1259]	0	1366.74	10	0	-0.06	108.4	103.7			1	1	108.4	103.7	253.4	242.3	145.5	183.2	2	2		Not Found	Not Found	Not Found	Not Found	Not Found	Not Found	Not Found	High	High	Not Found	High
FALSE	High	Unambiguous	QFQAQSISIITGPRPR	[K].QFQAQSISIITGPRPR.[K]	1xiTRAQ8plex [N-Term]	1xiTRAQ8plex [N-Term]			1.83129e-07	0	2.133	1	3	2	P0C476	30S ribosomal protein S18, chloroplastic OS=Oryza sativa subsp. indica OX=39946 GN=rps18 PE=3 SV=1	A0A1W5HXK7; P0C476; A0A0P0V3F2	P0C476 [112-127]	0	2103.2	16	0	0.35	80.3	102.5			1	1	80.3	102.5	163.7	209	94	158	2	2		Not Found	Not Found	Not Found	Not Found	Not Found	Not Found	Not Found	High	Not Found	High	High
FALSE	High	Unambiguous	QFPTIGFEK	[K].QFPTIGFEK.[E]	1xiTRAQ8plex [K9]; 1xiTRAQ8plex [N-Term]	1xiTRAQ8plex [K9]; 1xiTRAQ8plex [N-Term]			0.00203228	0.000289213	0.678	1	8	5	Q7Y1F0	Serine hydroxymethyltransferase OS=Oryza sativa subsp. japonica OX=39947 GN=OSJNBa0057G07.17 PE=3 SV=1	B9FBQ3; B8AJX7; Q7Y1F0; Q10D67; A0A0P0W2R2; A6MZY8; A0A0E0FHU1; B7E588	Q7Y1F0 [542-550]	0	1674.97	9	0	-0.49	101	71.7			1	1	101	71.7	611.3	434.1	351	328.2	5	5		Not Found	Not Found	Not Found	Not Found	Not Found	High	Not Found	High	Not Found	Not Found	High
FALSE	High	Unambiguous	QFTNIPSEAEWR	[K].QFTNIPSEAEWR.[I]	1xiTRAQ8plex [N-Term]	1xiTRAQ8plex [N-Term]			0.00101199	0.000289213	0.788	1	5	2	Q8GU64	MRP-like ABC transporter OS=Oryza sativa subsp. japonica OX=39947 GN=mrp8 PE=2 SV=1	A0A0E0FLH2; Q8GU64; A2ZSZ8; A0A0E0FLH3; A2WPT2	Q8GU64 [1258-1269]	0	1781.91	12	0	-0.24	113	95.7			1	1	113	95.7	240.7	203.8	138.2	154.1	2	2		Not Found	Not Found	Not Found	Not Found	Not Found	Not Found	Not Found	High	Not Found	High	High
FALSE	High	Unambiguous	QFEEIQAK	[R].QFEEIQAK.[Q]	1xiTRAQ8plex [K8]; 1xiTRAQ8plex [N-Term]	1xiTRAQ8plex [K8]; 1xiTRAQ8plex [N-Term]			0.00540308	0.000938582	0.509	1	5	1	Q6Z0N5	Os08g0295300 protein OS=Oryza sativa subsp. japonica OX=39947 GN=Os08g0295300 PE=2 SV=1	B9G059; Q6Z0N5; A0A0E0I9X6; C8TFD5; B8B9C0	Q6Z0N5 [91-98]	0	1600.92	8	0	0.14	86.8	95.5			1	1	86.8	95.5	143.3	157.8	82.3	119.3	1	1		Not Found	Not Found	Not Found	High	Not Found	Not Found	Not Found	Not Found	Not Found	Not Found	High
FALSE	High	Unambiguous	QFDWLFDDAK	[R].QFDWLFDDAK.[A]	1xiTRAQ8plex [K10]; 1xiTRAQ8plex [N-Term]	1xiTRAQ8plex [K10]; 1xiTRAQ8plex [N-Term]			1.14281e-05	0	1.544	1	4	4	Q6AVT2	Glucose-1-phosphate adenylyltransferase large subunit 1, chloroplastic/amyloplastic OS=Oryza sativa subsp. japonica OX=39947 GN=AGPL1 PE=1 SV=1	B8AR31; Q6AVT2; B9FBN6; A0A0E0GTG7	Q6AVT2 [185-194]	0	1893	10	0	-0.14	99	89.6			1	1	99	89.6	288.1	261	165.4	197.3	4	4		Not Found	Not Found	Not Found	Not Found	Not Found	Not Found	Not Found	High	High	Not Found	High
FALSE	High	Unambiguous	QFCAIVNPPQSAILAIGSAEK	[K].QFCAIVNPPQSAILAIGSAEK.[R]	1xCarbamidomethyl [C3]; 1xiTRAQ8plex [K21]; 1xiTRAQ8plex [N-Term]	1xCarbamidomethyl [C3]; 1xiTRAQ8plex [K21]; 1xiTRAQ8plex [N-Term]			0.00465674	0.000566757	0.539	1	4	1	Q5VS74	Acetyltransferase component of pyruvate dehydrogenase complex OS=Oryza sativa subsp. japonica OX=39947 GN=P0644B06.24-2 PE=3 SV=1	B8B1M2; A0A0E0HJM8; Q5VS74; A3B7K5	Q5VS74 [479-499]	0	2822.57	21	0	-0.02	75.9	74.9			1	1	75.9	74.9	27.9	27.5	16	20.8	1	1		Not Found	Not Found	High	Not Found	Not Found	Not Found	Not Found	Not Found	Not Found	Not Found	High
FALSE	High	Unambiguous	QEPLVVGKPSTFMMDYLAK	[K].QEPLVVGKPSTFMMDYLAK.[K]	1xOxidation [M]; 2xiTRAQ8plex [K19; K/Y]; 1xiTRAQ8plex [N-Term]	1xOxidation [M13; M14]; 2xiTRAQ8plex [K8; Y16; K19]; 1xiTRAQ8plex [N-Term]			3.09886e-05	0	1.401	1	3	12	B8AVV2	Uncharacterized protein OS=Oryza sativa subsp. indica OX=39946 GN=OsI_16423 PE=4 SV=1	A0A0E0H2H0; Q7X7H3; B8AVV2	B8AVV2 [277-295]	0	3082.71	19	0	-0.3	108.7	88.1			1	1	108.7	88.1	438.2	354.9	251.6	268.3	5	5		Not Found	Not Found	Not Found	Not Found	Not Found	High	High	Not Found	High	Not Found	High
FALSE	High	Unambiguous	QEPLVVGKPSTFMMDYLAK	[K].QEPLVVGKPSTFMMDYLAK.[K]	2xiTRAQ8plex [K8; K19]; 1xiTRAQ8plex [N-Term]	2xiTRAQ8plex [K8; K19]; 1xiTRAQ8plex [N-Term]			0.000404675	0.000149867	0.981	1	3	3	B8AVV2	Uncharacterized protein OS=Oryza sativa subsp. indica OX=39946 GN=OsI_16423 PE=4 SV=1	A0A0E0H2H0; Q7X7H3; B8AVV2	B8AVV2 [277-295]	0	3066.71	19	0	-0.39	112	85.5			1	1	112	85.5	228.5	174.5	131.2	131.9	3	3		High	Not Found	Not Found	Not Found	Not Found	Not Found	Not Found	High	Not Found	Not Found	High
FALSE	High	Unambiguous	QEPGYGADVLR	[K].QEPGYGADVLR.[L]	1xiTRAQ8plex [N-Term]	1xiTRAQ8plex [N-Term]			0.00744462	0.00115386	0.445	1	4	2	B8AJH5	Uncharacterized protein OS=Oryza sativa subsp. indica OX=39946 GN=OsI_09155 PE=3 SV=1	A0A0E0GDK8; A0A0P0VQE5; Q6ZGC2; B8AJH5	B8AJH5 [714-724]	0	1508.8	11	0	0.15	94.9	105.3			1	1	94.9	105.3	151.2	167.9	86.8	126.9	2	2		Not Found	Not Found	Not Found	High	Not Found	Not Found	Not Found	Not Found	Not Found	Not Found	High
FALSE	High	Unambiguous	QEPEPLPYLAEK	[K].QEPEPLPYLAEK.[N]	1xiTRAQ8plex [K12]; 1xiTRAQ8plex [N-Term]	1xiTRAQ8plex [K12]; 1xiTRAQ8plex [N-Term]			0.000873502	0.000212667	0.815	1	4	2	A0A0E0G3A6	Fumarylacetoacetase OS=Oryza nivara OX=4536 PE=3 SV=1	Q6H7M1; A0A0E0G3A6; A0A0P0VFX8; B8ADR9	A0A0E0G3A6 [292-303]	0	2022.14	12	0	0.36	90.1	115.2			1	1	90.1	115.2	184.8	236.4	106.1	178.7	2	2		Not Found	Not Found	Not Found	High	Not Found	Not Found	Not Found	Not Found	Not Found	Not Found	High
FALSE	High	Unambiguous	QEPCPPPPK	[K].QEPCPPPPK.[V]	1xCarbamidomethyl [C4]; 1xiTRAQ8plex [K9]; 1xiTRAQ8plex [N-Term]	1xCarbamidomethyl [C4]; 1xiTRAQ8plex [K9]; 1xiTRAQ8plex [N-Term]			0.00334322	0.000331219	0.6	1	7	3	A0A0E0GTV1	Uncharacterized protein OS=Oryza nivara OX=4536 PE=4 SV=1	A0A0E0GTV1; A0A0E0GTU9; Q75LM5; B9FBU8; Q8LLM9; Q0DNI1; B8AJX2	A0A0E0GTV1 [161-169]	0	1657.92	9	0	-1.07	144.6	68.9			1	1	144.6	68.9	252.4	120.4	144.9	91	3	3		Not Found	Not Found	High	Not Found	Not Found	Not Found	Not Found	Not Found	Not Found	Not Found	High
FALSE	High	Unambiguous	QEPAIVLR	[R].QEPAIVLR.[V]	1xiTRAQ8plex [N-Term]	1xiTRAQ8plex [N-Term]			0.0592462	0.00702604	0.135	1	3	1	A2XFL2	Uncharacterized protein OS=Oryza sativa subsp. indica OX=39946 GN=OsI_11150 PE=4 SV=1	A2XFL2; Q10MT2; Q2WEA7	A2XFL2 [68-75]	0	1229.75	8	0	0.37	89.7	115.8			1	1	89.7	115.8	33.1	42.7	19	32.3	1	1		Not Found	Not Found	Not Found	Not Found	Not Found	Not Found	Not Found	Not Found	Not Found	High	High
FALSE	High	Unambiguous	QENSAIPDKGQFNQEGFPVTYK	[K].QENSAIPDKGQFNQEGFPVTYK.[D]	2xiTRAQ8plex [K9; K22]; 1xiTRAQ8plex [N-Term]	2xiTRAQ8plex [K9; K22]; 1xiTRAQ8plex [N-Term]			0.0229656	0.00354431	0.26	1	4	1	Q8W311	Putative RNA-binding protein OS=Oryza sativa subsp. japonica OX=39947 GN=OSJNBa0069E14.2 PE=4 SV=1	A0A0P0W3F3; A0A0E0GTN4; Q8W311; Q10CW7	Q8W311 [439-460]	1	3409.82	22	0	0.38	86.6	112.5			1	1	86.6	112.5	71.8	93.3	41.2	70.5	1	1		Not Found	Not Found	Not Found	Not Found	Not Found	Not Found	Not Found	Not Found	Not Found	High	High
FALSE	High	Unambiguous	QEMELSLIGLQNAGK	[K].QEMELSLIGLQNAGK.[T]	1xiTRAQ8plex [K15]; 1xiTRAQ8plex [N-Term]	1xiTRAQ8plex [K15]; 1xiTRAQ8plex [N-Term]			0.000265693	0.000149867	1.067	1	2	1	A0A0E0GI41	Uncharacterized protein OS=Oryza nivara OX=4536 PE=3 SV=1	Q10QD5; A0A0E0GI41	A0A0E0GI41 [115-129]	0	2239.26	15	0	-0.5	117.5	83.2			1	1	117.5	83.2	85.2	60.3	48.9	45.6	1	1		Not Found	High	Not Found	Not Found	Not Found	Not Found	Not Found	Not Found	Not Found	Not Found	High
FALSE	High	Unambiguous	QEITAAVAELNK	[K].QEITAAVAELNK.[A]	1xiTRAQ8plex [K12]; 1xiTRAQ8plex [N-Term]	1xiTRAQ8plex [K12]; 1xiTRAQ8plex [N-Term]			5.32429e-05	0	1.323	1	3	4	A0A0E0G940	Uncharacterized protein OS=Oryza nivara OX=4536 PE=3 SV=1	A2ZT90; Q93WM3; A0A0E0G940	A0A0E0G940 [250-261]	0	1895.11	12	0	-0.07	99.8	95.4			1	1	99.8	95.4	273.6	261.5	157.1	197.7	4	4		Not Found	Not Found	Not Found	Not Found	Not Found	Not Found	Not Found	High	High	Not Found	High
FALSE	High	Unambiguous	QELMEMGFHLIK	[R].QELMEMGFHLIK.[S]	2xOxidation [M4; M6]; 1xiTRAQ8plex [K12]; 1xiTRAQ8plex [N-Term]	2xOxidation [M4; M6]; 1xiTRAQ8plex [K12]; 1xiTRAQ8plex [N-Term]			0.0471687	0.00601718	0.162	1	5	1	A0A0E0J7K7	Uncharacterized protein OS=Oryza nivara OX=4536 PE=4 SV=1	Q0IPL3; Q2QWN6; A0A0E0J7K7; A2ZIS0; A3CFL9	A0A0E0J7K7 [267-278]	0	2116.14	12	0	-0.04	92.1	89.4			1	1	92.1	89.4	58.9	57.1	33.8	43.2	1	1		Not Found	Not Found	Not Found	Not Found	Not Found	Not Found	Not Found	Not Found	Not Found	High	High
FALSE	High	Unambiguous	QEQAGTIDGEMTIVLASISTACK	[K].QEQAGTIDGEMTIVLASISTACK.[Q]	1xCarbamidomethyl [C22]; 1xiTRAQ8plex [K23]	1xCarbamidomethyl [C22]; 1xiTRAQ8plex [K23]			0.027353	0.00408472	0.234	1	3	1	A0A0E0GKD9	Uncharacterized protein OS=Oryza nivara OX=4536 PE=3 SV=1	A0A0E0GKD8; A0A0N7KGZ9; A0A0E0GKD9	A0A0E0GKD9 [80-102]	0	2727.38	23	0	0.23	97	114			1	1	97	114	18.1	21.3	10.4	16.1	1	1		Not Found	High	Not Found	Not Found	Not Found	Not Found	Not Found	Not Found	Not Found	Not Found	High
FALSE	High	Unambiguous	QEIMDLVNR	[R].QEIMDLVNR.[S]	1xiTRAQ8plex [N-Term]	1xiTRAQ8plex [N-Term]			0.0169753	0.00276337	0.307	1	4	1	B9EWR8	Uncharacterized protein OS=Oryza sativa subsp. japonica OX=39947 GN=OsJ_01777 PE=4 SV=1	B7E924; Q5JJM1; Q942T8; B9EWR8	B9EWR8 [265-273]	0	1421.77	9	0	-0.43	105.6	78.4			1	1	105.6	78.4	110.9	82.4	63.7	62.3	1	1		Not Found	High	Not Found	Not Found	Not Found	Not Found	Not Found	Not Found	Not Found	Not Found	High
FALSE	High	Unambiguous	QEILFVGVANCVLK	[K].QEILFVGVANCVLK.[I]	1xCarbamidomethyl [C11]; 1xiTRAQ8plex [K14]; 1xiTRAQ8plex [N-Term]	1xCarbamidomethyl [C11]; 1xiTRAQ8plex [K14]; 1xiTRAQ8plex [N-Term]			0.00311003	0.000331219	0.612	1	5	1	A0A0E0HPD3	Uncharacterized protein OS=Oryza nivara OX=4536 PE=4 SV=1	B9FSW1; Q5ZA31; B8B0W2; A0A0E0HPD3; Q5ZA32	A0A0E0HPD3 [324-337]	0	2198.28	14	0	-0.09	87	82			1	1	87	82	42.8	40.3	24.6	30.5	1	1		Not Found	High	Not Found	Not Found	Not Found	Not Found	Not Found	Not Found	Not Found	Not Found	High
FALSE	High	Unambiguous	QEKPLVQR	[R].QEKPLVQR.[T]	1xiTRAQ8plex [K3]; 1xiTRAQ8plex [N-Term]	1xiTRAQ8plex [K3]; 1xiTRAQ8plex [N-Term]			0.0215126	0.00338105	0.27	1	4	1	A0A0E0GU79	Uncharacterized protein OS=Oryza nivara OX=4536 PE=4 SV=1	A0A0E0GU78; Q7Y0E0; A0A0E0GU80; A0A0E0GU79	A0A0E0GU79 [71-78]	0	1605.99	8	0	-0.18	104.3	92.2			1	1	104.3	92.2	72.1	63.8	41.4	48.2	1	1		Not Found	Not Found	Not Found	Not Found	Not Found	Not Found	Not Found	High	Not Found	Not Found	High
FALSE	High	Unambiguous	QEKEQIDVAVATK	[R].QEKEQIDVAVATK.[F]	2xiTRAQ8plex [K3; K13]; 1xiTRAQ8plex [N-Term]	2xiTRAQ8plex [K3; K13]; 1xiTRAQ8plex [N-Term]			0.000327604	0.000149867	1.026	1	3	1	A0A0E0HWE6	Uncharacterized protein OS=Oryza nivara OX=4536 PE=4 SV=1	Q8H4J8; A0A0E0HWE6; A6N1S8	A0A0E0HWE6 [132-144]	1	2371.4	13	0	0.26	88.6	106.4			1	1	88.6	106.4	107.6	129.2	61.8	97.7	1	1		Not Found	Not Found	Not Found	High	Not Found	Not Found	Not Found	Not Found	Not Found	Not Found	High
FALSE	High	Unambiguous	QEHPPLCGR	[R].QEHPPLCGR.[D]	1xCarbamidomethyl [C7]; 1xiTRAQ8plex [N-Term]	1xCarbamidomethyl [C7]; 1xiTRAQ8plex [N-Term]			0.00415766	0.000475664	0.561	1	5	1	Q6YXY3	Putative splicing factor 3b, subunit 3, 130kDa OS=Oryza sativa subsp. japonica OX=39947 GN=OSJNBa0026E05.6 PE=4 SV=1	A3A2Y3; Q0E445; A0A0P0VEN2; Q6YXY3; A0A0E0G0V0	Q6YXY3 [1168-1176]	0	1397.73	9	0	-0.57	74	49.7			1	1	74	49.7	54.5	36.6	31.3	27.7	1	1		Not Found	Not Found	Not Found	Not Found	High	Not Found	Not Found	Not Found	Not Found	Not Found	High
FALSE	High	Unambiguous	QEGVSNPFADQIQLTSLEK	[K].QEGVSNPFADQIQLTSLEK.[V]	1xiTRAQ8plex [K19]; 1xiTRAQ8plex [N-Term]	1xiTRAQ8plex [K19]; 1xiTRAQ8plex [N-Term]			4.96853e-07	0	1.991	1	8	1	B9G074	Uncharacterized protein OS=Oryza sativa subsp. japonica OX=39947 GN=OsJ_26818 PE=4 SV=1	Q69UK6; C8TEW9; B9G074; Q6UU05; A0A0E0I9Y8; Q0J6K9; A6N0H3; B8B9I4	B9G074 [416-434]	0	2712.47	19	0	-0.14	97	87.9			1	1	97	87.9	110.2	99.9	63.3	75.5	1	1		High	Not Found	Not Found	Not Found	Not Found	Not Found	Not Found	Not Found	Not Found	Not Found	High
FALSE	High	Unambiguous	QEGVEFGSFDILTDNDVR	[K].QEGVEFGSFDILTDNDVR.[E]	1xiTRAQ8plex [N-Term]	1xiTRAQ8plex [N-Term]			0.0109	0.00177306	0.378	1	3	1	A2Z916	Uncharacterized protein OS=Oryza sativa subsp. indica OX=39946 GN=OsI_34207 PE=4 SV=1	Q0IWL9; A0A0P0XVV6; A2Z916	A2Z916 [188-205]	0	2345.16	18	0	-0.16	101.1	90.3			1	1	101.1	90.3	36.6	32.7	21	24.7	1	1		Not Found	Not Found	Not Found	Not Found	High	Not Found	Not Found	Not Found	Not Found	Not Found	High
FALSE	High	Unambiguous	QEGTPFSVPAQNNSSVVGFFGR	[R].QEGTPFSVPAQNNSSVVGFFGR.[S]	1xiTRAQ8plex [N-Term]	1xiTRAQ8plex [N-Term]			0.00052866	0.000149867	0.921	1	1	1	B8BP28	Dirigent protein OS=Oryza sativa subsp. indica OX=39946 GN=OsI_37951 PE=3 SV=1	B8BP28	B8BP28 [214-235]	0	2629.33	22	0	0.04	85	87.6			1	1	85	87.6	49.3	50.8	28.3	38.4	1	1		Not Found	Not Found	Not Found	High	Not Found	Not Found	Not Found	Not Found	Not Found	Not Found	High
FALSE	High	Unambiguous	QEGTPFSVPAQNNSSIVGFFGR	[R].QEGTPFSVPAQNNSSIVGFFGR.[S]	1xiTRAQ8plex [N-Term]	1xiTRAQ8plex [N-Term]			1.36092e-05	0	1.519	1	1	1	Q306J3	Dirigent protein OS=Oryza sativa subsp. japonica OX=39947 GN=JAC1 PE=2 SV=1	Q306J3	Q306J3 [270-291]	0	2643.35	22	0	0.16	96.3	107.3			1	1	96.3	107.3	52.6	58.6	30.2	44.3	1	1		Not Found	Not Found	Not Found	Not Found	High	Not Found	Not Found	Not Found	Not Found	Not Found	High
FALSE	High	Unambiguous	QEGFAALWTGIGPNVAR	[R].QEGFAALWTGIGPNVAR.[N]	1xiTRAQ8plex [N-Term]	1xiTRAQ8plex [N-Term]			3.98419e-08	0	2.35	1	3	3	Q2QZ12	Mitochondrial carrier protein, expressed OS=Oryza sativa subsp. japonica OX=39947 GN=LOC_Os11g48040 PE=2 SV=1	Q9AVG1; Q2QZ12; A0A0E0J5M0	Q2QZ12 [168-184]	0	2091.13	17	0	-0.12	102.6	94.4			1	1	102.6	94.4	148.7	136.8	85.4	103.4	3	3		Not Found	Not Found	Not Found	Not Found	Not Found	Not Found	High	Not Found	Not Found	Not Found	High
FALSE	High	Unambiguous	QEGASSPAPQIEAK	[R].QEGASSPAPQIEAK.[S]	1xiTRAQ8plex [K14]; 1xiTRAQ8plex [N-Term]	1xiTRAQ8plex [K14]; 1xiTRAQ8plex [N-Term]			0.000283017	0.000149867	1.055	1	2	2	B8BMV2	Uncharacterized protein OS=Oryza sativa subsp. indica OX=39946 GN=OsI_39000 PE=4 SV=1	Q2QMK3; B8BMV2	B8BMV2 [68-81]	0	2021.11	14	0	-0.08	93.5	88.4			1	1	93.5	88.4	194.7	184.1	111.8	139.2	2	2		Not Found	High	Not Found	Not Found	Not Found	Not Found	Not Found	Not Found	Not Found	Not Found	High
FALSE	High	Unambiguous	QEILVLIEGK	[R].QEILVLIEGK.[RH]	1xiTRAQ8plex [K10]; 1xiTRAQ8plex [N-Term]	1xiTRAQ8plex [K10]; 1xiTRAQ8plex [N-Term]			0.00203228	0.000289213	0.678	2	9	1	Q67UM4; A2XSY5	Gt-2-related-like OS=Oryza sativa subsp. japonica OX=39947 GN=Os02g0516800 PE=4 SV=1;Uncharacterized protein OS=Oryza sativa subsp. indica OX=39946 GN=OsI_15719 PE=4 SV=1	Q67UM4; Q7XLG9; A0A0E0IIF1; A0A0P0VJP6; A0A0E0IIF2; A2XSY5; A0A0E0IIE9; A0A0E0G7A5; B8AIN0	Q67UM4 [32-41]; A2XSY5 [20-29]	0	1750.09	10	0	0.14	107.2	118			1	1	107.2	118	81.3	89.6	46.7	67.7	1	1	NotUnique	High	Not Found	Not Found	Not Found	Not Found	Not Found	Not Found	Not Found	Not Found	Not Found	High
FALSE	High	Unambiguous	QEQAGTIDGEMTIVLASISTACK	[K].QEQAGTIDGEMTIVLASISTACK.[Q]	1xCarbamidomethyl [C22]; 1xiTRAQ8plex [K23]; 1xiTRAQ8plex [N-Term]	1xCarbamidomethyl [C22]; 1xiTRAQ8plex [K23]; 1xiTRAQ8plex [N-Term]			7.43537e-11	0	3.244	1	3	5	A0A0E0GKD9	Uncharacterized protein OS=Oryza nivara OX=4536 PE=3 SV=1	A0A0E0GKD8; A0A0N7KGZ9; A0A0E0GKD9	A0A0E0GKD9 [80-102]	0	3031.59	23	0	-0.27	105.1	87.4			1	1	105.1	87.4	370.3	307.9	212.6	232.8	5	5		High	High	High	High	Not Found	Not Found	Not Found	Not Found	Not Found	Not Found	High
FALSE	High	Unambiguous	QEQAGTIDGEMTIVLASISTACK	[K].QEQAGTIDGEMTIVLASISTACK.[Q]	1xCarbamidomethyl [C22]; 1xOxidation [M11]; 1xiTRAQ8plex [K23]; 1xiTRAQ8plex [N-Term]	1xCarbamidomethyl [C22]; 1xOxidation [M11]; 1xiTRAQ8plex [K23]; 1xiTRAQ8plex [N-Term]			4.60455e-09	0	2.657	1	3	3	A0A0E0GKD9	Uncharacterized protein OS=Oryza nivara OX=4536 PE=3 SV=1	A0A0E0GKD8; A0A0N7KGZ9; A0A0E0GKD9	A0A0E0GKD9 [80-102]	0	3047.58	23	0	-0.05	85.3	82.4			1	1	85.3	82.4	103.1	99.6	59.2	75.3	3	3		Not Found	Not Found	Not Found	Not Found	Not Found	Not Found	Not Found	High	High	Not Found	High
FALSE	High	Unambiguous	QEQGITAPLVAK	[K].QEQGITAPLVAK.[K]	1xiTRAQ8plex [K12]; 1xiTRAQ8plex [N-Term]	1xiTRAQ8plex [K12]; 1xiTRAQ8plex [N-Term]			0.000951813	0.000289213	0.799	1	3	1	B8A9B6	Uncharacterized protein OS=Oryza sativa subsp. indica OX=39946 GN=OsI_02243 PE=4 SV=1	A0A0E0FMI5; B8A9B6; Q8L460	B8A9B6 [220-231]	0	1863.12	12	0	0.02	93.4	95			1	1	93.4	95	132.4	134.7	76	101.8	1	1		Not Found	Not Found	Not Found	Not Found	Not Found	Not Found	Not Found	Not Found	Not Found	High	High
FALSE	High	Unambiguous	QFCAIINPPQSAILAIGSAER	[K].QFCAIINPPQSAILAIGSAER.[R]	1xCarbamidomethyl [C3]; 1xiTRAQ8plex [N-Term]	1xCarbamidomethyl [C3]; 1xiTRAQ8plex [N-Term]			3.91583e-06	0	1.697	1	4	1	A0A0E0FYX8	Acetyltransferase component of pyruvate dehydrogenase complex OS=Oryza nivara OX=4536 PE=3 SV=1	A3BIW4; Q7XAL3; A0A0E0FYX8; A2YKI0	A0A0E0FYX8 [469-489]	0	2560.39	21	0	-0.34	91.7	72.2			1	1	91.7	72.2	33.3	26.2	19.1	19.8	1	1		Not Found	Not Found	Not Found	Not Found	Not Found	Not Found	High	Not Found	Not Found	Not Found	High
FALSE	High	Unambiguous	QFAGYVDVDEK	[R].QFAGYVDVDEK.[A]	1xiTRAQ8plex [K11]; 1xiTRAQ8plex [N-Term]	1xiTRAQ8plex [K11]; 1xiTRAQ8plex [N-Term]			0.0028511	0.000331219	0.626	1	4	1	A2ZCL8	Carboxypeptidase OS=Oryza sativa subsp. indica OX=39946 GN=OsI_35523 PE=3 SV=1	A2ZCL8; B9G9Z2; Q2R8W8; A0A0E0IZL8	A2ZCL8 [39-49]	0	1879.01	11	0	0.13	93.3	102			1	1	93.3	102	155.7	170.4	89.4	128.8	1	1		Not Found	Not Found	Not Found	High	Not Found	Not Found	Not Found	Not Found	Not Found	Not Found	High
FALSE	High	Unambiguous	QFAFIIAR	[K].QFAFIIAR.[H]	1xiTRAQ8plex [N-Term]	1xiTRAQ8plex [N-Term]			0.00360586	0.000428885	0.587	2	12	1	A0A0E0HK60; A2YGN8	26S proteasome non-ATPase regulatory subunit 2 homolog OS=Oryza nivara OX=4536 PE=3 SV=1;26S proteasome non-ATPase regulatory subunit 2 homolog OS=Oryza sativa subsp. indica OX=39946 GN=OsI_24349 PE=3 SV=1	A0A0E0HUX1; A0A0E0HK64; A0A0E0HK60; A0A0E0HUX2; B9FQQ6; Q5Z854; A0A0E0HK61; Q6K2Q1; B8BEG9; A0A0E0HK63; A2YGN8; B9G2X0	A0A0E0HK60 [287-294]; A2YGN8 [297-304]	0	1269.76	8	0	0.24	94.3	111.3			1	1	94.3	111.3	67.2	79.4	38.6	60	1	1	NotUnique	Not Found	High	Not Found	Not Found	Not Found	Not Found	Not Found	Not Found	Not Found	Not Found	High
FALSE	High	Unambiguous	QFAEEQLAEEVALKR	[K].QFAEEQLAEEVALKR.[G]	1xiTRAQ8plex [K14]; 1xiTRAQ8plex [N-Term]	1xiTRAQ8plex [K14]; 1xiTRAQ8plex [N-Term]			9.01024e-06	0	1.578	1	2	2	Q25A69	H0306F03.5 protein OS=Oryza sativa OX=4530 GN=H0306F03.5 PE=4 SV=1	A3AXY5; Q25A69	Q25A69 [232-246]	1	2369.33	15	0	-0.11	102.1	94.6			1	1	102.1	94.6	251.2	232.5	144.2	175.8	2	2		Not Found	Not Found	Not Found	Not Found	High	Not Found	Not Found	Not Found	Not Found	Not Found	High
FALSE	High	Unambiguous	QFAEEQLAEEVALK	[K].QFAEEQLAEEVALK.[R]	1xiTRAQ8plex [K14]; 1xiTRAQ8plex [N-Term]	1xiTRAQ8plex [K14]; 1xiTRAQ8plex [N-Term]			1.00067e-05	0	1.563	1	2	2	Q25A69	H0306F03.5 protein OS=Oryza sativa OX=4530 GN=H0306F03.5 PE=4 SV=1	A3AXY5; Q25A69	Q25A69 [232-245]	0	2213.23	14	0	-0.12	102.7	94.6			1	1	102.7	94.6	143.3	132.1	82.3	99.9	2	2		Not Found	High	Not Found	Not Found	Not Found	Not Found	Not Found	Not Found	Not Found	Not Found	High
FALSE	High	Unambiguous	QFAAEEISSMVLIK	[K].QFAAEEISSMVLIK.[M]	1xOxidation [M10]; 1xiTRAQ8plex [K14]; 1xiTRAQ8plex [N-Term]	1xOxidation [M10]; 1xiTRAQ8plex [K14]; 1xiTRAQ8plex [N-Term]			0.000137473	0	1.18	2	14	2	Q53NM9; Q6L509	DnaK-type molecular chaperone hsp70-rice OS=Oryza sativa subsp. japonica OX=39947 GN=LOC_Os11g47760 PE=3 SV=1;Os05g0460000 protein OS=Oryza sativa subsp. japonica OX=39947 GN=Os05g0460000 PE=2 SV=1	Q53NM9; Q6L509; B9GDU8; Q40693; A3CDZ7; A0A0E0HFK2; Q2QZ41; C7JA79; H2KWK2; A0A0E0G7Z3; B8ALM9; A2Y5F9; A2ZH15; B8BMK7	Q53NM9 [117-130]; Q6L509 [116-129]	0	2190.23	14	0	0.24	92.2	109.1			1	1	92.2	109.1	233.9	276.9	134.3	209.3	2	2	NotUnique	High	Not Found	Not Found	Not Found	Not Found	Not Found	Not Found	Not Found	Not Found	Not Found	High
FALSE	High	Unambiguous	QFAAEEISSMVLIK	[K].QFAAEEISSMVLIK.[M]	1xiTRAQ8plex [K14]; 1xiTRAQ8plex [N-Term]	1xiTRAQ8plex [K14]; 1xiTRAQ8plex [N-Term]			3.57471e-06	0	1.71	2	14	1	Q53NM9; Q6L509	DnaK-type molecular chaperone hsp70-rice OS=Oryza sativa subsp. japonica OX=39947 GN=LOC_Os11g47760 PE=3 SV=1;Os05g0460000 protein OS=Oryza sativa subsp. japonica OX=39947 GN=Os05g0460000 PE=2 SV=1	Q53NM9; Q6L509; B9GDU8; Q40693; A3CDZ7; A0A0E0HFK2; Q2QZ41; C7JA79; H2KWK2; A0A0E0G7Z3; B8ALM9; A2Y5F9; A2ZH15; B8BMK7	Q53NM9 [117-130]; Q6L509 [116-129]	0	2174.24	14	0	0.59	119.5	179.2			1	1	119.5	179.2	78	117.1	44.8	88.5	1	1	NotUnique	Not Found	Not Found	Not Found	Not Found	High	Not Found	Not Found	Not Found	Not Found	Not Found	High
FALSE	High	Unambiguous	QFAAEEISAQVLRK	[K].QFAAEEISAQVLRK.[L]	1xiTRAQ8plex [K14]; 1xiTRAQ8plex [N-Term]	1xiTRAQ8plex [K14]; 1xiTRAQ8plex [N-Term]			0.0539478	0.006583	0.146	2	6	1	B8BP25; A0A0E0HC73	Uncharacterized protein OS=Oryza sativa subsp. indica OX=39946 GN=OsI_37938 PE=3 SV=1;Uncharacterized protein OS=Oryza nivara OX=4536 PE=3 SV=1	A2Y2Y4; A0A0E0J8K1; Q2QV45; A0A0P0Y952; B8BP25; A0A0E0HC73	B8BP25 [168-181]; A0A0E0HC73 [157-170]	1	2198.28	14	0	-0.42	101.8	76			1	1	101.8	76	71.2	53.2	40.9	40.2	1	1	NotUnique	Not Found	Not Found	Not Found	Not Found	Not Found	Not Found	High	Not Found	Not Found	Not Found	High
FALSE	High	Unambiguous	QFAAEEISAQVLR	[K].QFAAEEISAQVLR.[K]	1xiTRAQ8plex [N-Term]	1xiTRAQ8plex [N-Term]			8.41674e-07	0	1.916	2	6	16	B8BP25; A0A0E0HC73	Uncharacterized protein OS=Oryza sativa subsp. indica OX=39946 GN=OsI_37938 PE=3 SV=1;Uncharacterized protein OS=Oryza nivara OX=4536 PE=3 SV=1	A2Y2Y4; A0A0E0J8K1; Q2QV45; A0A0P0Y952; B8BP25; A0A0E0HC73	B8BP25 [168-180]; A0A0E0HC73 [157-169]	0	1765.97	13	0	-0.08	97.8	92.5			1	1	97.8	92.5	710.6	672.1	408	508.1	16	16	NotUnique	Not Found	High	High	Not Found	Not Found	Not Found	Not Found	Not Found	Not Found	Not Found	High
FALSE	High	Unambiguous	QFAAEEISAQVLR	[K].QFAAEEISAQVLR.[K]					0.000725335	0.000149867	0.852	2	6	1	B8BP25; A0A0E0HC73	Uncharacterized protein OS=Oryza sativa subsp. indica OX=39946 GN=OsI_37938 PE=3 SV=1;Uncharacterized protein OS=Oryza nivara OX=4536 PE=3 SV=1	A2Y2Y4; A0A0E0J8K1; Q2QV45; A0A0P0Y952; B8BP25; A0A0E0HC73	B8BP25 [168-180]; A0A0E0HC73 [157-169]	0	1461.77	13	0																NoQuanLabels	Not Found	Not Found	Not Found	Not Found	Not Found	Not Found	Not Found	Not Found	Not Found	High	High
FALSE	High	Unambiguous	QEYTLLCDWVK	[K].QEYTLLCDWVK.[Q]	1xCarbamidomethyl [C7]; iTRAQ8plex [Y]; 1xiTRAQ8plex [N-Term]	1xCarbamidomethyl [C7]; iTRAQ8plex [Y]; 1xiTRAQ8plex [N-Term]			0.00188907	0.000289213	0.689	1	3	3	A0A0E0JCQ1	Uncharacterized protein OS=Oryza nivara OX=4536 PE=3 SV=1	A0A0E0JCQ1; B9G1I1; Q6ZCV7	A0A0E0JCQ1 [983-993]	0	2063.11	11	0	0.29	89.3	109.5			1	1	89.3	109.5	264.4	324.2	151.8	245.1	2	2		High	Not Found	Not Found	Not Found	Not Found	Not Found	Not Found	Not Found	Not Found	Not Found	High
FALSE	High	Unambiguous	QEYTLLCDWIK	[K].QEYTLLCDWIK.[Q]	1xCarbamidomethyl [C7]; 1xiTRAQ8plex [K11]; 1xiTRAQ8plex [N-Term]	1xCarbamidomethyl [C7]; 1xiTRAQ8plex [K11]; 1xiTRAQ8plex [N-Term]			0.00404865	0.000475664	0.566	1	4	1	A0A0E0IL65	Uncharacterized protein OS=Oryza nivara OX=4536 PE=3 SV=1	A0A0E0IL65; B9G449; A0A0E0IL64; B8BCQ3	A0A0E0IL65 [621-631]	0	2077.12	11	0	0.14	88.4	97.4			1	1	88.4	97.4	32	35.3	18.4	26.7	1	1		Not Found	High	Not Found	Not Found	Not Found	Not Found	Not Found	Not Found	Not Found	Not Found	High
FALSE	High	Unambiguous	QEYQAAHPGNK	[R].QEYQAAHPGNK.[S]	1xiTRAQ8plex [K11]; 1xiTRAQ8plex [N-Term]	1xiTRAQ8plex [K11]; 1xiTRAQ8plex [N-Term]			0.000596514	0.000149867	0.894	1	1	2	A0A0E0GB02	Uncharacterized protein OS=Oryza nivara OX=4536 PE=4 SV=1	A0A0E0GB02	A0A0E0GB02 [49-59]	0	1851	11	0	-0.51	91.2	63.8			1	1	91.2	63.8	160.9	112.7	92.4	85.2	2	2		Not Found	Not Found	Not Found	High	Not Found	High	Not Found	Not Found	Not Found	Not Found	High
FALSE	High	Unambiguous	QEYEAVAAAVR	[R].QEYEAVAAAVR.[R]	1xiTRAQ8plex [N-Term]; 1xiTRAQ8plex [Y3]	1xiTRAQ8plex [N-Term]; 1xiTRAQ8plex [Y3]			0.000314935	0.000149867	1.034	1	3	2	A0A0E0GBX7	Uncharacterized protein OS=Oryza nivara OX=4536 PE=4 SV=1	A2X8R8; A0A0E0GBX7; Q8S3R1	A0A0E0GBX7 [405-415]	0	1510.82	11	0	-0.01	99.1	98.7			1	1	99.1	98.7	170	169.3	97.6	128	1	1		Not Found	Not Found	Not Found	Not Found	High	Not Found	Not Found	Not Found	Not Found	Not Found	High
FALSE	High	Unambiguous	QEVMIGYSDSGK	[K].QEVMIGYSDSGK.[D]	2xiTRAQ8plex [Y7; K12]; 1xiTRAQ8plex [N-Term]	2xiTRAQ8plex [Y7; K12]; 1xiTRAQ8plex [N-Term]			0.000804455	0.000212667	0.831	3	24	1	A0A0E0IAX9; B8AEX3; A0A0E0IHQ9	Uncharacterized protein OS=Oryza nivara OX=4536 PE=3 SV=1;Uncharacterized protein OS=Oryza sativa subsp. indica OX=39946 GN=OsI_06526 PE=3 SV=1;Uncharacterized protein OS=Oryza nivara OX=4536 PE=3 SV=1	A0A0E0G473; A0A0E0IAX9; B9F4R1; A0A0E0FTE5; A2YUJ2; Q94ID9; Q6EUD7; A0A0P0XF10; A0A0E0FTE4; Q84XH0; A2YZQ5; B8AEX3; A0A0E0IHQ9; Q69LW4; A0A0P0XLG1; A0A0P0VH17; B8BA87; A2WV88; Q9FYX8; A0A0P0V8H5; A0A0P0XFH1; B9EZR3; Q5JLS6; A0A0E0G472	A0A0E0IAX9 [588-599]; B8AEX3 [593-604]; A0A0E0IHQ9 [595-606]	0	2226.22	12	0	-0.37	106.8	82.4			1	1	106.8	82.4	160.1	123.5	91.9	93.4	1	1	NotUnique	Not Found	Not Found	Not Found	Not Found	Not Found	Not Found	Not Found	Not Found	High	Not Found	High
FALSE	High	Unambiguous	QEVMIGYSDSGK	[K].QEVMIGYSDSGK.[D]	1xOxidation [M4]; 1xiTRAQ8plex [K12]; 1xiTRAQ8plex [N-Term]	1xOxidation [M4]; 1xiTRAQ8plex [K12]; 1xiTRAQ8plex [N-Term]			0.000161439	0.000112627	1.154	3	24	1	A0A0E0IAX9; B8AEX3; A0A0E0IHQ9	Uncharacterized protein OS=Oryza nivara OX=4536 PE=3 SV=1;Uncharacterized protein OS=Oryza sativa subsp. indica OX=39946 GN=OsI_06526 PE=3 SV=1;Uncharacterized protein OS=Oryza nivara OX=4536 PE=3 SV=1	A0A0E0G473; A0A0E0IAX9; B9F4R1; A0A0E0FTE5; A2YUJ2; Q94ID9; Q6EUD7; A0A0P0XF10; A0A0E0FTE4; Q84XH0; A2YZQ5; B8AEX3; A0A0E0IHQ9; Q69LW4; A0A0P0XLG1; A0A0P0VH17; B8BA87; A2WV88; Q9FYX8; A0A0P0V8H5; A0A0P0XFH1; B9EZR3; Q5JLS6; A0A0E0G472	A0A0E0IAX9 [588-599]; B8AEX3 [593-604]; A0A0E0IHQ9 [595-606]	0	1938.01	12	0	0.36	86.2	110.5			1	1	86.2	110.5	83.3	106.7	47.8	80.7	1	1	NotUnique	Not Found	Not Found	Not Found	High	Not Found	Not Found	Not Found	Not Found	Not Found	Not Found	High
FALSE	High	Unambiguous	QEVMIGYSDSGK	[K].QEVMIGYSDSGK.[D]	1xiTRAQ8plex [K12]; 1xiTRAQ8plex [N-Term]	1xiTRAQ8plex [K12]; 1xiTRAQ8plex [N-Term]			8.73744e-05	0	1.25	3	24	1	A0A0E0IAX9; B8AEX3; A0A0E0IHQ9	Uncharacterized protein OS=Oryza nivara OX=4536 PE=3 SV=1;Uncharacterized protein OS=Oryza sativa subsp. indica OX=39946 GN=OsI_06526 PE=3 SV=1;Uncharacterized protein OS=Oryza nivara OX=4536 PE=3 SV=1	A0A0E0G473; A0A0E0IAX9; B9F4R1; A0A0E0FTE5; A2YUJ2; Q94ID9; Q6EUD7; A0A0P0XF10; A0A0E0FTE4; Q84XH0; A2YZQ5; B8AEX3; A0A0E0IHQ9; Q69LW4; A0A0P0XLG1; A0A0P0VH17; B8BA87; A2WV88; Q9FYX8; A0A0P0V8H5; A0A0P0XFH1; B9EZR3; Q5JLS6; A0A0E0G472	A0A0E0IAX9 [588-599]; B8AEX3 [593-604]; A0A0E0IHQ9 [595-606]	0	1922.01	12	0	0.38	96.5	125.4			1	1	96.5	125.4	121.4	157.8	69.7	119.3	1	1	NotUnique	Not Found	Not Found	Not Found	Not Found	High	Not Found	Not Found	Not Found	Not Found	Not Found	High
FALSE	High	Unambiguous	QEVIVDLVDQCR	[R].QEVIVDLVDQCR.[S]	1xCarbamidomethyl [C11]; 1xiTRAQ8plex [N-Term]	1xCarbamidomethyl [C11]; 1xiTRAQ8plex [N-Term]			0.0397873	0.00539064	0.183	1	6	1	B8B1C0	Uncharacterized protein OS=Oryza sativa subsp. indica OX=39946 GN=OsI_22803 PE=4 SV=1	A0A0E0H9I5; B8AFN4; B8B1C0; B9F4Y4; A0A0E0HQ84; Q69WH7	B8B1C0 [217-228]	0	1777.94	12	0	-0.21	111.9	96.6			1	1	111.9	96.6	70.2	60.6	40.3	45.8	1	1		Not Found	Not Found	Not Found	Not Found	Not Found	High	Not Found	Not Found	Not Found	Not Found	High
FALSE	High	Unambiguous	QEVAVWHK	[K].QEVAVWHK.[L]	1xiTRAQ8plex [K8]; 1xiTRAQ8plex [N-Term]	1xiTRAQ8plex [K8]; 1xiTRAQ8plex [N-Term]			0.00451721	0.000566757	0.545	1	4	1	A0A0E0GQW9	Uncharacterized protein OS=Oryza nivara OX=4536 PE=4 SV=1	M1SX00; A0A0E0GQW9; Q75J49; A3AKQ2	A0A0E0GQW9 [160-167]	0	1604.94	8	0	-0.39	114.6	87.6			1	1	114.6	87.6	205.2	156.9	117.8	118.6	1	1		Not Found	Not Found	Not Found	Not Found	Not Found	Not Found	Not Found	Not Found	High	Not Found	High
FALSE	High	Unambiguous	QETPAAAEVVVVEK	[K].QETPAAAEVVVVEK.[A]	1xiTRAQ8plex [K14]; 1xiTRAQ8plex [N-Term]	1xiTRAQ8plex [K14]; 1xiTRAQ8plex [N-Term]			2.71482e-05	0	1.42	1	3	3	B8AYI6	Uncharacterized protein OS=Oryza sativa subsp. indica OX=39946 GN=OsI_20058 PE=4 SV=1	A0A0E0HEV8; B8AYI6; Q5TKJ2	B8AYI6 [7-20]	0	2078.2	14	0	0.22	89.9	104.9			1	1	89.9	104.9	159.5	186.1	91.6	140.7	3	3		Not Found	Not Found	High	Not Found	Not Found	Not Found	Not Found	Not Found	Not Found	Not Found	High
FALSE	High	Unambiguous	QESVEDVPCGNTVAMVGLDQFITK	[K].QESVEDVPCGNTVAMVGLDQFITK.[N]	1xCarbamidomethyl [C9]; 1xOxidation [M15]; 1xiTRAQ8plex [K24]; 1xiTRAQ8plex [N-Term]	1xCarbamidomethyl [C9]; 1xOxidation [M15]; 1xiTRAQ8plex [K24]; 1xiTRAQ8plex [N-Term]			0.0154345	0.00244554	0.322	2	6	1	Q6H4L2; Q01MK8	Elongation factor 2 OS=Oryza sativa subsp. japonica OX=39947 GN=Os02g0519900 PE=2 SV=1;H0613H07.5 protein OS=Oryza sativa OX=4530 GN=H0613H07.5 PE=4 SV=1	A0A0P0W6A1; A0A0E0FSY8; Q6H4L2; A0A0P0VJL8; A2WUX6; Q01MK8	Q6H4L2 [440-463]; Q01MK8 [440-463]	0	3261.66	24	0	0.56	80.5	118.5			1	1	80.5	118.5	19.7	29	11.3	21.9	1	1	NotUnique	Not Found	Not Found	Not Found	Not Found	Not Found	Not Found	Not Found	Not Found	High	Not Found	High
FALSE	High	Unambiguous	QESVEDVPCGNTVAMVGLDQFITK	[K].QESVEDVPCGNTVAMVGLDQFITK.[N]	1xCarbamidomethyl [C9]; 1xiTRAQ8plex [K24]; 1xiTRAQ8plex [N-Term]	1xCarbamidomethyl [C9]; 1xiTRAQ8plex [K24]; 1xiTRAQ8plex [N-Term]			0.0030533	0.000331219	0.615	2	6	1	Q6H4L2; Q01MK8	Elongation factor 2 OS=Oryza sativa subsp. japonica OX=39947 GN=Os02g0519900 PE=2 SV=1;H0613H07.5 protein OS=Oryza sativa OX=4530 GN=H0613H07.5 PE=4 SV=1	A0A0P0W6A1; A0A0E0FSY8; Q6H4L2; A0A0P0VJL8; A2WUX6; Q01MK8	Q6H4L2 [440-463]; Q01MK8 [440-463]	0	3245.66	24	0	-0.27	91.8	76.4			1	1	91.8	76.4	69.3	57.7	39.8	43.6	1	1	NotUnique	Not Found	Not Found	Not Found	Not Found	Not Found	Not Found	Not Found	Not Found	Not Found	High	High
FALSE	High	Unambiguous	QESLADAVQGIVK	[K].QESLADAVQGIVK.[F]	1xiTRAQ8plex [K13]; 1xiTRAQ8plex [N-Term]	1xiTRAQ8plex [K13]; 1xiTRAQ8plex [N-Term]			0.00168771	0.000289213	0.706	1	4	1	B8A6U3	Uncharacterized protein OS=Oryza sativa subsp. indica OX=39946 GN=OsI_03104 PE=4 SV=1	A0A0P0V627; B9EYD6; B8A6U3; A0A0E0FQD6	B8A6U3 [1001-1013]	0	1966.14	13	0	0.07	95.4	100.2			1	1	95.4	100.2	84.8	89.2	48.7	67.4	1	1		Not Found	Not Found	Not Found	Not Found	Not Found	Not Found	Not Found	Not Found	Not Found	High	High
FALSE	High	Unambiguous	QGCEVVIATPGR	[R].QGCEVVIATPGR.[L]	1xCarbamidomethyl [C3]; 1xiTRAQ8plex [N-Term]	1xCarbamidomethyl [C3]; 1xiTRAQ8plex [N-Term]			0.00610803	0.00109637	0.484	1	2	1	A0A0E0GSK5	Uncharacterized protein OS=Oryza nivara OX=4536 PE=3 SV=1	A2XL76; A0A0E0GSK5	A0A0E0GSK5 [486-497]	0	1590.86	12	0	0.74	71.2	118.7			1	1	71.2	118.7	122.1	203.7	70.1	154	1	1		Not Found	Not Found	Not Found	Not Found	Not Found	Not Found	Not Found	Not Found	Not Found	High	High
FALSE	High	Unambiguous	QGCILEAAIEAGAK	[K].QGCILEAAIEAGAK.[E]	1xCarbamidomethyl [C3]; 1xiTRAQ8plex [K14]; 1xiTRAQ8plex [N-Term]	1xCarbamidomethyl [C3]; 1xiTRAQ8plex [K14]; 1xiTRAQ8plex [N-Term]			1.72554e-05	0	1.485	1	5	2	Q10DU4	3,4-dihydroxy-2-butanone kinase, putative, expressed OS=Oryza sativa subsp. japonica OX=39947 GN=LOC_Os03g51000 PE=4 SV=1	Q8LLN9; Q10DU3; A0A0E0GSY2; Q10DU4; Q0ILF8	Q10DU4 [410-423]	0	2039.14	14	0	0.02	99.1	100.5			1	1	99.1	100.5	190.4	193.1	109.3	146	2	2		Not Found	Not Found	Not Found	Not Found	Not Found	Not Found	Not Found	Not Found	High	Not Found	High
FALSE	High	Unambiguous	QGCLLVR	[K].QGCLLVR.[Q]	1xCarbamidomethyl [C3]; 1xiTRAQ8plex [N-Term]	1xCarbamidomethyl [C3]; 1xiTRAQ8plex [N-Term]			0.0124708	0.0019863	0.356	2	11	1	A0A0E0FK01; A0A0U1WXT8	Uncharacterized protein OS=Oryza nivara OX=4536 PE=4 SV=1;Argonaute 4b OS=Oryza nivara OX=4536 GN=N21 PE=4 SV=1	A0A0E0FK01; A0A0U1WXT8; A0A0E0GXJ0; A0A0E0FK02; B8ACN1; Q0JF58; A0A0E0FK03; Q01MP5; A0A0E0GXJ1; A2ZRR6; Q9SDG8	A0A0E0FK01 [427-433]; A0A0U1WXT8 [224-230]	0	1149.67	7	0	0.08	90.2	95.5			1	1	90.2	95.5	124.7	132	71.6	99.8	1	1	NotUnique	Not Found	Not Found	Not Found	Not Found	Not Found	Not Found	Not Found	Not Found	High	Not Found	High
FALSE	High	Unambiguous	QGDAIETGSIIR	[K].QGDAIETGSIIR.[L]	1xiTRAQ8plex [N-Term]	1xiTRAQ8plex [N-Term]			0.0155325	0.00248421	0.321	1	1	1	A2YVL8	Uncharacterized protein OS=Oryza sativa subsp. indica OX=39946 GN=OsI_29376 PE=4 SV=1	A2YVL8	A2YVL8 [95-106]	0	1563.86	12	0	0.24	94.8	111.6			1	1	94.8	111.6	125.9	148.3	72.3	112.1	1	1		Not Found	Not Found	Not Found	Not Found	High	Not Found	Not Found	Not Found	Not Found	Not Found	High
FALSE	High	Unambiguous	QHLGEAGALAAGAFALYEK	[K].QHLGEAGALAAGAFALYEK.[H]	2xiTRAQ8plex [Y17; K19]; 1xiTRAQ8plex [N-Term]	2xiTRAQ8plex [Y17; K19]; 1xiTRAQ8plex [N-Term]			1.51036e-08	0	2.488	1	2	1	A2ZBV1	Abscisic stress-ripening protein 5 OS=Oryza sativa subsp. indica OX=39946 GN=ASR5 PE=2 SV=1	A6N0H8; A2ZBV1	A2ZBV1 [62-80]	0	2829.6	19	0	0.44	89.2	120.9			1	1	89.2	120.9	94.2	127.6	54.1	96.5	1	1		Not Found	Not Found	Not Found	Not Found	Not Found	Not Found	Not Found	Not Found	Not Found	High	High
FALSE	High	Unambiguous	QHLGEAGALAAGAFALYEK	[K].QHLGEAGALAAGAFALYEK.[H]	1xiTRAQ8plex [K/Y]; 1xiTRAQ8plex [N-Term]	1xiTRAQ8plex [Y17; K19]; 1xiTRAQ8plex [N-Term]			3.70761e-11	0	3.343	1	2	7	A2ZBV1	Abscisic stress-ripening protein 5 OS=Oryza sativa subsp. indica OX=39946 GN=ASR5 PE=2 SV=1	A6N0H8; A2ZBV1	A2ZBV1 [62-80]	0	2525.4	19	0	0.88	71.8	131.7			1	1	71.8	131.7	261.3	479.4	150	362.4	6	6		Not Found	Not Found	Not Found	Not Found	Not Found	Not Found	High	Not Found	Not Found	Not Found	High
FALSE	High	Unambiguous	QHGLELR	[R].QHGLELR.[IE]	1xiTRAQ8plex [N-Term]	1xiTRAQ8plex [N-Term]			0.062904	0.0073837	0.128	1	4	2	B8AL25	Uncharacterized protein OS=Oryza sativa subsp. indica OX=39946 GN=OsI_10996 PE=4 SV=1	B8AL25; A0A0B4U157; Q10N94; Q10GX5	B8AL25 [268-274]	0	1156.67	7	0	0.19	97.7	111.1			1	1	97.7	111.1	46.5	52.9	26.7	40	1	1		Not Found	Not Found	Not Found	Not Found	Not Found	High	Not Found	Not Found	Not Found	Not Found	High
FALSE	High	Unambiguous	QHGDVQVACEALGQIALDRR	[R].QHGDVQVACEALGQIALDRR.[S]	1xCarbamidomethyl [C9]; 1xiTRAQ8plex [N-Term]	1xCarbamidomethyl [C9]; 1xiTRAQ8plex [N-Term]			4.15021e-05	0	1.359	1	4	1	B8AA22	Uncharacterized protein OS=Oryza sativa subsp. indica OX=39946 GN=OsI_02395 PE=3 SV=1	B9EXH9; Q5JKN1; A0A0E0FN32; B8AA22	B8AA22 [317-336]	1	2540.33	20	0	0.05	109.8	113.7			1	1	109.8	113.7	143.7	148.7	82.5	112.4	1	1		Not Found	Not Found	Not Found	High	Not Found	Not Found	Not Found	Not Found	Not Found	Not Found	High
FALSE	High	Unambiguous	QHGDVQVACEALGQIALDR	[R].QHGDVQVACEALGQIALDR.[R]	1xCarbamidomethyl [C9]; 1xiTRAQ8plex [N-Term]	1xCarbamidomethyl [C9]; 1xiTRAQ8plex [N-Term]			8.65667e-07	0	1.912	1	4	2	B8AA22	Uncharacterized protein OS=Oryza sativa subsp. indica OX=39946 GN=OsI_02395 PE=3 SV=1	B9EXH9; Q5JKN1; A0A0E0FN32; B8AA22	B8AA22 [317-335]	0	2384.23	19	0	0.07	97.1	101.8			1	1	97.1	101.8	119.1	125	68.4	94.5	2	2		Not Found	Not Found	Not Found	Not Found	Not Found	Not Found	Not Found	High	Not Found	High	High
FALSE	High	Unambiguous	QHFVLEEGMLEVDCPCVTPEVVLK	[R].QHFVLEEGMLEVDCPCVTPEVVLK.[A]	2xCarbamidomethyl [C14; C16]; 1xiTRAQ8plex [K24]; 1xiTRAQ8plex [N-Term]	2xCarbamidomethyl [C14; C16]; 1xiTRAQ8plex [K24]; 1xiTRAQ8plex [N-Term]			5.65263e-11	0	3.283	1	6	2	A0A0E0H038	Uncharacterized protein OS=Oryza nivara OX=4536 PE=4 SV=1	A0A0E0H038; A0A0E0H039; B8ATF5; B9FEY9; Q01L37; Q7XLG5	A0A0E0H038 [101-124]	0	3436.78	24	0	-0.05	96.6	93.5			1	1	96.6	93.5	175.7	170.1	100.9	128.6	2	2		Not Found	Not Found	Not Found	Not Found	Not Found	Not Found	Not Found	High	Not Found	High	High
FALSE	High	Unambiguous	QHANANMTVMLIGNK	[R].QHANANMTVMLIGNK.[C]	2xOxidation [M7; M10]; 1xiTRAQ8plex [K15]; 1xiTRAQ8plex [N-Term]	2xOxidation [M7; M10]; 1xiTRAQ8plex [K15]; 1xiTRAQ8plex [N-Term]			1.39948e-05	0	1.515	1	4	1	A0A0E0G8Z3	Uncharacterized protein OS=Oryza nivara OX=4536 PE=4 SV=1	Q43596; A0A0E0G8Z2; A0A0E0G8Z3; Q6YY17	A0A0E0G8Z3 [106-120]	0	2282.22	15	0	0.29	76.5	93.5			1	1	76.5	93.5	109.6	134	62.9	101.3	1	1		Not Found	Not Found	Not Found	Not Found	High	Not Found	Not Found	Not Found	Not Found	Not Found	High
FALSE	High	Unambiguous	QHANANMTVMLIGNK	[R].QHANANMTVMLIGNK.[C]	1xiTRAQ8plex [K15]; 1xiTRAQ8plex [N-Term]	1xiTRAQ8plex [K15]; 1xiTRAQ8plex [N-Term]			1.88937e-05	0	1.472	1	4	2	A0A0E0G8Z3	Uncharacterized protein OS=Oryza nivara OX=4536 PE=4 SV=1	Q43596; A0A0E0G8Z2; A0A0E0G8Z3; Q6YY17	A0A0E0G8Z3 [106-120]	0	2250.23	15	1	0.05	99.6	102.8			1	1	99.6	102.8	191.2	197.5	109.8	149.3	2	2		Not Found	High	Not Found	Not Found	Not Found	Not Found	Not Found	Not Found	Not Found	Not Found	High
FALSE	High	Rejected	QHANANMTIMLVGNK	[R].QHANANMTIMLVGNK.[S]	1xiTRAQ8plex [K15]; 1xiTRAQ8plex [N-Term]	1xiTRAQ8plex [K15]; 1xiTRAQ8plex [N-Term]			0.000367387	0.000149867	1.002	1	1	1	Q7XQN5	OSJNBa0089K21.1 protein OS=Oryza sativa subsp. japonica OX=39947 GN=Os04g0470100 PE=2 SV=2	Q7XQN5	Q7XQN5 [106-120]	0	2250.23	15	0																NoQuanValues	Not Found	High	Not Found	Not Found	Not Found	Not Found	Not Found	Not Found	Not Found	Not Found	High
FALSE	High	Unambiguous	QHALAIGYTK	[K].QHALAIGYTK.[M]	1xiTRAQ8plex [K10]; 1xiTRAQ8plex [N-Term]	1xiTRAQ8plex [K10]; 1xiTRAQ8plex [N-Term]			0.0562893	0.00685518	0.141	1	1	1	B8A752	Uncharacterized protein OS=Oryza sativa subsp. indica OX=39946 GN=OsI_01604 PE=4 SV=1	B8A752	B8A752 [140-149]	0	1710.02	10	0	0.8	78.4	136.7			1	1	78.4	136.7	42.3	73.8	24.3	55.8	1	1		Not Found	Not Found	Not Found	Not Found	Not Found	Not Found	High	Not Found	Not Found	Not Found	High
FALSE	High	Unambiguous	QHNFSSIEDFR	[R].QHNFSSIEDFR.[G]	1xiTRAQ8plex [N-Term]	1xiTRAQ8plex [N-Term]			0.00744462	0.00115386	0.445	1	2	2	B8AI32	Uncharacterized protein OS=Oryza sativa subsp. indica OX=39946 GN=OsI_08851 PE=4 SV=1	Q8S3J6; B8AI32	B8AI32 [352-362]	0	1683.84	11	0	1.43	73.8	198.8			1	1	73.8	198.8	91.1	245.2	52.3	185.4	2	2		Not Found	Not Found	Not Found	Not Found	Not Found	Not Found	High	Not Found	Not Found	Not Found	High
FALSE	High	Unambiguous	QGYVVYR	[K].QGYVVYR.[V]	1xiTRAQ8plex [Y]; 1xiTRAQ8plex [N-Term]	1xiTRAQ8plex [Y3; Y6]; 1xiTRAQ8plex [N-Term]			0.0008644	0.000212667	0.817	1	6	2	B8AW24	Ribosomal protein L15 OS=Oryza sativa subsp. indica OX=39946 GN=OsI_19264 PE=3 SV=1	A0A0P0WK98; Q6ATD9; B9FNL6; A0A0P0W0L2; A0A0E0HBS0; B8AW24	B8AW24 [230-236]	0	1492.87	7	0	0.21	83.7	96.5			1	1	83.7	96.5	232.3	268	133.4	202.6	2	2		High	Not Found	Not Found	Not Found	Not Found	Not Found	Not Found	Not Found	Not Found	High	High
FALSE	High	Unambiguous	QGVYSAPLPFVPGR	[R].QGVYSAPLPFVPGR.[E]	1xiTRAQ8plex [N-Term]	1xiTRAQ8plex [N-Term]			8.22815e-05	0	1.259	1	5	2	A0A0E0GFI5	Uncharacterized protein OS=Oryza nivara OX=4536 PE=4 SV=1	A0A0P0VRW1; Q10T48; B8AL04; A0A0E0GFI4; A0A0E0GFI5	A0A0E0GFI5 [123-136]	0	1792.01	14	0	-0.14	100.9	91.3			1	1	100.9	91.3	130.3	117.9	74.8	89.1	2	2		Not Found	Not Found	Not Found	Not Found	Not Found	Not Found	Not Found	Not Found	High	Not Found	High
FALSE	High	Unambiguous	QGVWTVEDNLYTILK	[R].QGVWTVEDNLYTILK.[K]	1xiTRAQ8plex [K15]; 1xiTRAQ8plex [N-Term]	1xiTRAQ8plex [K15]; 1xiTRAQ8plex [N-Term]			4.41766e-05	0	1.35	1	5	1	A0A0E0GH13	Uncharacterized protein OS=Oryza nivara OX=4536 PE=4 SV=1	B9FBE8; Q10RI6; Q8H8C2; B8ANU6; A0A0E0GH13	A0A0E0GH13 [250-264]	0	2387.34	15	0	-0.07	96.7	91.9			1	1	96.7	91.9	43.7	41.5	25.1	31.4	1	1		Not Found	Not Found	Not Found	Not Found	Not Found	High	Not Found	Not Found	Not Found	Not Found	High
FALSE	High	Unambiguous	QGVVTLEEGK	[R].QGVVTLEEGK.[S]	1xiTRAQ8plex [K10]; 1xiTRAQ8plex [N-Term]	1xiTRAQ8plex [K10]; 1xiTRAQ8plex [N-Term]			0.000313371	0.000149867	1.035	1	2	1	A0A0E0FZU3	Uncharacterized protein OS=Oryza nivara OX=4536 PE=3 SV=1	Q6ZFJ9; A0A0E0FZU3	A0A0E0FZU3 [223-232]	0	1667.98	10	0	0.45	87.6	119.2			1	1	87.6	119.2	121	164.8	69.5	124.6	1	1		Not Found	Not Found	Not Found	High	Not Found	Not Found	Not Found	Not Found	Not Found	Not Found	High
FALSE	High	Unambiguous	QGVSPVEQILK	[R].QGVSPVEQILK.[N]	1xiTRAQ8plex [K11]; 1xiTRAQ8plex [N-Term]	1xiTRAQ8plex [K11]; 1xiTRAQ8plex [N-Term]			0.00449422	0.000566757	0.546	1	4	1	B8A8N1	Uncharacterized protein OS=Oryza sativa subsp. indica OX=39946 GN=OsI_03487 PE=4 SV=1	Q8S0I2; B9EZ42; C7IXK3; B8A8N1	B8A8N1 [19-29]	0	1806.09	11	0	-0.17	105.9	94.2			1	1	105.9	94.2	195.1	173.5	112	131.2	1	1		High	Not Found	Not Found	Not Found	Not Found	Not Found	Not Found	Not Found	Not Found	Not Found	High
FALSE	High	Unambiguous	QGVSILFR	[R].QGVSILFR.[C]	1xiTRAQ8plex [N-Term]	1xiTRAQ8plex [N-Term]			0.0121663	0.00190899	0.36	1	5	1	A0A0P0XAE2	Os07g0691200 protein OS=Oryza sativa subsp. japonica OX=39947 GN=Os07g0691200 PE=4 SV=1	A0A0P0XAE2; A0A0E0I611; Q7XI67; B8B6A3; A0A0E0I610	A0A0P0XAE2 [303-310]	0	1223.74	8	0	0.2	109.5	125.5			1	1	109.5	125.5	166.2	190.5	95.4	144	1	1		Not Found	Not Found	Not Found	Not Found	Not Found	Not Found	Not Found	High	Not Found	Not Found	High
FALSE	High	Unambiguous	QGVPSLNKPSVR	[K].QGVPSLNKPSVR.[G]	1xiTRAQ8plex [K8]; 1xiTRAQ8plex [N-Term]	1xiTRAQ8plex [K8]; 1xiTRAQ8plex [N-Term]			0.000194251	0.000149867	1.123	1	3	2	B9F438	Uncharacterized protein OS=Oryza sativa subsp. japonica OX=39947 GN=OsJ_08771 PE=3 SV=1	A0A0E0GE88; Q6K850; B9F438	B9F438 [408-419]	0	1890.14	12	0	-0.23	64.2	54.6			1	1	64.2	54.6	135.2	114.9	77.6	86.9	2	2		Not Found	High	Not Found	Not Found	Not Found	Not Found	Not Found	Not Found	Not Found	Not Found	High
FALSE	High	Unambiguous	QGVNDPNGALR	[K].QGVNDPNGALR.[T]	1xiTRAQ8plex [N-Term]	1xiTRAQ8plex [N-Term]			0.00336308	0.000331219	0.599	1	2	1	A0A0E0G6X8	Uncharacterized protein OS=Oryza nivara OX=4536 PE=3 SV=1	B8AFG1; A0A0E0G6X8	A0A0E0G6X8 [49-59]	0	1444.78	11	0	-0.37	71.6	55.5			1	1	71.6	55.5	96.3	74.6	55.3	56.4	1	1		Not Found	Not Found	Not Found	Not Found	High	Not Found	Not Found	Not Found	Not Found	Not Found	High
FALSE	High	Unambiguous	QGVLTSGR	[K].QGVLTSGR.[V]	1xiTRAQ8plex [N-Term]	1xiTRAQ8plex [N-Term]			0.00567422	0.000981321	0.499	1	2	1	A2XHI9	40S ribosomal protein S6 OS=Oryza sativa subsp. indica OX=39946 GN=OsI_11874 PE=3 SV=1	A2XHI9; Q75LR5	A2XHI9 [65-72]	0	1121.66	8	0	0.02	98.7	100.4			1	1	98.7	100.4	72.5	73.7	41.6	55.7	1	1		Not Found	Not Found	Not Found	Not Found	High	Not Found	Not Found	Not Found	Not Found	Not Found	High
FALSE	High	Unambiguous	QGVLTAGR	[K].QGVLTAGR.[V]	1xiTRAQ8plex [N-Term]	1xiTRAQ8plex [N-Term]			0.00882346	0.00134705	0.414	1	1	1	A2YNT9	40S ribosomal protein S6 OS=Oryza sativa subsp. indica OX=39946 GN=OsI_26912 PE=3 SV=1	A2YNT9	A2YNT9 [65-72]	0	1105.66	8	0	0.33	86.3	108.4			1	1	86.3	108.4	28.7	36.1	16.5	27.3	1	1		Not Found	Not Found	Not Found	Not Found	Not Found	Not Found	High	Not Found	Not Found	Not Found	High
FALSE	High	Unambiguous	QGVISSSGTETGYLQDLIYK	[K].QGVISSSGTETGYLQDLIYK.[L]	2xiTRAQ8plex [Y13; K20]; 1xiTRAQ8plex [N-Term]	2xiTRAQ8plex [Y13; K20]; 1xiTRAQ8plex [N-Term]			0.00793857	0.00119089	0.433	1	1	2	B8B267	Uncharacterized protein OS=Oryza sativa subsp. indica OX=39946 GN=OsI_24389 PE=4 SV=1	B8B267	B8B267 [122-141]	0	3071.7	20	0	-0.01	100.2	99.6			1	1	100.2	99.6	162	160.8	93	121.6	2	2		Not Found	Not Found	Not Found	Not Found	High	High	Not Found	Not Found	Not Found	Not Found	High
FALSE	High	Unambiguous	QGYVVYR	[K].QGYVVYR.[V]	1xiTRAQ8plex [N-Term]	1xiTRAQ8plex [N-Term]			0.0160326	0.00251182	0.316	1	6	2	B8AW24	Ribosomal protein L15 OS=Oryza sativa subsp. indica OX=39946 GN=OsI_19264 PE=3 SV=1	A0A0P0WK98; Q6ATD9; B9FNL6; A0A0P0W0L2; A0A0E0HBS0; B8AW24	B8AW24 [230-236]	0	1188.67	7	0	0.67	73.4	116.5			1	1	73.4	116.5	209	331.9	120	250.9	2	2		Not Found	Not Found	High	Not Found	Not Found	Not Found	Not Found	Not Found	Not Found	Not Found	High
FALSE	High	Unambiguous	QHTADASQLVAR	[R].QHTADASQLVAR.[Y]	1xiTRAQ8plex [N-Term]	1xiTRAQ8plex [N-Term]			0.00334322	0.000331219	0.6	1	5	1	Q7XI55	Os07g0632600 protein OS=Oryza sativa subsp. japonica OX=39947 GN=P0519E12.120 PE=4 SV=1	B8B4X2; A0A0E0I4I5; A0A0P0X9H4; Q7XI55; B9FUE5	Q7XI55 [521-532]	0	1600.87	12	0	0.12	93.9	101.9			1	1	93.9	101.9	69.8	75.8	40.1	57.3	1	1		Not Found	Not Found	Not Found	Not Found	Not Found	Not Found	Not Found	Not Found	High	Not Found	High
FALSE	High	Unambiguous	QHTYVETENVR	[K].QHTYVETENVR.[Y]	1xiTRAQ8plex [N-Term]	1xiTRAQ8plex [N-Term]			0.000121893	0	1.199	3	11	2	B9FNT1; A0A0E0FVD0; B8AWD9	Uncharacterized protein OS=Oryza sativa subsp. japonica OX=39947 GN=OsJ_18003 PE=3 SV=1;Coatomer subunit delta OS=Oryza nivara OX=4536 PE=3 SV=1;Uncharacterized protein OS=Oryza sativa subsp. indica OX=39946 GN=OsI_19411 PE=3 SV=1	P49661; B9FNT1; Q0DJA0; A0A0E0FVD0; B8AWD9; B8ABP1; A2ZZA4; A0A0E0HCC9; A0A0E0HCD0; Q0DJ99; A0A0E0HCC8	B9FNT1 [299-309]; A0A0E0FVD0 [75-85]; B8AWD9 [129-139]	0	1679.87	11	0	-0.29	99.3	81			1	1	99.3	81	146.3	119.3	84	90.2	2	2	NotUnique	Not Found	Not Found	Not Found	Not Found	High	Not Found	Not Found	Not Found	Not Found	Not Found	High
FALSE	High	Unambiguous	QHVVQPPTVEK	[K].QHVVQPPTVEK.[C]	1xiTRAQ8plex [K11]; 1xiTRAQ8plex [N-Term]	1xiTRAQ8plex [K11]; 1xiTRAQ8plex [N-Term]			2.32899e-05	0	1.442	1	1	12	B8AB68	Uncharacterized protein OS=Oryza sativa subsp. indica OX=39946 GN=OsI_02711 PE=4 SV=1	B8AB68	B8AB68 [36-46]	0	1870.1	11	0	-0.15	66.9	60.4			1	1	66.9	60.4	657.1	593.7	377.3	448.8	13	13		Not Found	Not Found	Not Found	Not Found	Not Found	Not Found	Not Found	High	High	Not Found	High
[truncated: 26,222 more rows]
[truncated: 18 more columns]

## Sheet: All proteins
Checked	Protein FDR Confidence: Combined	Master	Accession	Description	Exp. q-value: Combined	Sum PEP Score	Coverage [%]	# Peptides	# PSMs	# Unique Peptides	# Protein Groups	# AAs	MW [kDa]	calc. pI	Score Sequest HT: Sequest HT	# Peptides (by Search Engine): Sequest HT	# Razor Peptides	Abundances (Scaled): F1: 114, Control	Abundances (Scaled): F1: 121, Sample	Abundances (Normalized): F1: 114, Control	Abundances (Normalized): F1: 121, Sample	Abundance: F1: 114, Control	Abundance: F1: 121, Sample	Found in Sample: [S1] F1: 114, Control	Found in Sample: [S6] F1: 121, Sample	Modifications
[truncated: 4,752 more rows]

[truncated: 4 more sheets: Proteins, genes and count value, Mutant vs WT log2FC, DEPs list, PPI]
